# Supplementary material for: High-throughput sequencing reveals that microRNA-based regulation, cell wall remodeling and phytohormone signaling orchestrate wheat seminal root development
Source: Planta. 2026 Jul 6;264(2):46. doi: 10.1007/s00425-026-05069-w (PMC13337622; doi:10.1007/s00425-026-05069-w)
Supplement: Supplementary file 2 — Supplementary file2 (XLSX 76 KB) [file 425_2026_5069_MOESM2_ESM.xlsx]

## Sheet: DEGs (list of 385-59 genes)
Supplemental Material - Table S2. List of DEGs (Ddifferentially expressed genes) (DEGs) forom transcriptomics analysis. For eachThe list of 385 genes whose transcripts resulted differentially expressed in Triticum aestivum roots from 4 to 8 DAS were reported Triticum aestivum gene (list of 385 gene) was reported:, together with their Nnumber of counts for each condition (Nr); Gene accession; zZ-s…
	4DAS	8DAS
Selected 59 genes	Counts	Counts
	Nr1	Nr2	Gene accession	z_scores	Fold change	P-values	adjP-values	Arabidopsis ortholog name	Description
x	9	10190	TraesCS1A02G342500	7.32139	10.1449	2.45e-13	1.96e-09	HXK2,HXK1,HKL3	hexokinase 2 [Source:NCBI gene (formerly Entrezgene),hexokinase 1 [Source:NCBI gene (formerly Entrezgene),hexokinase-like 3 [Source:NCBI gene (formerly Entrezgene)
x	9	5176	TraesCS4B02G228200	6.64903	9.1677	2.95e-11	1.18e-07	AT2G16750,AT4G35030	kinase with adenine nucleotide alpha hydrolases-like domain-containing protein [Source:NCBI gene (formerly Entrezgene),Protein kinase superfamily protein [Source:NCBI gene (formerly Entrezgene)
x	19	8793	TraesCS4A02G103000	6.48697	8.85421	8.76e-11	2.33e-07	ECA4,ECA1	endomembrane-type CA-ATPase 4 [Source:NCBI gene (formerly Entrezgene),ER-type Ca2+-ATPase 1 [Source:NCBI gene (formerly Entrezgene)
x	19	5314	TraesCS3D02G270200	5.98708	8.12765	2.14e-09	4.27e-06	None	none
x	19	4905	TraesCS6A02G312100	5.90746	8.01211	3.47e-09	5.55e-06	EMB25	DEAD/DEAH box helicase [Source:NCBI gene (formerly Entrezgene)
x	19	4012	TraesCS2A02G214500	5.70792	7.72218	1.14e-08	1.4e-05	fh3,Fh5	formin 3 [Source:NCBI gene (formerly Entrezgene),formin homology5 [Source:NCBI gene (formerly Entrezgene)
x	19	3962	TraesCS4D02G142100	5.69563	7.70409	1.23e-08	1.4e-05	none	none
x	19	3647	TraesCS4B02G211200	5.61318	7.58457	1.99e-08	1.98e-05	AT2G29510,AT2G37930,AT5G01030,AT5G59020	hepatocyte growth factor activator, putative (DUF3527) [Source:NCBI gene (formerly Entrezgene),enolase, putative (DUF3527) [Source:NCBI gene (formerly Entrezgene)
x	19	3010	TraesCS3B02G151200	5.42274	7.30762	5.87e-08	5.21e-05	AT2G39360,HERK1,AT5G59700	Protein kinase superfamily protein [Source:NCBI gene (formerly Entrezgene),hercules receptor kinase 1 [Source:NCBI gene (formerly Entrezgene),Protein kinase superfamily protein [Source:NCBI gene (formerly Entrezgene)
x	9	1406	TraesCS5A02G434000	5.35541	7.28746	8.54e-08	6.27e-05	None	none
x	9	1401	TraesCS4B02G059600	5.35192	7.28232	8.7e-08	6.27e-05	AT1G50000	methyltransferase [Source:NCBI gene (formerly Entrezgene)
x	9	1382	TraesCS2A02G066200	5.33784	7.26262	9.41e-08	6.27e-05	RPS6,EMB3010	ribosomal protein S6 [Source:NCBI gene (formerly Entrezgene),Ribosomal protein S6e [Source:NCBI gene (formerly Entrezgene)
x	56	8107	TraesCS4D02G013000	5.31573	7.1776	1.06e-07	6.53e-05	AT1G76770	HSP20-like chaperones superfamily protein [Source:NCBI gene (formerly Entrezgene)
x	9	1332	TraesCS3D02G474400	5.30174	7.20945	1.15e-07	6.55e-05	None	none
x	9	1115	TraesCS7A02G177100	5.12514	6.9529	2.97e-07	0.000158446	AT5G65290	LMBR1-like membrane protein [Source:NCBI gene (formerly Entrezgene)
x	9	1051	TraesCS7B02G226900	5.06633	6.86762	4.06e-07	0.000202624	AT4G24630,AT5G50020	DHHC-type zinc finger family protein [Source:NCBI gene (formerly Entrezgene)
x	9	992	TraesCS1D02G074700	5.00877	6.78427	5.48e-07	0.000257593	GH9B9,GH9B10,GH9B11,GH9B12	glycosyl hydrolase 9B9 [Source:NCBI gene (formerly Entrezgene),glycosyl hydrolase 9B10 [Source:NCBI gene (formerly Entrezgene),glycosyl hydrolase 9B11 [Source:NCBI gene (formerly Entrezgene),glycosyl hydrolase 9B12 [Source:NCBI gene (formerly Entrezgene)
x	28	2615	TraesCS3D02G222200	4.88067	6.54524	1.06e-06	0.000469549	ICME-LIKE1,ICME-LIKE2,PCME	alpha/beta-Hydrolases superfamily protein [Source:NCBI gene (formerly Entrezgene),prenylcysteine methylesterase [Source:NCBI gene (formerly Entrezgene)
x	9	790	TraesCS1A02G387700	4.7823	6.45578	1.73e-06	0.000729152	AT3G15180	ARM repeat superfamily protein [Source:NCBI gene (formerly Entrezgene)
x	9	706	TraesCS1A02G246300	4.67078	6.2936	3e-06	0.0011993	None	none
x	9	696	TraesCS1D02G184800	4.6568	6.27302	3.21e-06	0.00122254	CB5-E	cytochrome B5 [Source:NCBI gene (formerly Entrezgene)
x	47	3168	TraesCS4D02G059400	4.56387	6.07477	5.02e-06	0.00182474	AT1G50000	methyltransferase [Source:NCBI gene (formerly Entrezgene)
x	28	1855	TraesCS4A02G073700	4.53988	6.04985	5.63e-06	0.00195634	AT1G68080	2-oxoglutarate (2OG) and Fe(II)-dependent oxygenase superfamily protein [Source:NCBI gene (formerly Entrezgene)
x	9	592	TraesCS5B02G276500	4.49671	6.03953	6.9e-06	0.00229873	ACA9,ACA10,ACA8	autoinhibited Ca(2+)-ATPase 9 [Source:NCBI gene (formerly Entrezgene),autoinhibited Ca(2+)-ATPase 10 [Source:NCBI gene (formerly Entrezgene),autoinhibited Ca2+ -ATPase [Source:NCBI gene (formerly Entrezgene)
x	56	3331	TraesCS4A02G255300	4.43264	5.89438	9.31e-06	0.00293157	AT1G50000	methyltransferase [Source:NCBI gene (formerly Entrezgene)
x	28	1643	TraesCS1D02G344600	4.41931	5.87476	9.9e-06	0.00293157	HXK2,HXK1,HKL3	hexokinase 2 [Source:NCBI gene (formerly Entrezgene),hexokinase 1 [Source:NCBI gene (formerly Entrezgene),hexokinase-like 3 [Source:NCBI gene (formerly Entrezgene)
x	9	548	TraesCS1D02G184700	4.41931	5.92811	9.9e-06	0.00293157	AT3G49350,AT5G24390,AT5G41940	Ypt/Rab-GAP domain of gyp1p superfamily protein [Source:NCBI gene (formerly Entrezgene)
x	9	533	TraesCS2A02G109600	4.39211	5.88807	1.12e-05	0.00320484	AT4G02300,AT4G02320	Plant invertase/pectin methylesterase inhibitor superfamily [Source:NCBI gene (formerly Entrezgene)
x	9	523	TraesCS6B02G473400	4.37356	5.86074	1.22e-05	0.00336954	AT3G19900	uncharacterized protein
x	9	498	TraesCS5D02G063700	4.32559	5.79008	1.52e-05	0.00405358	RDH2,MST1	rhodanese homologue 2 [Source:NCBI gene (formerly Entrezgene),mercaptopyruvate sulfurtransferase 1 [Source:NCBI gene (formerly Entrezgene)
x	9	493	TraesCS1B02G375000	4.31571	5.77552	1.59e-05	0.00410242	None	none
x	9	489	TraesCS7D02G399900	4.30574	5.76377	1.66e-05	0.00415766	AT4G11860	FAM63A-like protein (DUF544) [Source:NCBI gene (formerly Entrezgene)
x	19	898	TraesCS6A02G278400	4.22209	5.56264	2.42e-05	0.00580383	DGAT2	diacylglycerol acyltransferase family [Source:NCBI gene (formerly Entrezgene)
x	9	444	TraesCS3B02G131800	4.21112	5.62449	2.54e-05	0.00580383	None	None
x	19	888	TraesCS4D02G072700	4.21112	5.54649	2.54e-05	0.00580383	AT3G24730	mRNA splicing factor, thioredoxin-like U5 snRNP [Source:NCBI gene (formerly Entrezgene)
x	37	1732	TraesCS5A02G136100	4.18599	5.54877	2.84e-05	0.00630484	AT3G10300,AT5G04170	Calcium-binding EF-hand family protein [Source:NCBI gene (formerly Entrezgene)
x	9	424	TraesCS6D02G259000	4.16599	5.558	3.1e-05	0.00669782	DGAT2	diacylglycerol acyltransferase family [Source:NCBI gene (formerly Entrezgene)
x	9	414	TraesCS4A02G091700	4.14263	5.52356	3.43e-05	0.00722294	None	None
x	9	410	TraesCSU02G053500	4.13074	5.50956	3.62e-05	0.00722653	CCB3	cofactor assembly, complex C (B6F) [Source:NCBI gene (formerly Entrezgene)
x	9	410	TraesCS2B02G175700	4.13074	5.50956	3.62e-05	0.00722653	None	None
x	19	780	TraesCS1B02G234600	4.08171	5.3594	4.47e-05	0.00871662	None	none
x	28	1071	TraesCS1A02G342600	3.99419	5.25739	6.49e-05	0.0123559	none	None
x	9	345	TraesCS1B02G355700	3.96163	5.26053	7.44e-05	0.0138386	none	none
x	19	686	TraesCS4A02G380300	3.95452	5.17414	7.67e-05	0.013933	None	none
x	9	326	TraesCS2D02G205100	3.90322	5.1788	9.49e-05	0.0168621	none	None
x	9	321	TraesCS4A02G072400	3.88807	5.1565	0.000101046	0.0175601	none	None
x	19	617	TraesCS1D02G395700	3.84913	5.0212	0.000118538	0.0201615	AT3G15180	ARM repeat superfamily protein [Source:NCBI gene (formerly Entrezgene)
x	9	306	TraesCS3D02G479100	3.84116	5.08746	0.000122456	0.020394	ANN5	annexin 5 [Source:NCBI gene (formerly Entrezgene)
x	9	286	TraesCS4B02G047800	3.77495	4.98995	0.000160039	0.0261093	AT2G01755	uncharacterized protein
x	9	276	TraesCS3D02G398100	3.74011	4.9386	0.000183936	0.0282767	MLO15,ML01	Seven transmembrane MLO family protein [Source:NCBI gene (formerly Entrezgene)
x	9	276	TraesCS1B02G369100	3.74011	4.9386	0.000183936	0.0282767	None	None
x	9	276	TraesCS5B02G125300	3.74011	4.9386	0.000183936	0.0282767	HVA22J	HVA22-like protein J [Source:NCBI gene (formerly Entrezgene)
x	9	271	TraesCS4A02G203400	3.72223	4.91222	0.000197473	0.0297849	NdhT	Chaperone DnaJ-domain superfamily protein [Source:NCBI gene (formerly Entrezgene)
x	9	262	TraesCS6B02G292900	3.68546	4.8635	0.000228294	0.032589	AT4G17720,BPA1,AT5G46870	RNA-binding (RRM/RBD/RNP motifs) family protein [Source:NCBI gene (formerly Entrezgene),binding partner of acd11 1 [Source:NCBI gene (formerly Entrezgene),RNA-binding (RRM/RBD/RNP motifs) family protein [Source:NCBI gene (formerly Entrezgene)
x	9	262	TraesCS3A02G277300	3.68546	4.8635	0.000228294	0.032589	None	None
x	9	262	TraesCS6B02G223400	3.68546	4.8635	0.000228294	0.032589	AT1G77340,AT5G65560	Pentatricopeptide repeat (PPR) superfamily protein [Source:NCBI gene (formerly Entrezgene)
x	9	257	TraesCS7B02G287900	3.66655	4.8357	0.000245849	0.0344792	RABA3	RAB GTPase homolog A3 [Source:NCBI gene (formerly Entrezgene)
x	19	503	TraesCS2A02G421300	3.64727	4.72649	0.000265042	0.0365301	None	None
x	19	498	TraesCS1A02G187500	3.63749	4.71207	0.000275309	0.0373021	AT1G12570	Glucose-methanol-choline (GMC) oxidoreductase family protein [Source:NCBI gene (formerly Entrezgene)
	19	459	TraesCS6B02G273900	3.55557	4.59442	0.000377163	0.0502507	APC8	anaphase-promoting complex subunit 8 [Source:NCBI gene (formerly Entrezgene)
	56	1367	TraesCS1D02G245600	3.54843	4.60944	0.000387541	0.0507869	None	None
	9	222	TraesCS6D02G265900	3.52302	4.62449	0.000426664	0.0550121	None	None
	9	217	TraesCS1D02G221100	3.50071	4.59163	0.000464025	0.0579596	AT5G61520	Major facilitator superfamily protein [Source:NCBI gene (formerly Entrezgene)
	9	217	TraesCS7A02G483800	3.50071	4.59163	0.000464025	0.0579596	AT1G53645	hydroxyproline-rich glycoprotein family protein [Source:NCBI gene (formerly Entrezgene)
	9	212	TraesCS5D02G106400	3.47789	4.558	0.000505386	0.061213	ACBP4,ACBP5	acyl-CoA binding protein 4 [Source:NCBI gene (formerly Entrezgene),acyl-CoA binding protein 5 [Source:NCBI gene (formerly Entrezgene)
	9	212	TraesCS5B02G362200	3.47789	4.558	0.000505386	0.061213	None	None
	9	197	TraesCS1A02G239800	3.40609	4.45213	0.000659002	0.0774715	BIGYIN,FIS1B	Tetratricopeptide repeat (TPR)-like superfamily protein [Source:NCBI gene (formerly Entrezgene)
	9	197	TraesCS2B02G229400	3.40609	4.45213	0.000659002	0.0774715	AT3G15520	Cyclophilin-like peptidyl-prolyl cis-trans isomerase family protein [Source:NCBI gene (formerly Entrezgene)
	9	192	TraesCS4A02G349400	3.38096	4.41504	0.000722337	0.0801995	AT1G21670,AT1G21680	DPP6 amino-terminal domain protein [Source:NCBI gene (formerly Entrezgene),DPP6 N-terminal domain-like protein [Source:NCBI gene (formerly Entrezgene)
	9	192	TraesCS4A02G046900	3.38096	4.41504	0.000722337	0.0801995	CYCD5	Cycline D5
	9	192	TraesCS2A02G111600	3.38096	4.41504	0.000722337	0.0801995	SR34	RNA-binding (RRM/RBD/RNP motifs) family protein [Source:NCBI gene (formerly Entrezgene)
	9	192	TraesCS5A02G156700	3.38096	4.41504	0.000722337	0.0801995	TTG2	WRKY family transcription factor family protein [Source:NCBI gene (formerly Entrezgene)
	9	188	TraesCS3A02G291000	3.35517	4.38466	0.000793159	0.0845402	None	None
	19	375	TraesCS1B02G195300	3.35517	4.30282	0.000793159	0.0845402	AT1G12570	Glucose-methanol-choline (GMC) oxidoreductase family protein [Source:NCBI gene (formerly Entrezgene)
	9	188	TraesCS6A02G392700	3.35517	4.38466	0.000793159	0.0845402	KAB1	potassium channel beta subunit 1 [Source:NCBI gene (formerly Entrezgene)
	19	365	TraesCS1A02G141200	3.3287	4.26383	0.000872533	0.0905848	AT5G08305	Pentatricopeptide repeat (PPR) superfamily protein [Source:NCBI gene (formerly Entrezgene)
	9	183	TraesCS6A02G099900	3.3287	4.34577	0.000872533	0.0905848	WEE1	WEE1-like kinase [Source:NCBI gene (formerly Entrezgene)
	84	1628	TraesCS3A02G166600	3.31971	4.27657	0.000901101	0.0923513	ICDH,cICDH	isocitrate dehydrogenase [Source:NCBI gene (formerly Entrezgene),cytosolic NADP+-dependent isocitrate dehydrogenase [Source:NCBI gene (formerly Entrezgene)
	28	538	TraesCS3D02G530600	3.31065	4.26411	0.000930806	0.0930108	AT5G19210	P-loop containing nucleoside triphosphate hydrolases superfamily protein [Source:NCBI gene (formerly Entrezgene). DEAD-box ATP-dependent RNA helicase 58 [Source: Panther Go]
	28	538	TraesCS5B02G093100	3.31065	4.26411	0.000930806	0.0930108	PPD1	Photosystem II reaction center PsbP family protein [Source:NCBI gene (formerly Entrezgene)
	19	355	TraesCS2D02G344200	3.3015	4.22375	0.000961703	0.0949117	MLS	malate synthase [Source:NCBI gene (formerly Entrezgene)
	19	350	TraesCS2D02G109800	3.28761	4.20328	0.00101041	0.0985023	AT4G02300,AT4G02320	Plant invertase/pectin methylesterase inhibitor superfamily [Source:NCBI gene (formerly Entrezgene)
	66	1214	TraesCS2B02G078300	3.27758	4.20116	0.00104703	0.0987283	RPS6,EMB3010	ribosomal protein S6 [Source:NCBI gene (formerly Entrezgene),Ribosomal protein S6e [Source:NCBI gene (formerly Entrezgene)
	9	173	TraesCS6D02G320500	3.27353	4.2647	0.00106213	0.0987283	RecQI3	DEAD/DEAH box RNA helicase family protein [Source:NCBI gene (formerly Entrezgene)
	9	173	TraesCS1D02G431100	3.27353	4.2647	0.00106213	0.0987283	AT1G61750,AT1G63550,AT1G63570,AT1G63580,AT1G63590,AT1G63600,AT4G11521,EP1,AT5G41280,AT5G41290,AT5G41300	Receptor-like protein kinase-related family protein [Source:NCBI gene (formerly Entrezgene)
	28	518	TraesCS3B02G451300	3.27353	4.20945	0.00106213	0.0987283	None	None
	19	336	TraesCS5D02G378500	3.24475	4.14439	0.00117552	0.106785	None	None
	9	168	TraesCS5A02G157800	3.24475	4.22239	0.00117552	0.106785	None	None
	19	331	TraesCS5D02G378400	3.23005	4.12276	0.0012377	0.11117	None	None
	103	1806	TraesCS4D02G298900	3.22329	4.13208	0.00126727	0.112562	AHA10	autoinhibited H[+]-ATPase [Source:NCBI gene (formerly Entrezgene)
	9	163	TraesCS5D02G289300	3.21512	4.1788	0.0013039	0.113298	AT5G48630,AT5G48640	Cyclin family protein [Source:NCBI gene (formerly Entrezgene)
	19	326	TraesCS6B02G302500	3.21512	4.1008	0.0013039	0.113298	HISN6B,HPA1	HISTIDINE BIOSYNTHESIS 6B [Source:NCBI gene (formerly Entrezgene),histidinol phosphate aminotransferase 1 [Source:NCBI gene (formerly Entrezgene)
	47	799	TraesCS7D02G375200	3.1969	4.08746	0.00138911	0.119404	AT1G55840,AT5G47730	Sec14p-like phosphatidylinositol transfer family protein [Source:NCBI gene (formerly Entrezgene)
	9	158	TraesCS4D02G115000	3.18457	4.13386	0.00144969	0.121987	None	None
	19	316	TraesCS1D02G239900	3.18457	4.05585	0.00144969	0.121987	ANNAT3	annexin 3 [Source:NCBI gene (formerly Entrezgene)
	66	1100	TraesCS1B02G196500	3.18013	4.05889	0.00147209	0.122582	FUS6	COP9 signalosome complex subunit 1 [Source:NCBI gene (formerly Entrezgene)
	19	311	TraesCS3B02G209500	3.16894	4.03284	0.00152997	0.126089	AT4G36440	G-protein coupled receptor [Source:NCBI gene (formerly Entrezgene)
	28	464	TraesCS4B02G322600	3.16367	4.05063	0.00155793	0.127082	AT1G16040	phosphatidylinositol-glycan biosynthesis class F-like protein [Source:NCBI gene (formerly Entrezgene)
	9	148	TraesCS3D02G223100	3.1205	4.03953	0.00180543	0.141496	None	None
	9	148	TraesCS7B02G223000	3.1205	4.03953	0.00180543	0.141496	AMK2	adenosine monophosphate kinase [Source:NCBI gene (formerly Entrezgene)
	9	148	TraesCS1D02G199600	3.1205	4.03953	0.00180543	0.141496	AT3G56030	Tetratricopeptide repeat (TPR)-like superfamily protein [Source:NCBI gene (formerly Entrezgene)
	37	592	TraesCS2D02G155600	3.1205	4	0.00180543	0.141496	None	None
	66	1031	TraesCS1B02G243700	3.11576	3.96543	0.00183469	0.142393	AT2G47630,AT3G62860	alpha/beta-Hydrolases superfamily protein [Source:NCBI gene (formerly Entrezgene)
	37	587	TraesCS1A02G181400	3.1122	3.98776	0.00185702	0.142727	AT3G49350,AT5G24390,AT5G41940	Ypt/Rab-GAP domain of gyp1p superfamily protein [Source:NCBI gene (formerly Entrezgene)
	47	730	TraesCS3A02G258600	3.10718	3.95716	0.00188883	0.142727	FPS2,FPS1	farnesyl diphosphate synthase 1 [Source:NCBI gene (formerly Entrezgene)
	19	291	TraesCS4A02G173100	3.10382	3.93695	0.00191041	0.142727	None	None
	19	291	TraesCS6D02G161000	3.10382	3.93695	0.00191041	0.142727	SRF8	STRUBBELIG-receptor family 8 [Source:NCBI gene (formerly Entrezgene)
	244	3755	TraesCS4A02G005000	3.09602	3.94386	0.00196136	0.145177	AHA10	autoinhibited H[+]-ATPase [Source:NCBI gene (formerly Entrezgene)
	9	143	TraesCS5A02G513600	3.08685	3.98995	0.00202291	0.147011	AT2G23900,AT3G48950	Pectin lyase-like superfamily protein [Source:NCBI gene (formerly Entrezgene)
	9	143	TraesCS6A02G339800	3.08685	3.98995	0.00202291	0.147011	AT3G14075	Mono-/di-acylglycerol lipase, N-terminal
	9	138	TraesCS2B02G348100	3.05201	3.9386	0.00227313	0.162245	None	None
	28	414	TraesCS3A02G085300	3.05201	3.88613	0.00227313	0.162245	AT3G02280	Flavodoxin family protein [Source:NCBI gene (formerly Entrezgene)
	37	538	TraesCS4D02G126100	3.02506	3.86201	0.00248585	0.175857	None	None
	9	133	TraesCS2B02G446000	3.01591	3.88536	0.0025621	0.179662	AT4G19610,AT5G05720,AT5G08695	nucleotide/nucleic acid binding protein [Source:NCBI gene (formerly Entrezgene),RNA-binding (RRM/RBD/RNP motifs) family protein [Source:NCBI gene (formerly Entrezgene)
	122	1722	TraesCS1A02G072100	3.01024	3.81913	0.00261045	0.18146	GH9B9,GH9B10,GH9B11,GH9B12	glycosyl hydrolase 9B9 [Source:NCBI gene (formerly Entrezgene),glycosyl hydrolase 9B10 [Source:NCBI gene (formerly Entrezgene),glycosyl hydrolase 9B11 [Source:NCBI gene (formerly Entrezgene),glycosyl hydrolase 9B12 [Source:NCBI gene (formerly Entrezgene)
	19	262	TraesCS2D02G338100	2.99735	3.7855	0.00272335	0.187677	None	None
	9	128	TraesCS5D02G037100	2.97844	3.83007	0.00289717	0.196271	AT1G04290	Thioesterase superfamily protein [Source:NCBI gene (formerly Entrezgene)
	9	128	TraesCS1B02G156300	2.97844	3.83007	0.00289717	0.196271	AT1G20120,AT1G20130,AT1G20132,AT1G20135,AT1G23500,AT1G58525,AT1G58725,AT1G59030,AT1G58725,AT1G73610,AT1G75880,AT1G75890,AT1G75900,EXL4,AT1G75920,EXL6,AT3G14820,AT3G43550,AT3G43570,AT5G42170,AT5G63170	GDSL-like Lipase/Acylhydrolase superfamily protein [Source:NCBI gene (formerly Entrezgene),GDSL-like Lipase/Acylhydrolase superfamily protein [Source:NCBI gene (formerly Entrezgene),GDSL-like Lipase/Acylhydrolase superfamily protein [Source:NCBI gene (formerly Entrezgene),GDSL-like Lipase/Acylhydrolase family protein [Source:NCBI gene (formerly Entrezgene),GDSL-like Lipase/Acylhydrolase superfami…
	28	380	TraesCS4D02G319000	2.96563	3.7625	0.0030206	0.202913	AT1G16040	phosphatidylinositol-glycan biosynthesis class F-like protein [Source:NCBI gene (formerly Entrezgene)
	37	503	TraesCS6D02G144300	2.95917	3.76496	0.00308472	0.205494	AT2G19090,AT4G30130	DUF630 family protein (DUF630 and DUF632) [Source:NCBI gene (formerly Entrezgene)
	103	1367	TraesCS7A02G378400	2.9467	3.7303	0.00321183	0.212193	AT1G55840,AT5G47730	Sec14p-like phosphatidylinositol transfer family protein [Source:NCBI gene (formerly Entrezgene)
	9	123	TraesCS3A02G277800	2.93951	3.77259	0.00328734	0.215402	AT5G11710	ENTH/VHS family protein [Source:NCBI gene (formerly Entrezgene)
	19	242	TraesCS1A02G239700	2.91945	3.67094	0.00350647	0.226724	ANNAT3	annexin 3 [Source:NCBI gene (formerly Entrezgene)
	9	118	TraesCS3B02G294600	2.89898	3.71272	0.00374375	0.226724	AT2G01220,AT3G27610	Nucleotidyl transferase superfamily protein [Source:NCBI gene (formerly Entrezgene)
	9	118	TraesCS5D02G242600	2.89898	3.71272	0.00374375	0.226724	AT1G09580,p24delta5,AT1G57620	emp24/gp25L/p24 family/GOLD family protein [Source:NCBI gene (formerly Entrezgene)
	9	118	TraesCS4B02G204700	2.89898	3.71272	0.00374375	0.226724	None	None
	9	118	TraesCS5D02G247300	2.89898	3.71272	0.00374375	0.226724	None	None
	9	118	TraesCS2B02G357500	2.89898	3.71272	0.00374375	0.226724	None	None
	19	237	TraesCS3D02G134400	2.89898	3.64082	0.00374375	0.226724	AT2G39360,HERK1,AT5G59700	Protein kinase superfamily protein [Source:NCBI gene (formerly Entrezgene),hercules receptor kinase 1 [Source:NCBI gene (formerly Entrezgene),Protein kinase superfamily protein [Source:NCBI gene (formerly Entrezgene)
	9	118	TraesCS7A02G250000	2.89898	3.71272	0.00374375	0.226724	pde191	Mitochondrial transcription termination factor family protein [Source:NCBI gene (formerly Entrezgene)
	9	118	TraesCS1B02G242200	2.89898	3.71272	0.00374375	0.226724	AT3G05640,AT5G27930	Protein phosphatase 2C family protein [Source:NCBI gene (formerly Entrezgene)
	28	355	TraesCS2B02G409300	2.89898	3.66432	0.00374375	0.226724	GDH2	glutamate dehydrogenase 2 [Source:NCBI gene (formerly Entrezgene)
	19	232	TraesCS2D02G382400	2.87808	3.61005	0.004001	0.240424	BETA-VPE	beta vacuolar processing enzyme [Source:NCBI gene (formerly Entrezgene)
	9	113	TraesCS1D02G245700	2.85673	3.65025	0.00428026	0.242669	PNC1,PNC2	peroxisomal adenine nucleotide carrier 1 [Source:NCBI gene (formerly Entrezgene),peroxisomal adenine nucleotide carrier 2 [Source:NCBI gene (formerly Entrezgene)
	9	113	TraesCS7B02G256700	2.85673	3.65025	0.00428026	0.242669	AT5G11330	FAD/NAD(P)-binding oxidoreductase family protein [Source:NCBI gene (formerly Entrezgene)
	9	113	TraesCS1A02G095300	2.85673	3.65025	0.00428026	0.242669	None	None
	19	227	TraesCS3A02G179800	2.85673	3.57862	0.00428026	0.242669	AT4G36440	G-protein coupled receptor [Source:NCBI gene (formerly Entrezgene)
	9	113	TraesCS1D02G053800	2.85673	3.65025	0.00428026	0.242669	ALS3	aluminum sensitive 3 [Source:NCBI gene (formerly Entrezgene)
	28	340	TraesCS3B02G184700	2.85673	3.60204	0.00428026	0.242669	SEC22	Synaptobrevin family protein [Source:NCBI gene (formerly Entrezgene)
	9	113	TraesCS3D02G277700	2.85673	3.65025	0.00428026	0.242669	None	none
	19	222	TraesCS5D02G073700	2.83491	3.54649	0.0045838	0.258049	AT1G47578,AT4G31050	Biotin/lipoate A/B protein ligase family [Source:NCBI gene (formerly Entrezgene)
	37	439	TraesCS4D02G173900	2.82382	3.56862	0.00474547	0.265282	None	None
	37	434	TraesCS3D02G079300	2.8126	3.5521	0.0049142	0.269069	AT5G07380	uncharacterized protein
	9	109	TraesCS3B02G039700	2.8126	3.59826	0.0049142	0.269069	None	None
	9	109	TraesCS5D02G289400	2.8126	3.59826	0.0049142	0.269069	None	None
	103	1189	TraesCS3B02G096000	2.80849	3.52903	0.00497738	0.270675	None	None
	28	321	TraesCS5D02G374100	2.79745	3.51907	0.0051508	0.274503	None	None
	28	321	TraesCS6D02G160300	2.79745	3.51907	0.0051508	0.274503	AT1G14200	RING/U-box superfamily protein [Source:NCBI gene (formerly Entrezgene)
	19	212	TraesCS5D02G202800	2.78978	3.47999	0.00527434	0.277389	None	none
	56	637	TraesCS4D02G273000	2.78978	3.50779	0.00527434	0.277389	PnsB2	NDH-dependent cyclic electron flow 1 [Source:NCBI gene (formerly Entrezgene)
	28	316	TraesCS7D02G476900	2.78206	3.49643	0.00540155	0.282222	AT4G25940,AT5G57200	ENTH/ANTH/VHS superfamily protein [Source:NCBI gene (formerly Entrezgene)
	9	104	TraesCS3B02G357200	2.76642	3.53051	0.00566749	0.284943	AT3G15290	3-hydroxyacyl-CoA dehydrogenase family protein [Source:NCBI gene (formerly Entrezgene)
	9	104	TraesCS2D02G261200	2.76642	3.53051	0.00566749	0.284943	None	None
	9	104	TraesCS4A02G211600	2.76642	3.53051	0.00566749	0.284943	MAP3KA	mitogen-activated protein kinase kinase kinase 3 [Source:NCBI gene (formerly Entrezgene)
	9	104	TraesCS7A02G461600	2.76642	3.53051	0.00566749	0.284943	None	None
	9	104	TraesCS4A02G132200	2.76642	3.53051	0.00566749	0.284943	EMB3143	YCF54 [Source:NCBI gene (formerly Entrezgene)
	9	104	TraesCS3B02G373700	2.76642	3.53051	0.00566749	0.284943	AT3G14330,AT3G14730	Tetratricopeptide repeat (TPR)-like superfamily protein [Source:NCBI gene (formerly Entrezgene),Pentatricopeptide repeat (PPR) superfamily protein [Source:NCBI gene (formerly Entrezgene)
	9	99	TraesCS5D02G507000	2.71799	3.45943	0.00656802	0.320151	AT4G15955,AT4G15960	alpha/beta-Hydrolases superfamily protein [Source:NCBI gene (formerly Entrezgene)
	9	99	TraesCS5D02G162100	2.71799	3.45943	0.00656802	0.320151	TTG2	WRKY family transcription factor family protein [Source:NCBI gene (formerly Entrezgene)
	9	99	TraesCS5D02G199300	2.71799	3.45943	0.00656802	0.320151	AT5G14105	uncharacterized protein
	9	99	TraesCS2B02G150800	2.71799	3.45943	0.00656802	0.320151	AT5G60990	DEA(D/H)-box RNA helicase family protein [Source:NCBI gene (formerly Entrezgene)
	37	385	TraesCS4D02G184700	2.69285	3.37926	0.00708431	0.343224	TBL6	TRICHOME BIREFRINGENCE-LIKE 6 [Source:NCBI gene (formerly Entrezgene)
	525	5344	TraesCS5B02G396300	2.68464	3.34753	0.00726082	0.349657	ATSPO11-1	Spo11/DNA topoisomerase VI, subunit A protein [Source:NCBI gene (formerly Entrezgene)
	47	474	TraesCS1D02G149300	2.67746	3.33415	0.0074182	0.355096	None	None
	19	188	TraesCS3B02G309400	2.66707	3.30666	0.00765161	0.364089	OVA4	Nucleotidylyl transferase superfamily protein [Source:NCBI gene (formerly Entrezgene)
	47	464	TraesCS5B02G098100	2.65656	3.30339	0.00789417	0.373408	None	None
	37	360	TraesCS5B02G396200	2.62709	3.2824	0.00861192	0.402595	PHYC	phytochrome C [Source:NCBI gene (formerly Entrezgene)
	9	89	TraesCS5B02G154900	2.61339	3.30581	0.00896478	0.407184	TTG2	WRKY family transcription factor family protein [Source:NCBI gene (formerly Entrezgene)
	9	89	TraesCS7D02G319100	2.61339	3.30581	0.00896478	0.407184	AT5G63620 (HER2 Source: Gene Ontology)	GroES-like zinc-binding alcohol dehydrogenase family protein [Source:NCBI gene (formerly Entrezgene)
	9	89	TraesCS4D02G239900	2.61339	3.30581	0.00896478	0.407184	None	None
	19	178	TraesCS5A02G137700	2.61339	3.22781	0.00896478	0.407184	AT2G26800	Aldolase superfamily protein [Source:NCBI gene (formerly Entrezgene)- HYDROXYMETHYLGLUTARYL-COA LYASE (Source: Panther Go-Arabidopsis https://www.pantherdb.org/panther/family.do?clsAccession=PTHR42738:SF7)
	9	89	TraesCS6D02G309800	2.61339	3.30581	0.00896478	0.407184	AT1G60360,AT1G68180	RING/U-box superfamily protein [Source:NCBI gene (formerly Entrezgene) : RING-type E3 ubiquitin transferase (Source: Gene Ontology https://amigo.geneontology.org/amigo/gene_product/TAIR:locus:2195573),
	169	1535	TraesCS1D02G264500	2.57274	3.18314	0.0100896	0.455687	PI	K-box region and MADS-box transcription factor family protein [Source:NCBI gene (formerly Entrezgene)
	9	84	TraesCS3D02G237200	2.55665	3.22239	0.0105685	0.461664	AT4G20310 (S2P)	Peptidase M50 family protein [Source:NCBI gene (formerly Entrezgene)
	9	84	TraesCS7A02G356000	2.55665	3.22239	0.0105685	0.461664	AT1G18410,AT1G63640,AT1G73860,AT5G41310	P-loop containing nucleoside triphosphate hydrolases superfamily protein [Source:NCBI gene (formerly Entrezgene),P-loop nucleoside triphosphate hydrolases superfamily protein with CH (Calponin Homology) domain-containing protein [Source:NCBI gene (formerly EntrezgeneP-loop containing nucleoside triphosphate hydrolases superfamily protein [Source:NCBI gene (formerly Entrezgene),P-loop nucleoside t…
	9	84	TraesCS5B02G549100	2.55665	3.22239	0.0105685	0.461664	AT3G01980	NAD(P)-binding Rossmann-fold superfamily protein [Source:NCBI gene (formerly Entrezgene)
	9	84	TraesCS5B02G120200	2.55665	3.22239	0.0105685	0.461664	TAPX	thylakoidal ascorbate peroxidase [Source:NCBI gene (formerly Entrezgene)
	9	84	TraesCS1B02G401800	2.55665	3.22239	0.0105685	0.461664	SYP71,SYP72,SYP73	syntaxin of plants 71 [Source:NCBI gene (formerly Entrezgene),syntaxin of plants 72 [Source:NCBI gene (formerly Entrezgene),syntaxin of plants 73 [Source:NCBI gene (formerly Entrezgene)
	19	168	TraesCS2B02G402800	2.55665	3.14439	0.0105685	0.461664	BETA-VPE	beta vacuolar processing enzyme [Source:NCBI gene (formerly Entrezgene)
	47	410	TraesCS2B02G295400	2.53301	3.12489	0.0113086	0.483428	AT3G07250,AT3G25150,AT5G48650	RNA-binding (RRM-RBD-RNP motif) domain nuclear transport factor 2 family protein [Source:NCBI gene (formerly Entrezgene),Nuclear transport factor 2 (NTF2) family protein with RNA binding (RRM-RBD-RNP motifs) domain-containing protein [Source:NCBI gene (formerly Entrezgene),Nuclear transport factor 2 (NTF2) family protein with RNA binding (RRM-RBD-RNP motifs) domain-containing protein [Source:NCBI…
	19	163	TraesCS3D02G290800	2.52702	3.1008	0.0115036	0.483999	None	None
	19	163	TraesCS6B02G286000	2.52702	3.1008	0.0115036	0.483999	PDLP8	plasmodesmata-located protein 8 [Source:NCBI gene (formerly Entrezgene)
	19	163	TraesCS6A02G271600	2.52702	3.1008	0.0115036	0.483999	NCED4	nine-cis-epoxycarotenoid dioxygenase 4 [Source:NCBI gene (formerly Entrezgene)
	28	242	TraesCS6B02G289000	2.51694	3.11151	0.011838	0.492879	AT3G49320,AT5G41970	Metal-dependent protein hydrolase [Source:NCBI gene (formerly Entrezgene)
	28	242	TraesCS1D02G418700	2.51694	3.11151	0.011838	0.492879	AT1G64355	1-acyl-sn-glycerol-3-phosphate acyltransferase [Source:NCBI gene (formerly Entrezgene)
	37	321	TraesCS2B02G246000	2.51186	3.11698	0.0120097	0.497437	AT3G23390,AT4G14320	Zinc-binding ribosomal protein family protein [Source:NCBI gene (formerly Entrezgene)
	47	400	TraesCS2A02G250200	2.5088	3.08927	0.0121142	0.499179	AT4G14970	fanconi anemia group D2 protein [Source:NCBI gene (formerly Entrezgene)
	9	79	TraesCS1B02G104500	2.49647	3.13386	0.0125437	0.501371	scpl28	serine carboxypeptidase-like 28 [Source:NCBI gene (formerly Entrezgene)
	9	79	TraesCS5D02G271000	2.49647	3.13386	0.0125437	0.501371	AT5G13070	MSF1-like family protein [Source:NCBI gene (formerly Entrezgene) PROTEIN SLOWMO Subfamily [Source: Panther Go]
	9	79	TraesCS2A02G231600	2.49647	3.13386	0.0125437	0.501371	UMAMIT8,UMAMIT7	nodulin MtN21 /EamA-like transporter family protein [Source:NCBI gene (formerly Entrezgene)
	47	395	TraesCS7D02G278300	2.49647	3.07112	0.0125437	0.501371	FAR4,FAR5,FAR8,CER4,FAR7,FAR1	fatty acid reductase 4 [Source:NCBI gene (formerly Entrezgene),fatty acid reductase 5 [Source:NCBI gene (formerly Entrezgene),fatty acid reductase 8 [Source:NCBI gene (formerly Entrezgene),Jojoba acyl CoA reductase-related male sterility protein [Source:NCBI gene (formerly Entrezgene),fatty acid reductase 7 [Source:NCBI gene (formerly Entrezgene),fatty acid reductase 1 [Source:NCBI gene (formerly…
	9	79	TraesCS5D02G249000	2.49647	3.13386	0.0125437	0.501371	none	none
	9	79	TraesCS3D02G081000	2.49647	3.13386	0.0125437	0.501371	none	none
	19	153	TraesCS6D02G242400	2.46495	3.00946	0.0137032	0.537682	AT3G49320,AT5G41970	Metal-dependent protein hydrolase [Source:NCBI gene (formerly Entrezgene)
	19	153	TraesCS7B02G166800	2.46495	3.00946	0.0137032	0.537682	none	none
	28	227	TraesCS1D02G229600	2.45422	3.01919	0.0141191	0.537682	AT3G05640,AT5G27930	Protein phosphatase 2C family protein [Source:NCBI gene (formerly Entrezgene)
	9	74	TraesCS3D02G282100	2.4324	3.03953	0.0149991	0.537682	AT2G42750	DNAJ heat shock N-terminal domain-containing protein [Source:NCBI gene (formerly Entrezgene)
	112	888	TraesCS4B02G300000	2.4324	2.98706	0.0149991	0.537682	AHA10	autoinhibited H[+]-ATPase [Source:NCBI gene (formerly Entrezgene)
	9	74	TraesCS4B02G164300	2.4324	3.03953	0.0149991	0.537682	TRIP-1,AT2G46290	TGF-beta receptor interacting protein 1 [Source:NCBI gene (formerly Entrezgene),Transducin/WD40 repeat-like superfamily protein [Source:NCBI gene (formerly Entrezgene)
	19	148	TraesCS2D02G025100	2.4324	2.96153	0.0149991	0.537682	UGT73B5,UGT73B4,UGT73B3,UGT73B2,UGT73B1	UDP-glucosyl transferase 73B5 [Source:NCBI gene (formerly Entrezgene),UDP-glycosyltransferase 73B4 [Source:NCBI gene (formerly Entrezgene),UDP-glucosyl transferase 73B3 [Source:NCBI gene (formerly Entrezgene),UDP-glucosyltransferase 73B2 [Source:NCBI gene (formerly Entrezgene),UDP-glucosyl transferase 73B1 [Source:NCBI gene (formerly Entrezgene)
	9	74	TraesCS3A02G420400	2.4324	3.03953	0.0149991	0.537682	SPPL5,SPPL3	SIGNAL PEPTIDE PEPTIDASE-LIKE 5 [Source:NCBI gene (formerly Entrezgene),SIGNAL PEPTIDE PEPTIDASE-LIKE 3 [Source:NCBI gene (formerly Entrezgene)
	56	444	TraesCS1B02G282700	2.4324	2.98706	0.0149991	0.537682	none	none
	9	74	TraesCS7D02G341800	2.4324	3.03953	0.0149991	0.537682	AT3G26560	ATP-dependent RNA helicase [Source:NCBI gene (formerly Entrezgene)
	28	217	TraesCS7D02G277900	2.41009	2.9542	0.0159486	0.569164	AT3G27240,AT5G40810	Cytochrome C1 family [Source:NCBI gene (formerly Entrezgene),
	19	143	TraesCS2A02G202300	2.39874	2.91194	0.0164514	0.574289	AT3G15520	Cyclophilin-like peptidyl-prolyl cis-trans isomerase family protein [Source:NCBI gene (formerly Entrezgene)
	19	143	TraesCS4A02G260900	2.39874	2.91194	0.0164514	0.574289	AT2G16230,AT4G34480,AT5G42720	O-Glycosyl hydrolases family 17 protein [Source:NCBI gene (formerly Entrezgene),O-Glycosyl hydrolases family 17 protein [Source:NCBI gene (formerly Entrezgene),Glycosyl hydrolase family 17 protein [Source:NCBI gene (formerly Entrezgene)
	19	143	TraesCS6B02G182400	2.39874	2.91194	0.0164514	0.574289	AT2G19090,AT4G30130	DUF630 family protein (DUF630 and DUF632) [Source:NCBI gene (formerly Entrezgene)
	37	286	TraesCS1A02G065400	2.39874	2.95042	0.0164514	0.574289	AT1G10390,AT1G59660	Nucleoporin autopeptidase [Source:NCBI gene (formerly Entrezgene)
	19	143	TraesCS6D02G291500	2.39874	2.91194	0.0164514	0.574289	EMB25	DEAD/DEAH box helicase [Source:NCBI gene (formerly Entrezgene)
	37	281	TraesCS6A02G242800	2.38148	2.92497	0.0172432	0.598416	AT2G44830	Protein kinase superfamily protein [Source:NCBI gene (formerly Entrezgene)
	19	138	TraesCS2B02G130400	2.36391	2.8606	0.0180833	0.607385	SR34	RNA-binding (RRM/RBD/RNP motifs) family protein [Source:NCBI gene (formerly Entrezgene)
	9	69	TraesCS2B02G244200	2.36391	2.9386	0.0180833	0.607385	none	none
	9	69	TraesCS2D02G395700	2.36391	2.9386	0.0180833	0.607385	OZS1	C4-dicarboxylate transporter/malic acid transport protein [Source:NCBI gene (formerly Entrezgene)
	9	69	TraesCS4B02G132100	2.36391	2.9386	0.0180833	0.607385	none	none
	9	69	TraesCS2B02G127600	2.36391	2.9386	0.0180833	0.607385	AT4G02300,AT4G02320	Plant invertase/pectin methylesterase inhibitor superfamily [Source:NCBI gene (formerly Entrezgene)
	9	69	TraesCS5B02G121500	2.36391	2.9386	0.0180833	0.607385	AT5G09290,SAL1,AT5G63990,SAL2	Inositol monophosphatase family protein [Source:NCBI gene (formerly Entrezgene),SAL1 phosphatase-like protein [Source:NCBI gene (formerly Entrezgene),Inositol monophosphatase family protein [Source:NCBI gene (formerly Entrezgene),Inositol monophosphatase family protein [Source:NCBI gene (formerly Entrezgene)
	9	69	TraesCS2D02G198100	2.36391	2.9386	0.0180833	0.607385	WRKY20	WRKY family transcription factor family protein [Source:NCBI gene (formerly Entrezgene)
	19	133	TraesCS6B02G309900	2.32781	2.80735	0.0199224	0.647396	AT4G12070	uncharacterized protein
	103	730	TraesCS7A02G213100	2.32446	2.82525	0.020101	0.647396	AT1G13640,AT1G26270,PI4K GAMMA 7	Phosphatidylinositol 3- and 4-kinase family protein [Source:NCBI gene (formerly Entrezgene),Phosphatidylinositol 3- and 4-kinase family protein [Source:NCBI gene (formerly Entrezgene),phosphoinositide 4-kinase gamma 7 [Source:NCBI gene (formerly Entrezgene)
	28	197	TraesCS1A02G140900	2.31547	2.8147	0.020587	0.653066	none	none
	19	128	TraesCS4B02G322800	2.29034	2.75207	0.0220016	0.676464	AT2G17500,AT5G65980	Auxin efflux carrier family protein [Source:NCBI gene (formerly Entrezgene)
	9	64	TraesCS3D02G368100	2.29034	2.83007	0.0220016	0.676464	none	none
	19	128	TraesCS6B02G161700	2.29034	2.75207	0.0220016	0.676464	none	none
	9	64	TraesCS2A02G408000	2.29034	2.83007	0.0220016	0.676464	TRM13,TRM14	Phosphatidylinositol N-acetyglucosaminlytransferase subunit P-like protein [Source:NCBI gene (formerly Entrezgene)
	9	64	TraesCS3A02G043900	2.29034	2.83007	0.0220016	0.676464	none	none
	9	64	TraesCS7A02G371400	2.29034	2.83007	0.0220016	0.676464	AT5G11330	FAD/NAD(P)-binding oxidoreductase family protein [Source:NCBI gene (formerly Entrezgene)
	28	192	TraesCS3A02G403200	2.29034	2.77761	0.0220016	0.676464	MLO15,MLO1	Seven transmembrane MLO family protein [Source:NCBI gene (formerly Entrezgene)
	9	64	TraesCS1D02G139400	2.29034	2.83007	0.0220016	0.676464	AT2G28090,AT2G36950,AT5G03380,AT5G60800	Heavy metal transport/detoxification superfamily protein [Source:NCBI gene (formerly Entrezgene)
	281	1890	TraesCS4B02G014800	2.27236	2.74974	0.0230648	0.706435	AT1G76770	HSP20-like chaperones superfamily protein [Source:NCBI gene (formerly Entrezgene)
	28	188	TraesCS2B02G507100	2.26455	2.74723	0.0235401	0.718242	none	none
	19	123	TraesCS4D02G268300	2.25141	2.69459	0.0243599	0.734841	none	none
	94	617	TraesCS2A02G348500	2.25141	2.71454	0.0243599	0.734841	PGLP1,AT5G36790	2-phosphoglycolate phosphatase 1 [Source:NCBI gene (formerly Entrezgene),Haloacid dehalogenase-like hydrolase (HAD) superfamily protein [Source:NCBI gene (formerly Entrezgene)
	28	183	TraesCS7D02G156500	2.23808	2.70834	0.0252159	0.749557	none	none
	9	59	TraesCS6A02G274200	2.21088	2.71272	0.0270441	0.749557	AT3G01520,AT5G14680	Adenine nucleotide alpha hydrolases-like superfamily protein [Source:NCBI gene (formerly Entrezgene)
	9	59	TraesCS5A02G414200	2.21088	2.71272	0.0270441	0.749557	CBP60G	Cam-binding protein 60-like G [Source:NCBI gene (formerly Entrezgene)
	9	59	TraesCS3B02G365000	2.21088	2.71272	0.0270441	0.749557	PYD2	pyrimidine 2 [Source:NCBI gene (formerly Entrezgene)
	9	59	TraesCS3A02G200600	2.21088	2.71272	0.0270441	0.749557	none	none
	9	59	TraesCS1B02G099900	2.21088	2.71272	0.0270441	0.749557	none	none
	9	59	TraesCS2B02G531800	2.21088	2.71272	0.0270441	0.749557	none	none
	28	178	TraesCS6D02G067200	2.21088	2.66838	0.0270441	0.749557	none	none
	9	59	TraesCS3A02G271500	2.21088	2.71272	0.0270441	0.749557	none	none
	9	59	TraesCS6D02G077700	2.21088	2.71272	0.0270441	0.749557	LIL3:1,LIL3:2	Chlorophyll A-B binding family protein [Source:NCBI gene (formerly Entrezgene)
	9	59	TraesCS4B02G374300	2.21088	2.71272	0.0270441	0.749557	none	none
	9	59	TraesCS1B02G109100	2.21088	2.71272	0.0270441	0.749557	AT3G24110	Calcium-binding EF-hand family protein [Source:NCBI gene (formerly Entrezgene)
	9	59	TraesCS4D02G177800	2.21088	2.71272	0.0270441	0.749557	none	none
	47	296	TraesCS1D02G344700	2.21088	2.65486	0.0270441	0.749557	none	none
	103	646	TraesCS6D02G061500	2.20333	2.64889	0.0275714	0.749557	NEK1,NEK2,NEK4,NEK3	NIMA-related serine/threonine kinase 1 [Source:NCBI gene (formerly Entrezgene),NIMA-related kinase 2 [Source:NCBI gene (formerly Entrezgene),NIMA-related kinase 4 [Source:NCBI gene (formerly Entrezgene),NIMA-related kinase 3 [Source:NCBI gene (formerly Entrezgene)
	47	291	TraesCS6B02G300400	2.1942	2.63029	0.0282214	0.749557	AT2G42300,AT3G57800	basic helix-loop-helix (bHLH) DNA-binding superfamily protein [Source:NCBI gene (formerly Entrezgene) - bHLH48 and bHLH60 [Source: Uniprot]
	47	291	TraesCS5B02G120300	2.1942	2.63029	0.0282214	0.749557	AT1G29470,AT2G34300,AT5G64030	S-adenosyl-L-methionine-dependent methyltransferases superfamily protein [Source:NCBI gene (formerly Entrezgene)
	37	232	TraesCS4D02G104200	2.18998	2.64853	0.0285257	0.749557	NdhT	Chaperone DnaJ-domain superfamily protein [Source:NCBI gene (formerly Entrezgene)
	28	173	TraesCS3A02G166500	2.18291	2.62727	0.0290421	0.75623	none	none
	19	113	TraesCS5D02G198700	2.16863	2.57225	0.0301108	0.776469	HTH	Glucose-methanol-choline (GMC) oxidoreductase family protein [Source:NCBI gene (formerly Entrezgene)
	19	113	TraesCS6D02G136200	2.16863	2.57225	0.0301108	0.776469	WRKY40,WRKY60,AT3G32090,WRKY18	WRKY DNA-binding protein 40 [Source:NCBI gene (formerly Entrezgene),WRKY DNA-binding protein 60 [Source:NCBI gene (formerly Entrezgene),WRKY family transcription factor [Source:NCBI gene (formerly Entrezgene),WRKY DNA-binding protein 18 [Source:NCBI gene (formerly Entrezgene)
	37	227	TraesCS7A02G200600	2.16863	2.6171	0.0301108	0.776469	none	none
	94	563	TraesCS2D02G525600	2.15996	2.5824	0.0307758	0.791066	AT1G71810	Protein kinase superfamily protein [Source:NCBI gene (formerly Entrezgene)
	28	168	TraesCS1D02G253900	2.15414	2.58496	0.0312294	0.795056	NSH3,NSH5,NSH4	Inosine-uridine preferring nucleoside hydrolase family protein [Source:NCBI gene (formerly Entrezgene)
	28	168	TraesCS2A02G111700	2.15414	2.58496	0.0312294	0.795056	AT2G47710,AT5G49050	S-adenosyl-L-methionine-dependent methyltransferases superfamily protein [Source:NCBI gene (formerly Entrezgene),D-aminoacid aminotransferase-like PLP-dependent enzymes superfamily protein [Source:NCBI gene (formerly Entrezgene)
	56	336	TraesCS2A02G385900	2.15414	2.58496	0.0312294	0.795056	BETA-VPE	beta vacuolar processing enzyme [Source:NCBI gene (formerly Entrezgene)
	66	390	TraesCS1B02G104400	2.14996	2.56294	0.0315586	0.800886	AT5G27400,AT5G27410	S-adenosyl-L-methionine-dependent methyltransferases superfamily protein [Source:NCBI gene (formerly Entrezgene),D-aminoacid aminotransferase-like PLP-dependent enzymes superfamily protein [Source:NCBI gene (formerly Entrezgene)
	37	222	TraesCS1B02G097300	2.14681	2.58496	0.0318083	0.80467	AT1G27480	alpha/beta-Hydrolases superfamily protein [Source:NCBI gene (formerly Entrezgene)
	66	385	TraesCS5A02G391300	2.13731	2.54432	0.0325727	0.821407	PHYC	phytochrome C [Source:NCBI gene (formerly Entrezgene)
	9	54	TraesCS7A02G227400	2.1245	2.58496	0.0336282	0.824613	AT5G06830	TAFII59 – TATA BOX ASSOCIATED FACTOR II 59
	9	54	TraesCS7A02G470300	2.1245	2.58496	0.0336282	0.824613	none	none
	37	217	TraesCS4D02G282000	2.1245	2.5521	0.0336282	0.824613	MS2	Jojoba acyl CoA reductase-related male sterility protein [Source:NCBI gene (formerly Entrezgene)
	56	326	TraesCS1B02G220900	2.1245	2.54137	0.0336282	0.824613	none	none
	9	54	TraesCS4B02G353000	2.1245	2.58496	0.0336282	0.824613	MEE50	ARM repeat superfamily protein [Source:NCBI gene (formerly Entrezgene)
	19	109	TraesCS7B02G147800	2.1245	2.52026	0.0336282	0.824613	none	none
	9	54	TraesCS2D02G398500	2.1245	2.58496	0.0336282	0.824613	RBL6,RBL2,RBL7	RHOMBOID-like protein 6 [Source:NCBI gene (formerly Entrezgene),RHOMBOID-like 2 [Source:NCBI gene (formerly Entrezgene),RHOMBOID-like protein 7 [Source:NCBI gene (formerly Entrezgene)
	9	54	TraesCS6B02G275100	2.1245	2.58496	0.0336282	0.824613	TIP2	tonoplast intrinsic protein 2
	9	54	TraesCS2D02G383400	2.1245	2.58496	0.0336282	0.824613	BETA-VPE	beta vacuolar processing enzyme [Source:NCBI gene (formerly Entrezgene)
	47	266	TraesCS1B02G312800	2.10629	2.50069	0.0351795	0.857393	AT1G67720	Leucine-rich repeat protein kinase family protein [Source:NCBI gene (formerly Entrezgene)
	19	104	TraesCS2A02G425700	2.07832	2.45251	0.0376798	0.879718	AT4G19610,AT5G05720,AT5G08695	nucleotide/nucleic acid binding protein [Source:NCBI gene (formerly Entrezgene),RNA-binding (RRM/RBD/RNP motifs) family protein [Source:NCBI gene (formerly Entrezgene),RNA-binding (RRM/RBD/RNP motifs) family protein [Source:NCBI gene (formerly Entrezgene)
	47	257	TraesCS3D02G447600	2.06882	2.45104	0.0385629	0.879718	AT3G05410	Photosystem II reaction center PsbP family protein [Source:NCBI gene (formerly Entrezgene)
	103	553	TraesCS5B02G029400	2.04777	2.42464	0.0405823	0.879718	None	none
	37	197	TraesCS4D02G175100	2.02989	2.4126	0.0423682	0.879718	AT5G38460	ALG6, ALG8 glycosyltransferase family [Source:NCBI gene (formerly Entrezgene)
	9	49	TraesCS2D02G532800	2.02989	2.44478	0.0423682	0.879718	none	none
	9	49	TraesCS1D02G386200	2.02989	2.44478	0.0423682	0.879718	none	none
	47	247	TraesCS3D02G541100	2.02989	2.39378	0.0423682	0.879718	none	none
	9	49	TraesCS3D02G335600	2.02989	2.44478	0.0423682	0.879718	AT1G67720	Leucine-rich repeat protein kinase family protein [Source:NCBI gene (formerly Entrezgene)
	9	49	TraesCS2B02G017700	2.02989	2.44478	0.0423682	0.879718	none	none
	9	49	TraesCS6D02G381200	2.02989	2.44478	0.0423682	0.879718	AT3G57120	Protein kinase superfamily protein [Source:NCBI gene (formerly Entrezgene)
	9	49	TraesCS1A02G153100	2.02989	2.44478	0.0423682	0.879718	AT1G03990,FAO3,AT4G28570	Long-chain fatty alcohol dehydrogenase family protein [Source:NCBI gene (formerly Entrezgene),fatty alcohol oxidase 3 [Source:NCBI gene (formerly Entrezgene),Long-chain fatty alcohol dehydrogenase family protein [Source:NCBI gene (formerly Entrezgene)
	9	49	TraesCS3A02G226500	2.02989	2.44478	0.0423682	0.879718	AT4G36520	Chaperone DnaJ-domain superfamily protein [Source:NCBI gene (formerly Entrezgene)
	9	49	TraesCS2A02G303100	2.02989	2.44478	0.0423682	0.879718	none	none
	9	49	TraesCS2D02G032700	2.02989	2.44478	0.0423682	0.879718	AT2G32520	alpha/beta-Hydrolases superfamily protein [Source:NCBI gene (formerly Entrezgene)
	9	49	TraesCS5B02G371000	2.02989	2.44478	0.0423682	0.879718	none	none
	9	49	TraesCS7A02G269200	2.02989	2.44478	0.0423682	0.879718	AT4G22980,AT5G51920	molybdenum cofactor sulfurase-like protein [Source:NCBI gene (formerly Entrezgene),Pyridoxal phosphate (PLP)-dependent transferases superfamily protein [Source:NCBI gene (formerly Entrezgene)
	9	49	TraesCS7D02G197500	2.02989	2.44478	0.0423682	0.879718	none	none
	9	49	TraesCS7D02G197500	2.02989	2.44478	0.0423682	0.879718	none	none
	9	49	TraesCS5D02G192900	2.02989	2.44478	0.0423682	0.879718	none	none
	9	49	TraesCS3B02G025000	2.02989	2.44478	0.0423682	0.879718	none	none
	9	49	TraesCS4B02G083400	2.02989	2.44478	0.0423682	0.879718	none	none
	9	49	TraesCS7D02G252000	2.02989	2.44478	0.0423682	0.879718	none	none
	9	49	TraesCS3D02G225600	2.02989	2.44478	0.0423682	0.879718	MPK20	MAP kinase 20 [Source:NCBI gene (formerly Entrezgene)
	9	49	TraesCS5A02G391000	2.02989	2.44478	0.0423682	0.879718	OPT3	oligopeptide transporter [Source:NCBI gene (formerly Entrezgene)
	9	49	TraesCS5D02G101100	2.02989	2.44478	0.0423682	0.879718	AT1G56345	Pseudouridine synthase family protein [Source:NCBI gene (formerly Entrezgene)
	112	10	TraesCSU02G044100	-2.03466	-3.48543	0.0418848	0.879718	none	none
	56	5	TraesCS1B02G117100	-2.03466	-3.48543	0.0418848	0.879718	none	none
	281	25	TraesCS1D02G366300	-2.03466	-3.49057	0.0418848	0.879718	AT2G37470,AT3G09480,AT3G53650,AT5G02570	Histone superfamily protein [Source:NCBI gene (formerly Entrezgene) (H2B.4, H2B, H2B.8, H2B [Source:Panther Go])
	56	5	TraesCS5D02G020000	-2.03466	-3.48543	0.0418848	0.879718	AT2G37470,AT3G09480,AT3G53650,AT5G02570	Histone superfamily protein [Source:NCBI gene (formerly Entrezgene)
	56	5	TraesCS6D02G190100	-2.03466	-3.48543	0.0418848	0.879718	AT1G18540,AT1G74050,AT1G74060	Ribosomal protein L6 family protein [Source:NCBI gene (formerly Entrezgene)
	56	5	TraesCS1B02G379200	-2.03466	-3.48543	0.0418848	0.879718	none	none
	56	5	TraesCS7D02G517100	-2.03466	-3.48543	0.0418848	0.879718	none	none
	56	5	TraesCS5B02G253700	-2.03466	-3.48543	0.0418848	0.879718	AT4G26540,AT5G56040	Leucine-rich repeat receptor-like protein kinase family protein [Source:NCBI gene (formerly Entrezge,ne),Leucine-rich receptor-like protein kinase family protein [Source:NCBI gene (formerly Entrezgene)
	56	5	TraesCS7D02G389100	-2.03466	-3.48543	0.0418848	0.879718	ATCSLA09,	Nucleotide-diphospho-sugar transferases superfamily protein [Source:NCBI gene (formerly Entrezgene)
	56	5	TraesCS7D02G389100	-2.03466	-3.48543	0.0418848	0.879718	ATCSLA09,	Nucleotide-diphospho-sugar transferases superfamily protein [Source:NCBI gene (formerly Entrezgene)
	56	5	TraesCS7B02G188400	-2.03466	-3.48543	0.0418848	0.879718	none	none
	56	5	TraesCS7D02G517100	-2.03466	-3.48543	0.0418848	0.879718	none	none
	56	5	TraesCS5A02G426100	-2.03466	-3.48543	0.0418848	0.879718	J3,J2	DNAJ homologue 3 [Source:NCBI gene (formerly Entrezgene),DNAJ homologue 2 [Source:NCBI gene (formerly Entrezgene)
	56	5	TraesCS6D02G160200	-2.03466	-3.48543	0.0418848	0.879718	none	none
	56	5	TraesCS3A02G055500	-2.03466	-3.48543	0.0418848	0.879718	SQD2	sulfoquinovosyldiacylglycerol 2 [Source:NCBI gene (formerly Entrezgene)
	112	10	TraesCS5A02G149800	-2.03466	-3.48543	0.0418848	0.879718	AT1G31950,AT1G33750,AT1G48800,AT1G48820,AT1G66020,AT1G70080,AT2G23230,AT2G37140,AT3G14490,AT3G14520,AT3G14540,AT3G29110,AT3G29190,AT3G29410,AT3G32030,TPS12,TPS13,TS1,AT4G20200,AT4G20210,AT4G20230,AT5G44630,AT5G48110	Terpenoid cyclases/Protein prenyltransferases superfamily protein [Source:NCBI gene (formerly Entrezgene),Terpenoid cyclases/Protein prenyltransferases superfamily protein [Source:NCBI gene (formerly Entrezgene),Terpenoid cyclases/Protein prenyltransferases superfamily protein [Source:NCBI gene (formerly Entrezgene),Terpenoid cyclases/Protein prenyltransferases superfamily protein [Source:NCBI ge…
	56	5	TraesCS7D02G377700	-2.03466	-3.48543	0.0418848	0.879718	none	none
	56	5	TraesCS1B02G064800	-2.03466	-3.48543	0.0418848	0.879718	none	none
	112	10	TraesCS3A02G367400	-2.03466	-3.48543	0.0418848	0.879718	none	none
	56	5	TraesCS2B02G207200	-2.03466	-3.48543	0.0418848	0.879718	TLP1,AT4G36000,AT4G38660	THAUMATIN-LIKE PROTEIN 1 [Source:NCBI gene (formerly Entrezgene),Pathosis-related thaumatin superfamily protein [Source:NCBI gene (formerly Entrezgene),Pathosis-related thaumatin superfamily protein [Source:NCBI gene (formerly Entrezgene)
	169	15	TraesCS4D02G194100	-2.03466	-3.49399	0.0418848	0.879718	CHUP1-like protein	CHUP1-like protein [Source:NCBI gene (formerly Entrezgene)
	56	5	TraesCS3B02G303800	-2.03466	-3.48543	0.0418848	0.879718	none	none
	56	5	TraesCS3B02G260200	-2.03466	-3.48543	0.0418848	0.879718	none	none
	56	5	TraesCS7B02G283300	-2.03466	-3.48543	0.0418848	0.879718	none	none
	56	5	TraesCS3D02G006500	-2.03466	-3.48543	0.0418848	0.879718	none	none
	56	5	TraesCS1D02G030300	-2.03466	-3.48543	0.0418848	0.879718	none	none
	56	5	TraesCS5A02G410100	-2.03466	-3.48543	0.0418848	0.879718	none	none
	56	5	TraesCS7B02G283300	-2.03466	-3.48543	0.0418848	0.879718	none	none
	56	5	TraesCS4A02G300400	-2.03466	-3.48543	0.0418848	0.879718	AT3G03680	C2 calcium/lipid-binding plant phosphoribosyltransferase family protein [Source:NCBI gene (formerly Entrezgene)
	112	10	TraesCSU02G121500	-2.03466	-3.48543	0.0418848	0.879718	AT1G16225,AT1G16230,SYP51,SYP52	Target SNARE coiled-coil domain protein [Source:NCBI gene (formerly Entrezgene),Target SNARE coiled-coil domain protein [Source:NCBI gene (formerly Entrezgene),syntaxin of plants 51 [Source:NCBI gene (formerly Entrezgene),syntaxin of plants 52 [Source:NCBI gene (formerly Entrezgene)
	56	5	TraesCS7D02G377700	-2.03466	-3.48543	0.0418848	0.879718	none	none
	234	20	TraesCS5D02G238200	-2.07519	-3.54844	0.0379692	0.879718	none	none
	122	10	TraesCS4B02G372600	-2.11412	-3.60881	0.0345048	0.84352	ASG3	SNF2 domain-containing protein / helicase domain-containing protein [Source:NCBI gene (formerly Entrezgene)
	66	5	TraesCS3D02G200700	-2.18769	-3.72247	0.0286921	0.749557	none	none
	66	5	TraesCS7D02G358400	-2.18769	-3.72247	0.0286921	0.749557	none	none
	131	10	TraesCS6B02G376200	-2.18769	-3.71149	0.0286921	0.749557	AT4G33150	lysine-ketoglutarate reductase/saccharopine dehydrogenase bifunctional enzyme [Source:NCBI gene (formerly Entrezgene)
	66	5	TraesCS6A02G117500	-2.18769	-3.72247	0.0286921	0.749557	none	none
	66	5	TraesCS2A02G304900	-2.18769	-3.72247	0.0286921	0.749557	RECQ4A	DNA helicase (RECQl4A) [Source:NCBI gene (formerly Entrezgene)
	66	5	TraesCS5A02G113500	-2.18769	-3.72247	0.0286921	0.749557	SWI3C	SWITCH/sucrose nonfermenting 3C [Source:NCBI gene (formerly Entrezgene)
	66	5	TraesCS3A02G178900	-2.18769	-3.72247	0.0286921	0.749557	AT1G33940,AT5G18700	Serine/Threonine-kinase ULK4-like protein [Source:NCBI gene (formerly Entrezgene),kinase family with ARM repeat domain-containing protein [Source:NCBI gene (formerly Entrezgene)
	66	5	TraesCS7D02G366600	-2.18769	-3.72247	0.0286921	0.749557	ABCG35,PEN3,ABCG29	pleiotropic drug resistance 7 [Source:NCBI gene (formerly Entrezgene),ABC-2 and Plant PDR ABC-type transporter family protein [Source:NCBI gene (formerly Entrezgene),pleiotropic drug resistance 1 [Source:NCBI gene (formerly Entrezgene)
	66	5	TraesCS2D02G490800	-2.18769	-3.72247	0.0286921	0.749557	none	none
	66	5	TraesCS2D02G555500	-2.18769	-3.72247	0.0286921	0.749557	none	none
	66	5	TraesCS3A02G077700	-2.18769	-3.72247	0.0286921	0.749557	AT1G27660	basic helix-loop-helix (bHLH) DNA-binding superfamily protein [Source:NCBI gene (formerly Entrezgene)
	66	5	TraesCS1D02G047500	-2.18769	-3.72247	0.0286921	0.749557	none	none
	66	5	TraesCS5B02G457000	-2.18769	-3.72247	0.0286921	0.749557	AT3G28510,AT3G28520,AT3G28540,AT3G28560,AT3G28570,AT3G28580,AT3G28600,AT3G28610,AT5G40000,AATP1	P-loop containing nucleoside triphosphate hydrolases superfamily protein [Source:NCBI gene (formerly Entrezgene),P-loop containing nucleoside triphosphate hydrolases superfamily protein [Source:NCBI gene (formerly Entrezgene),P-loop containing nucleoside triphosphate hydrolases superfamily protein [Source:NCBI gene (formerly Entrezgene),BCS1 AAA-type ATPase [Source:NCBI gene (formerly Entrezgene)…
	66	5	TraesCS3D02G355200	-2.18769	-3.72247	0.0286921	0.749557	AT2G39210	Major facilitator superfamily protein [Source:NCBI gene (formerly Entrezgene)
	66	5	TraesCS7B02G368100	-2.18769	-3.72247	0.0286921	0.749557	AT1G30690	Sec14p-like phosphatidylinositol transfer family protein [Source:NCBI gene (formerly Entrezgene)
	66	5	TraesCS1A02G046500	-2.18769	-3.72247	0.0286921	0.749557	AT3G46220	E3 UFM1-protein ligase-like protein [Source:NCBI gene (formerly Entrezgene)
	66	5	TraesCS4D02G103600	-2.18769	-3.72247	0.0286921	0.749557	scpl44,SCPL43,scpl41,scpl42	serine carboxypeptidase-like 44 [Source:NCBI gene (formerly Entrezgene),serine carboxypeptidase-like 43 [Source:NCBI gene (formerly Entrezgene),serine carboxypeptidase-like 41 [Source:NCBI gene (formerly Entrezgene),serine carboxypeptidase-like 42 [Source:NCBI gene (formerly Entrezgene)
	66	5	TraesCS3B02G100500	-2.18769	-3.72247	0.0286921	0.749557	AT3G02280	Flavodoxin family protein [Source:NCBI gene (formerly Entrezgene)
	66	5	TraesCS5B02G183500	-2.18769	-3.72247	0.0286921	0.749557	none	none
	66	5	TraesCS7B02G368100	-2.18769	-3.72247	0.0286921	0.749557	AT1G30690	Sec14p-like phosphatidylinositol transfer family protein [Source:NCBI gene (formerly Entrezgene)
	66	5	TraesCS4A02G035500	-2.18769	-3.72247	0.0286921	0.749557	none	none
	66	5	TraesCS3A02G246300	-2.18769	-3.72247	0.0286921	0.749557	none	none
	66	5	TraesCS2D02G174100	-2.18769	-3.72247	0.0286921	0.749557	none	none
	141	10	TraesCS7B02G005900	-2.25618	-3.81762	0.0240592	0.73129	none	none
	75	5	TraesCS7D02G354100	-2.32025	-3.90689	0.0203273	0.647396	GLB3	hemoglobin 3 [Source:NCBI gene (formerly Entrezgene)
	75	5	TraesCS4A02G162600	-2.32025	-3.90689	0.0203273	0.647396	none	none
	75	5	TraesCS6A02G020200	-2.32025	-3.90689	0.0203273	0.647396	none	none
	75	5	TraesCS5B02G127000	-2.32025	-3.90689	0.0203273	0.647396	none	none
	75	5	TraesCS1A02G368500	-2.32025	-3.90689	0.0203273	0.647396	ABCB9,ABCB7	P-glycoprotein 9 [Source:NCBI gene (formerly Entrezgene),P-glycoprotein 7 [Source:NCBI gene (formerly Entrezgene)
	75	5	TraesCS4A02G002600	-2.32025	-3.90689	0.0203273	0.647396	SVP	K-box region and MADS-box transcription factor family protein [Source:NCBI gene (formerly Entrezgene)
	75	5	TraesCS3A02G273800	-2.32025	-3.90689	0.0203273	0.647396	none	none
	75	5	TraesCS2A02G370300	-2.32025	-3.90689	0.0203273	0.647396	none	none
	75	5	TraesCS6D02G062300	-2.32025	-3.90689	0.0203273	0.647396	none	none
	75	5	TraesCS4D02G327600	-2.32025	-3.90689	0.0203273	0.647396	CHAT,AT5G17540	acetyl CoA:(Z)-3-hexen-1-ol acetyltransferase [Source:NCBI gene (formerly Entrezgene),HXXXD-type acyl-transferase family protein [Source:NCBI gene (formerly Entrezgene)
	75	5	TraesCS7D02G366600	-2.32025	-3.90689	0.0203273	0.647396	ABCG35,PEN3,ABCG29	pleiotropic drug resistance 7 [Source:NCBI gene (formerly Entrezgene),ABC-2 and Plant PDR ABC-type transporter family protein [Source:NCBI gene (formerly Entrezgene),pleiotropic drug resistance 1 [Source:NCBI gene (formerly Entrezgene)
	159	10	TraesCS1B02G381200	-2.38043	-3.99095	0.0172922	0.598416	none	none
	84	5	TraesCS7D02G358400	-2.43718	-4.07039	0.0148024	0.537682	none	none
	169	10	TraesCS6D02G118000	-2.43718	-4.07895	0.0148024	0.537682	none	none
	84	5	TraesCS1B02G062200	-2.43718	-4.07039	0.0148024	0.537682	none	none
	84	5	TraesCS5D02G381600	-2.43718	-4.07039	0.0148024	0.537682	none	none
	84	5	TraesCS4B02G391900	-2.43718	-4.07039	0.0148024	0.537682	none	none
	84	5	TraesCS7D02G298400	-2.43718	-4.07039	0.0148024	0.537682	none	none
	84	5	TraesCSU02G065900	-2.43718	-4.07039	0.0148024	0.537682	none	none
	84	5	TraesCS4D02G058600	-2.43718	-4.07039	0.0148024	0.537682	none	none
	84	5	TraesCS7D02G298400	-2.43718	-4.07039	0.0148024	0.537682	none	none
	84	5	TraesCS5D02G185700	-2.43718	-4.07039	0.0148024	0.537682	none	none
	84	5	TraesCSU02G065900	-2.43718	-4.07039	0.0148024	0.537682	none	none
	84	5	TraesCS3A02G113700	-2.43718	-4.07039	0.0148024	0.537682	AT3G14740	RING/FYVE/PHD zinc finger superfamily protein [Source:NCBI gene (formerly Entrezgene)
	84	5	TraesCS7A02G190600	-2.43718	-4.07039	0.0148024	0.537682	PIN1	Auxin efflux carrier family protein [Source:NCBI gene (formerly Entrezgene)
	94	5	TraesCS5A02G128500	-2.54177	-4.23266	0.0110292	0.474021	AT1G08310,AT3G03230,AT3G03240,AT3G44510	alpha/beta-Hydrolases superfamily protein [Source:NCBI gene (formerly Entrezgene)
	94	5	TraesCS1A02G195312	-2.54177	-4.23266	0.0110292	0.474021	none	none
	94	5	TraesCS4D02G005900	-2.54177	-4.23266	0.0110292	0.474021	AT3G49050,AT4G00500	alpha/beta-Hydrolases superfamily protein [Source:NCBI gene (formerly Entrezgene)
	103	5	TraesCS3A02G335600	-2.63639	-4.36457	0.0083794	0.394029	AT1G05700,AT1G51790,FRK1,RHS16,AT4G29450	Leucine-rich repeat transmembrane protein kinase protein [Source:NCBI gene (formerly Entrezgene),Leucine-rich repeat protein kinase family protein [Source:NCBI gene (formerly Entrezgene),FLG22-induced receptor-like kinase 1 [Source:NCBI gene (formerly Entrezgene),root hair specific 16 [Source:NCBI gene (formerly Entrezgene),Leucine-rich repeat protein kinase family protein [Source:NCBI gene (form…
	112	5	TraesCS5B02G046800	-2.72277	-4.48543	0.0064738	0.320151	none	none
	122	5	TraesCS6A02G416300	-2.80223	-4.60881	0.00507514	0.274126	AT5G10540,AT5G65620	Zincin-like metalloproteases family protein [Source:NCBI gene (formerly Entrezgene)
	131	5	TraesCS1D02G373800	-2.87579	-4.71149	0.00403012	0.240424	AT2G37470,AT3G09480,AT3G53650,AT5G02570	Histone superfamily protein [Source:NCBI gene (formerly Entrezgene)
