# Supplementary material for: High-throughput sequencing reveals that microRNA-based regulation, cell wall remodeling and phytohormone signaling orchestrate wheat seminal root development
Source: Planta. 2026 Jul 6;264(2):46. doi: 10.1007/s00425-026-05069-w (PMC13337622; doi:10.1007/s00425-026-05069-w)
Supplement: Supplementary file 3 — Supplementary file3 (XLSX 13 KB) [file 425_2026_5069_MOESM3_ESM.xlsx]

## Sheet: miRNome profile
Supplemental Material - Table S3. List of differentially expressed microRNAs (DEMs) from miRNome analysis. The list of 61 miRNAs whose levels resulted differentially expressed in Triticum aestivum roots from 4 to 8 DAS were reported, together with their miRbase reference, normalized counts at 4 DAS, normalized counts at 8 DAS, Log2 Fold change (Log2FC), Z-score, and sequence.
Triticum aestivum microRNA	miRbase reference	4DAS_norm counts	8DAD_norm counts	log2FC	Z-score	Sequence
miR166e-5p	aly-miR166e-5p	6	4	-0.584963	-0.180747	GGAAUGUUGUCUGGCACGAGG
miR393a-5p	aly-miR393a-5p	6	7	0.222392	0.807753	UCCAAAGGGAUCGCAUUGAUCC
miR5139a	aof-miR5139a	6	6	0	0.535463	GAAACCUGGCUCUGAUACCA
miR9674b-3p	ata-miR9674b-3p	8	3	-1.41504	-1.19707	UGAAUUUGUCCAUAGCAUCAG
miR9863a-3p	ata-miR9863a-3p	137	108	-0.343145	0.115327	UGAGAAGGUAGAUCAUAAUAGC
miR845b	ath-miR845b	5	4	-0.321928	0.141304	UCGCUCUGAUACCAAAUUGAUG
miR5054	bdi-miR5054	7	5	-0.485427	-0.058879	UCCCCACGGUCGGCGCCA
miR171b-5p	csi-miR171b-5p	7	12	0.777608	1.48754	UGUGAUAUUGGUUCGGCUCAUC
miR396e	gma-miR396e	12	12	0	0.535463	UUCCACAGCUUUCUUGAACUGU
miR5368	gma-miR5368	6	5	-0.263034	0.213411	GGACAGUCUCAGGUAGACA
miR6300	gma-miR6300	367	173	-1.08501	-0.792988	GUCGUUGUAGUAUAGUGG
miR8769	gra-miR8769	5	3	-0.736966	-0.366855	UUGAACUUUGACCGGAUCUAGGGA
miR8776a	gra-miR8776a	27	6	-2.16993	-2.12133	UUUCAAAGUCCUUGCAUACUAUUU
miR1436	hvu-miR1436	8	4	-1	-0.688907	ACAUUAUGGGACGGAGGGAGU
miR168-3p	hvu-miR168-3p	15	26	0.793549	1.50706	GAUCCCGCCUUGCACCAAGUGAAU
miR166-3p	lja-miR166-3p	4460	7019	0.654222	1.33647	AUUUCGGACCAGGCUUCAUUCCCC
miR168-5p	lja-miR168-5p	73	54	-0.434937	0.00293912	UCGCUUGGUGCAGGUCGGGAAC
miR396f-5p	osa-miR396f-5p	45	44	-0.0324215	0.495767	UCUCCACAGGCUUUCUUGAACU
miR444b.1	osa-miR444b.1	9	8	-0.169925	0.327412	UGUUGUCUCAAGCUUGCUGCC
miR5083	osa-miR5083	6	3	-1	-0.688907	AGACUACAAUUAUCUGAUCA
miR6250	osa-miR6250	3	7	1.22239	2.03212	GGGGAUAGAUCGACGCGUCAAG
miR11479	pab-miR11479	47	19	-1.30666	-1.06437	GGACAUGAUGCUGAUGAUGAU
miR894	ppt-miR894	66	43	-0.618129	-0.221356	CGUUUCACGUCGGGUUCACC
miR6454	ptc-miR6454	1	4	2	2.9842	CUUGUAACCUGAGUAGAGGCA
miR6219-5p	sbi-miR6219-5p	8	6	-0.415037	0.0273035	GAACCGGGACUAAAGGUGGGACAU
miR1117	tae-miR1117	10	8	-0.321928	0.141304	UAGUACCGGUUCGUGGCACGAACC
miR1120a	tae-miR1120a	7	7	0	0.535463	ACAUUCUUAUAUUAUGAGACGGAG
miR1121	tae-miR1121	6	4	-0.584963	-0.180747	AGUAGUGAUCUAAACGCUCUUA
miR1128	tae-miR1128	9	6	-0.584963	-0.180747	UACUACUCCCUCCGUCCGAAA
miR1133	tae-miR1133	9	4	-1.16993	-0.896958	CAUAUACUCCCUCCGUCCGAAA
miR1135	tae-miR1135	16	15	-0.0931094	0.421462	CUGCGACAAGUAAUUCCGAACGGA
miR1137a	tae-miR1137a	10	13	0.378512	0.998901	UAGUACAAAGUUGAGUCAUC
miR159a	tae-miR159a	308	157	-0.972166	-0.654827	UUUGGAUUGAAGGGAGCUCUG
miR164	tae-miR164	11	11	0	0.535463	UGGAGAAGCAGGGCACGUGCA
miR167a	tae-miR167a	13	16	0.29956	0.902235	UGAAGCUGCCAGCAUGAUCUA
miR319	tae-miR319	143	80	-0.837943	-0.490489	UUGGACUGAAGGGAGCUCCCU
miR396-5p	tae-miR396-5p	53	30	-0.82103	-0.469781	AACUGUGAACUCGCGGGGAUG
miR5048-5p	tae-miR5048-5p	157	101	-0.636409	-0.243737	UUUGCAGGUUUUAGGUCUAAGU
miR5175-5p	tae-miR5175-5p	8	4	-1	-0.688907	UUCCAAAUUACUCGUCGUGGU
miR531	tae-miR531	7	3	-1.22239	-0.961197	CGCUCGCCGGAGCAGCGUGCA
miR5384-3p	tae-miR5384-3p	4	3	-0.415037	0.0273035	UGAGCGCGCCGCCGUCGAAUG
miR7757-5p	tae-miR7757-5p	18	23	0.353637	0.968445	AUAAAACCUUCAGCUAUCCAUC
miR9652-5p	tae-miR9652-5p	9	1	-3.16993	-3.3457	CCUGUUUGUCAUUAAGUUUCUU
miR9653a-3p	tae-miR9653a-3p	1222	674	-0.858424	-0.515565	UUUGAGACUUUGGCCAUGGCC
miR9653b	tae-miR9653b	2244	1005	-1.15888	-0.883431	UGGCCAAGGUCUCUUGAGGCU
miR9657a-3p	tae-miR9657a-3p	4	3	-0.415037	0.0273035	UGUGCUUCCUCGUCGAACGGU
miR9658-3p	tae-miR9658-3p	4	4	0	0.535463	AUCGUUCUGGGUGAAUAGGCC
miR9662a-3p	tae-miR9662a-3p	50	28	-0.836501	-0.488724	UUGAACAUCCCAGAGCCACCG
miR9663-5p	tae-miR9663-5p	11	10	-0.137504	0.367108	AAGCGUAGUCGAACGAAUCUG
miR9664-3p	tae-miR9664-3p	8	3	-1.41504	-1.19707	UUGCAGUCCUCGAUGUCGUAG
miR9668-5p	tae-miR9668-5p	5	6	0.263034	0.857514	CCAAUGACAAGUAUUUUCGGA
miR9669-5p	tae-miR9669-5p	12	9	-0.415037	0.0273035	UACUGUGGGCACUUAUUUGAC
miR9672a-3p	tae-miR9672a-3p	8	5	-0.678072	-0.294748	CCACGACUGUCAUUAAGCAUC
miR9674b-5p	tae-miR9674b-5p	24	20	-0.263034	0.213411	AUAGCAUCAUCCAUCCUACCC
miR9675-3p	tae-miR9675-3p	5	8	0.678072	1.36567	UUUAUGAUCACUCUCGUUUUG
miR9772	tae-miR9772	11	5	-1.1375	-0.857262	UGAGAUGAGAUUACCCCAUAC
miR9774	tae-miR9774	4	5	0.321928	0.929622	CAAGAUAUUGGGUAUUUCUGUC
miR9778	tae-miR9778	22	13	-0.758992	-0.393824	UGCAUCAUCUCGAACUCGUCG
miR9779	tae-miR9779	12	3	-2	-1.91328	CUUAUGCAACGUCUGAGGAU
miR9782	tae-miR9782	8	5	-0.678072	-0.294748	GUAUUAGGUUGGUCAAAUUGACGA
miR166j-5p	zma-miR166j-5p	4	5	0.321928	0.929622	GGUUUGUUUGUCUGGUUCAAGG
