# Supplementary material for: High-throughput sequencing reveals that microRNA-based regulation, cell wall remodeling and phytohormone signaling orchestrate wheat seminal root development
Source: Planta. 2026 Jul 6;264(2):46. doi: 10.1007/s00425-026-05069-w (PMC13337622; doi:10.1007/s00425-026-05069-w)
Supplement: Supplementary file 4 — Supplementary file4 (XLSX 330 KB) [file 425_2026_5069_MOESM4_ESM.xlsx]

## Sheet: ata-miR9674b-3p
Supplemental Material - Table S4. T. aestivum targets predicted for DEMs. For each specific DEM (one per page in the excel file) the relative Triticum aestivum targets predicted by the PsRNAtarget software were listed, together with their miRNA Accession, Target Accession, Expectation value, UPE, miRNA start site, miRNA end site, Target start site, Target end site, miRNA aligned fragment alignmen…
miRNA_Acc.	Target_Acc.	Expectation	UPE$	miRNA_start	miRNA_end	Target_start	Target_end	miRNA_aligned_fragment	alignment	Target_aligned_fragment	Inhibition	Target_Desc.	Multiplicity	initial_alias	initial_ensg	ortholog_name	ortholog_ensg	description
ata-miR9674b-3p	TraesCS1D02G058000.1	0.5	-1.0	1	21	986	1006	UGAAUUUGUCCAUAGCAUCAG	: ::::::::::::::.::::	CCGAUGCUAUGGACAAGUUCA	Cleavage	cdna chromosome:IWGSC:1D:38257977:38259345:-1 gene:TraesCS1D02G058000 gene_biotype:protein_coding transcript_biotype:protein_coding	1	TRAESCS1D02G058000.1	TraesCS1D02G058000	N/A	N/A	N/A
ata-miR9674b-3p	TraesCS1D02G058200.1	0.5	-1.0	1	21	1555	1575	UGAAUUUGUCCAUAGCAUCAG	: ::::::::::::::.::::	CCGAUGCUAUGGACAAGUUCA	Cleavage	cdna chromosome:IWGSC:1D:38364008:38368257:-1 gene:TraesCS1D02G058200 gene_biotype:protein_coding transcript_biotype:protein_coding	1	TRAESCS1D02G058200.1	TraesCS1D02G058200	N/A	N/A	N/A
ata-miR9674b-3p	TraesCS1A02G054800.1	1.0	-1.0	1	21	833	853	UGAAUUUGUCCAUAGCAUCAG	: :::::::::::::::::..	CCGAUGCUAUGGACAAAUUUG	Cleavage	cdna chromosome:IWGSC:1A:36259371:36261308:-1 gene:TraesCS1A02G054800 gene_biotype:protein_coding transcript_biotype:protein_coding	1	TRAESCS1A02G054800.1	TraesCS1A02G054800	N/A	N/A	N/A
ata-miR9674b-3p	TraesCS1A02G057300.1	1.0	-1.0	1	21	977	997	UGAAUUUGUCCAUAGCAUCAG	: :::::::::::::..::::	CCGAUGCUAUGGACAGGUUCA	Cleavage	cdna chromosome:IWGSC:1A:37502130:37504986:-1 gene:TraesCS1A02G057300 gene_biotype:protein_coding transcript_biotype:protein_coding	1	TRAESCS1A02G057300.1	TraesCS1A02G057300	N/A	N/A	N/A
ata-miR9674b-3p	TraesCS1A02G067472.1	1.0	-1.0	1	21	185	205	UGAAUUUGUCCAUAGCAUCAG	:::::::::::::.::.::::	CUGAUGCUAUGGAUAAGUUCA	Cleavage	cdna chromosome:IWGSC:1A:49302325:49303620:1 gene:TraesCS1A02G067472 gene_biotype:protein_coding transcript_biotype:protein_coding	1	TRAESCS1A02G067472.1	TraesCS1A02G067472	N/A	N/A	N/A
ata-miR9674b-3p	TraesCS1B02G074600.1	1.0	-1.0	1	21	1491	1511	UGAAUUUGUCCAUAGCAUCAG	: :::::::::::::..::::	CCGAUGCUAUGGACAGGUUCA	Cleavage	cdna chromosome:IWGSC:1B:57788035:57791806:-1 gene:TraesCS1B02G074600 gene_biotype:protein_coding transcript_biotype:protein_coding	1	TRAESCS1B02G074600.1	TraesCS1B02G074600	N/A	N/A	N/A
ata-miR9674b-3p	TraesCS1B02G114317.1	1.0	-1.0	1	21	455	475	UGAAUUUGUCCAUAGCAUCAG	:::::::::::::.::.::::	CUGAUGCUAUGGAUAAGUUCA	Cleavage	cdna chromosome:IWGSC:1B:133434101:133434601:1 gene:TraesCS1B02G114317 gene_biotype:protein_coding transcript_biotype:protein_coding	1	TRAESCS1B02G114317.1	TraesCS1B02G114317	N/A	N/A	N/A
ata-miR9674b-3p	TraesCS1D02G058400.1	1.0	-1.0	1	21	605	625	UGAAUUUGUCCAUAGCAUCAG	: :::::::::::::..::::	CCGAUGCUAUGGACAGGUUCA	Cleavage	cdna chromosome:IWGSC:1D:38557872:38559581:-1 gene:TraesCS1D02G058400 gene_biotype:protein_coding transcript_biotype:protein_coding	1	TRAESCS1D02G058400.1	TraesCS1D02G058400	N/A	N/A	N/A
ata-miR9674b-3p	TraesCS1D02G058500.1	1.0	-1.0	1	21	602	622	UGAAUUUGUCCAUAGCAUCAG	: :::::::::::::..::::	CCGAUGCUAUGGACAGGUUCA	Cleavage	cdna chromosome:IWGSC:1D:38581585:38583291:-1 gene:TraesCS1D02G058500 gene_biotype:protein_coding transcript_biotype:protein_coding	1	TRAESCS1D02G058500.1	TraesCS1D02G058500	N/A	N/A	N/A
ata-miR9674b-3p	TraesCS1D02G068700.1	1.0	-1.0	1	21	206	226	UGAAUUUGUCCAUAGCAUCAG	:::::::::::::.::.::::	CUGAUGCUAUGGAUAAGUUCA	Cleavage	cdna chromosome:IWGSC:1D:50008490:50010254:1 gene:TraesCS1D02G068700 gene_biotype:protein_coding transcript_biotype:protein_coding	1	TRAESCS1D02G068700.1	TraesCS1D02G068700	N/A	N/A	N/A
ata-miR9674b-3p	TraesCS1D02G095200.1	1.0	-1.0	1	21	1427	1447	UGAAUUUGUCCAUAGCAUCAG	:::::::::::::.::.::::	CUGAUGCUAUGGAUAAGUUCA	Cleavage	cdna chromosome:IWGSC:1D:80642364:80651809:1 gene:TraesCS1D02G095200 gene_biotype:protein_coding transcript_biotype:protein_coding	1	TRAESCS1D02G095200.1	TraesCS1D02G095200	N/A	N/A	N/A
ata-miR9674b-3p	TraesCS1A02G055800.1	1.5	-1.0	1	21	1205	1225	UGAAUUUGUCCAUAGCAUCAG	: ::::::.::::::::::..	CCGAUGCUGUGGACAAAUUUG	Cleavage	cdna chromosome:IWGSC:1A:36613172:36615621:1 gene:TraesCS1A02G055800 gene_biotype:protein_coding transcript_biotype:protein_coding	1	TRAESCS1A02G055800.1	TraesCS1A02G055800	N/A	N/A	N/A
ata-miR9674b-3p	TraesCS1A02G067600.1	1.5	-1.0	1	21	1469	1489	UGAAUUUGUCCAUAGCAUCAG	:::::::::::::.::.::.:	CUGAUGCUAUGGAUAAGUUUA	Cleavage	cdna chromosome:IWGSC:1A:49346641:49350652:1 gene:TraesCS1A02G067600 gene_biotype:protein_coding transcript_biotype:protein_coding	1	TRAESCS1A02G067600.1	TraesCS1A02G067600	N/A	N/A	N/A
ata-miR9674b-3p	TraesCS1B02G071642.1	1.5	-1.0	1	21	1337	1357	UGAAUUUGUCCAUAGCAUCAG	::::: :::::::::::::.:	CUGAUUCUAUGGACAAAUUUA	Cleavage	cdna chromosome:IWGSC:1B:56615536:56620540:-1 gene:TraesCS1B02G071642 gene_biotype:protein_coding transcript_biotype:protein_coding	1	TRAESCS1B02G071642.1	TraesCS1B02G071642	N/A	N/A	N/A
ata-miR9674b-3p	TraesCS1B02G075000.1	1.5	-1.0	1	21	1022	1042	UGAAUUUGUCCAUAGCAUCAG	:::::::::::::.::::	CCAAUGCUAUGGACAAGUUCA	Cleavage	cdna chromosome:IWGSC:1B:58114326:58116320:-1 gene:TraesCS1B02G075000 gene_biotype:protein_coding transcript_biotype:protein_coding	1	TRAESCS1B02G075000.1	TraesCS1B02G075000	N/A	N/A	N/A
ata-miR9674b-3p	TraesCS1B02G075300.1	1.5	-1.0	1	21	686	706	UGAAUUUGUCCAUAGCAUCAG	:::::::::::::.::::	CCAAUGCUAUGGACAAGUUCA	Cleavage	cdna chromosome:IWGSC:1B:58326245:58328038:-1 gene:TraesCS1B02G075300 gene_biotype:protein_coding transcript_biotype:protein_coding	1	TRAESCS1B02G075300.1	TraesCS1B02G075300	N/A	N/A	N/A
ata-miR9674b-3p	TraesCS1B02G086000.1	1.5	-1.0	1	21	1391	1411	UGAAUUUGUCCAUAGCAUCAG	:::::::::::::.:..::::	CUGAUGCUAUGGAUAGGUUCA	Cleavage	cdna chromosome:IWGSC:1B:70689879:70696184:1 gene:TraesCS1B02G086000 gene_biotype:protein_coding transcript_biotype:protein_coding	1	TRAESCS1B02G086000.1	TraesCS1B02G086000	N/A	N/A	N/A
ata-miR9674b-3p	TraesCS1D02G056200.1	1.5	-1.0	1	21	1507	1527	UGAAUUUGUCCAUAGCAUCAG	: ::::: :::::::::::.:	CCGAUGCCAUGGACAAAUUUA	Cleavage	cdna chromosome:IWGSC:1D:37423655:37426745:1 gene:TraesCS1D02G056200 gene_biotype:protein_coding transcript_biotype:protein_coding	1	TRAESCS1D02G056200.1	TraesCS1D02G056200	N/A	N/A	N/A
ata-miR9674b-3p	TraesCS1D02G068500.1	1.5	-1.0	1	21	1406	1426	UGAAUUUGUCCAUAGCAUCAG	::::::::::::..::.::::	CUGAUGCUAUGGGUAAGUUCA	Cleavage	cdna chromosome:IWGSC:1D:49973175:49976365:1 gene:TraesCS1D02G068500 gene_biotype:protein_coding transcript_biotype:protein_coding	1	TRAESCS1D02G068500.1	TraesCS1D02G068500	N/A	N/A	N/A
ata-miR9674b-3p	TraesCS2B02G560741.1	1.5	-1.0	1	21	749	769	UGAAUUUGUCCAUAGCAUCAG	:: :::::::::::::::.:	AUGCUGCUAUGGACAAAUUUA	Cleavage	cdna chromosome:IWGSC:2B:753937115:753938665:-1 gene:TraesCS2B02G560741 gene_biotype:protein_coding transcript_biotype:protein_coding	1	TRAESCS2B02G560741.1	TraesCS2B02G560741	N/A	N/A	N/A
ata-miR9674b-3p	TraesCS6A02G101100.1	1.5	-1.0	1	21	1292	1312	UGAAUUUGUCCAUAGCAUCAG	:::::::::::: :::::::	AUGAUGCUAUGGAAAAAUUCA	Cleavage	cdna chromosome:IWGSC:6A:69132561:69134072:1 gene:TraesCS6A02G101100 gene_biotype:protein_coding transcript_biotype:protein_coding	1	TRAESCS6A02G101100.1	TraesCS6A02G101100	N/A	N/A	N/A
ata-miR9674b-3p	TraesCS6B02G129173.1	1.5	-1.0	1	21	1298	1318	UGAAUUUGUCCAUAGCAUCAG	:::::::::::: :::::::	AUGAUGCUAUGGAAAAAUUCA	Cleavage	cdna chromosome:IWGSC:6B:125379584:125380963:1 gene:TraesCS6B02G129173 gene_biotype:protein_coding transcript_biotype:protein_coding	1	TRAESCS6B02G129173.1	TraesCS6B02G129173	N/A	N/A	N/A
ata-miR9674b-3p	TraesCS6D02G089390.1	1.5	-1.0	1	21	1415	1435	UGAAUUUGUCCAUAGCAUCAG	:::::::::::: :::::::	AUGAUGCUAUGGAAAAAUUCA	Cleavage	cdna chromosome:IWGSC:6D:55104758:55106587:1 gene:TraesCS6D02G089390 gene_biotype:nontranslating_CDS transcript_biotype:nontranslating_CDS	1	TRAESCS6D02G089390.1	TraesCS6D02G089390	N/A	N/A	N/A
ata-miR9674b-3p	TraesCS6D02G089500.1	1.5	-1.0	1	21	1226	1246	UGAAUUUGUCCAUAGCAUCAG	:::::::::::: :::::::	AUGAUGCUAUGGAAAAAUUCA	Cleavage	cdna chromosome:IWGSC:6D:55403776:55405602:1 gene:TraesCS6D02G089500 gene_biotype:protein_coding transcript_biotype:protein_coding	1	TRAESCS6D02G089500.1	TraesCS6D02G089500	N/A	N/A	N/A
ata-miR9674b-3p	TraesCS6D02G089613.1	1.5	-1.0	1	21	368	388	UGAAUUUGUCCAUAGCAUCAG	:::::::::::: :::::::	AUGAUGCUAUGGAAAAAUUCA	Cleavage	cdna chromosome:IWGSC:6D:55629987:55630574:1 gene:TraesCS6D02G089613 gene_biotype:protein_coding transcript_biotype:protein_coding	1	TRAESCS6D02G089613.1	TraesCS6D02G089613	N/A	N/A	N/A
ata-miR9674b-3p	TraesCS1A02G067800.1	2.0	-1.0	1	21	14	34	UGAAUUUGUCCAUAGCAUCAG	::::::: :::::.::.::::	CUGAUGCCAUGGAUAAGUUCA	Cleavage	cdna chromosome:IWGSC:1A:49356130:49357254:1 gene:TraesCS1A02G067800 gene_biotype:protein_coding transcript_biotype:protein_coding	1	TRAESCS1A02G067800.1	TraesCS1A02G067800	N/A	N/A	N/A
ata-miR9674b-3p	TraesCS1B02G072400.1	2.0	-1.0	1	21	980	1000	UGAAUUUGUCCAUAGCAUCAG	: ::::::::::: :::::.:	CCGAUGCUAUGGAAAAAUUUA	Cleavage	cdna chromosome:IWGSC:1B:57016242:57018329:1 gene:TraesCS1B02G072400 gene_biotype:protein_coding transcript_biotype:protein_coding	2	TRAESCS1B02G072400.1	TraesCS1B02G072400	N/A	N/A	N/A
ata-miR9674b-3p	TraesCS1B02G072400.1	2.0	-1.0	1	21	980	1000	UGAAUUUGUCCAUAGCAUCAG	: ::::::::::: :::::.:	CCGAUGCUAUGGAAAAAUUUA	Cleavage	cdna chromosome:IWGSC:1B:57016242:57018329:1 gene:TraesCS1B02G072400 gene_biotype:protein_coding transcript_biotype:protein_coding	2	TRAESCS1B02G072400.1	TraesCS1B02G072400	N/A	N/A	N/A
ata-miR9674b-3p	TraesCS1B02G072900.1	2.0	-1.0	1	21	1560	1580	UGAAUUUGUCCAUAGCAUCAG	: ::::::::::: :::::.:	CCGAUGCUAUGGAAAAAUUUA	Cleavage	cdna chromosome:IWGSC:1B:57129997:57133267:1 gene:TraesCS1B02G072900 gene_biotype:protein_coding transcript_biotype:protein_coding	2	TRAESCS1B02G072900.1	TraesCS1B02G072900	N/A	N/A	N/A
ata-miR9674b-3p	TraesCS1B02G072900.1	2.0	-1.0	1	21	1560	1580	UGAAUUUGUCCAUAGCAUCAG	: ::::::::::: :::::.:	CCGAUGCUAUGGAAAAAUUUA	Cleavage	cdna chromosome:IWGSC:1B:57129997:57133267:1 gene:TraesCS1B02G072900 gene_biotype:protein_coding transcript_biotype:protein_coding	2	TRAESCS1B02G072900.1	TraesCS1B02G072900	N/A	N/A	N/A
ata-miR9674b-3p	TraesCS1B02G072900.2	2.0	-1.0	1	21	1560	1580	UGAAUUUGUCCAUAGCAUCAG	: ::::::::::: :::::.:	CCGAUGCUAUGGAAAAAUUUA	Cleavage	cdna chromosome:IWGSC:1B:57129997:57133966:1 gene:TraesCS1B02G072900 gene_biotype:protein_coding transcript_biotype:protein_coding	2	TRAESCS1B02G072900.2	TraesCS1B02G072900	N/A	N/A	N/A
ata-miR9674b-3p	TraesCS1B02G072900.2	2.0	-1.0	1	21	1560	1580	UGAAUUUGUCCAUAGCAUCAG	: ::::::::::: :::::.:	CCGAUGCUAUGGAAAAAUUUA	Cleavage	cdna chromosome:IWGSC:1B:57129997:57133966:1 gene:TraesCS1B02G072900 gene_biotype:protein_coding transcript_biotype:protein_coding	2	TRAESCS1B02G072900.2	TraesCS1B02G072900	N/A	N/A	N/A
ata-miR9674b-3p	TraesCS1B02G084800.1	2.0	-1.0	1	21	605	625	UGAAUUUGUCCAUAGCAUCAG	: ::::: :::::.:.:::::	CGGAUGCCAUGGAUAGAUUCA	Cleavage	cdna chromosome:IWGSC:1B:69547275:69548981:-1 gene:TraesCS1B02G084800 gene_biotype:protein_coding transcript_biotype:protein_coding	1	TRAESCS1B02G084800.1	TraesCS1B02G084800	N/A	N/A	N/A
ata-miR9674b-3p	TraesCS1D02G067600.1	2.0	-1.0	1	21	1565	1585	UGAAUUUGUCCAUAGCAUCAG	: ::::: :::::.:.:::::	CGGAUGCCAUGGAUAGAUUCA	Cleavage	cdna chromosome:IWGSC:1D:49423235:49426557:-1 gene:TraesCS1D02G067600 gene_biotype:protein_coding transcript_biotype:protein_coding	1	TRAESCS1D02G067600.1	TraesCS1D02G067600	N/A	N/A	N/A
ata-miR9674b-3p	TraesCS1D02G067605.1	2.0	-1.0	1	21	529	549	UGAAUUUGUCCAUAGCAUCAG	: ::::: :::::.:.:::::	CGGAUGCCAUGGAUAGAUUCA	Cleavage	cdna chromosome:IWGSC:1D:49424967:49425521:-1 gene:TraesCS1D02G067605 gene_biotype:protein_coding transcript_biotype:protein_coding	1	TRAESCS1D02G067605.1	TraesCS1D02G067605	N/A	N/A	N/A
ata-miR9674b-3p	TraesCS1D02G067980.1	2.0	-1.0	1	21	1313	1333	UGAAUUUGUCCAUAGCAUCAG	:::::::::::::::: ::.:	CUGAUGCUAUGGACAAUUUUA	Cleavage	cdna chromosome:IWGSC:1D:49616991:49621367:1 gene:TraesCS1D02G067980 gene_biotype:protein_coding transcript_biotype:protein_coding	1	TRAESCS1D02G067980.1	TraesCS1D02G067980	N/A	N/A	N/A
ata-miR9674b-3p	TraesCS1D02G069100.1	2.0	-1.0	1	21	1184	1204	UGAAUUUGUCCAUAGCAUCAG	::::::: :::::.::.::::	CUGAUGCAAUGGAUAAGUUCA	Cleavage	cdna chromosome:IWGSC:1D:50108611:50111797:1 gene:TraesCS1D02G069100 gene_biotype:protein_coding transcript_biotype:protein_coding	1	TRAESCS1D02G069100.1	TraesCS1D02G069100	N/A	N/A	N/A
ata-miR9674b-3p	TraesCS2A02G046300.1	2.0	-1.0	1	21	799	819	UGAAUUUGUCCAUAGCAUCAG	:: ::::::::::::..::::	CUCAUGCUAUGGACAGGUUCA	Cleavage	cdna chromosome:IWGSC:2A:18068320:18072905:1 gene:TraesCS2A02G046300 gene_biotype:protein_coding transcript_biotype:protein_coding	1	TRAESCS2A02G046300.1	TraesCS2A02G046300	N/A	N/A	N/A
ata-miR9674b-3p	TraesCS2A02G318200.1	2.0	-1.0	1	21	1265	1285	UGAAUUUGUCCAUAGCAUCAG	.::::: ::::::.:::::.:	UUGAUGGUAUGGAUAAAUUUA	Cleavage	cdna chromosome:IWGSC:2A:543307998:543309602:1 gene:TraesCS2A02G318200 gene_biotype:protein_coding transcript_biotype:protein_coding	1	TRAESCS2A02G318200.1	TraesCS2A02G318200	ATL15	AT1G22500	RING/U-box superfamily protein [Source:NCBI gene (formerly Entrezgene);Acc:838856]
ata-miR9674b-3p	TraesCS2A02G318200.1	2.0	-1.0	1	21	1265	1285	UGAAUUUGUCCAUAGCAUCAG	.::::: ::::::.:::::.:	UUGAUGGUAUGGAUAAAUUUA	Cleavage	cdna chromosome:IWGSC:2A:543307998:543309602:1 gene:TraesCS2A02G318200 gene_biotype:protein_coding transcript_biotype:protein_coding	1	TRAESCS2A02G318200.1	TraesCS2A02G318200	AT1G35330	AT1G35330	RING/U-box superfamily protein [Source:NCBI gene (formerly Entrezgene);Acc:840422]
ata-miR9674b-3p	TraesCS2A02G318200.1	2.0	-1.0	1	21	1265	1285	UGAAUUUGUCCAUAGCAUCAG	.::::: ::::::.:::::.:	UUGAUGGUAUGGAUAAAUUUA	Cleavage	cdna chromosome:IWGSC:2A:543307998:543309602:1 gene:TraesCS2A02G318200 gene_biotype:protein_coding transcript_biotype:protein_coding	1	TRAESCS2A02G318200.1	TraesCS2A02G318200	AT1G72200	AT1G72200	RING/U-box superfamily protein [Source:NCBI gene (formerly Entrezgene);Acc:843552]
ata-miR9674b-3p	TraesCS2A02G318200.1	2.0	-1.0	1	21	1265	1285	UGAAUUUGUCCAUAGCAUCAG	.::::: ::::::.:::::.:	UUGAUGGUAUGGAUAAAUUUA	Cleavage	cdna chromosome:IWGSC:2A:543307998:543309602:1 gene:TraesCS2A02G318200 gene_biotype:protein_coding transcript_biotype:protein_coding	1	TRAESCS2A02G318200.1	TraesCS2A02G318200	ATL9	AT2G35000	RING/U-box superfamily protein [Source:NCBI gene (formerly Entrezgene);Acc:818064]
ata-miR9674b-3p	TraesCS2A02G318200.1	2.0	-1.0	1	21	1265	1285	UGAAUUUGUCCAUAGCAUCAG	.::::: ::::::.:::::.:	UUGAUGGUAUGGAUAAAUUUA	Cleavage	cdna chromosome:IWGSC:2A:543307998:543309602:1 gene:TraesCS2A02G318200 gene_biotype:protein_coding transcript_biotype:protein_coding	1	TRAESCS2A02G318200.1	TraesCS2A02G318200	ATL6	AT3G05200	RING/U-box superfamily protein [Source:NCBI gene (formerly Entrezgene);Acc:819684]
ata-miR9674b-3p	TraesCS2A02G318200.1	2.0	-1.0	1	21	1265	1285	UGAAUUUGUCCAUAGCAUCAG	.::::: ::::::.:::::.:	UUGAUGGUAUGGAUAAAUUUA	Cleavage	cdna chromosome:IWGSC:2A:543307998:543309602:1 gene:TraesCS2A02G318200 gene_biotype:protein_coding transcript_biotype:protein_coding	1	TRAESCS2A02G318200.1	TraesCS2A02G318200	AT4G09100	AT4G09100	RING/U-box superfamily protein [Source:NCBI gene (formerly Entrezgene);Acc:826488]
ata-miR9674b-3p	TraesCS2A02G318200.1	2.0	-1.0	1	21	1265	1285	UGAAUUUGUCCAUAGCAUCAG	.::::: ::::::.:::::.:	UUGAUGGUAUGGAUAAAUUUA	Cleavage	cdna chromosome:IWGSC:2A:543307998:543309602:1 gene:TraesCS2A02G318200 gene_biotype:protein_coding transcript_biotype:protein_coding	1	TRAESCS2A02G318200.1	TraesCS2A02G318200	AT2G34990	AT2G34990	RING/U-box superfamily protein [Source:NCBI gene (formerly Entrezgene);Acc:818063]
ata-miR9674b-3p	TraesCS2A02G318200.1	2.0	-1.0	1	21	1265	1285	UGAAUUUGUCCAUAGCAUCAG	.::::: ::::::.:::::.:	UUGAUGGUAUGGAUAAAUUUA	Cleavage	cdna chromosome:IWGSC:2A:543307998:543309602:1 gene:TraesCS2A02G318200 gene_biotype:protein_coding transcript_biotype:protein_coding	1	TRAESCS2A02G318200.1	TraesCS2A02G318200	AT4G09120	AT4G09120	RING/U-box superfamily protein [Source:NCBI gene (formerly Entrezgene);Acc:826490]
ata-miR9674b-3p	TraesCS2A02G318200.1	2.0	-1.0	1	21	1265	1285	UGAAUUUGUCCAUAGCAUCAG	.::::: ::::::.:::::.:	UUGAUGGUAUGGAUAAAUUUA	Cleavage	cdna chromosome:IWGSC:2A:543307998:543309602:1 gene:TraesCS2A02G318200 gene_biotype:protein_coding transcript_biotype:protein_coding	1	TRAESCS2A02G318200.1	TraesCS2A02G318200	AT4G09130	AT4G09130	RING/U-box superfamily protein [Source:NCBI gene (formerly Entrezgene);Acc:826491]
ata-miR9674b-3p	TraesCS2A02G318200.1	2.0	-1.0	1	21	1265	1285	UGAAUUUGUCCAUAGCAUCAG	.::::: ::::::.:::::.:	UUGAUGGUAUGGAUAAAUUUA	Cleavage	cdna chromosome:IWGSC:2A:543307998:543309602:1 gene:TraesCS2A02G318200 gene_biotype:protein_coding transcript_biotype:protein_coding	1	TRAESCS2A02G318200.1	TraesCS2A02G318200	CNI1	AT5G27420	carbon/nitrogen insensitive 1 [Source:NCBI gene (formerly Entrezgene);Acc:832801]
ata-miR9674b-3p	TraesCS2A02G318200.1	2.0	-1.0	1	21	1265	1285	UGAAUUUGUCCAUAGCAUCAG	.::::: ::::::.:::::.:	UUGAUGGUAUGGAUAAAUUUA	Cleavage	cdna chromosome:IWGSC:2A:543307998:543309602:1 gene:TraesCS2A02G318200 gene_biotype:protein_coding transcript_biotype:protein_coding	1	TRAESCS2A02G318200.1	TraesCS2A02G318200	AT4G09110	AT4G09110	RING/U-box superfamily protein [Source:NCBI gene (formerly Entrezgene);Acc:826489]
ata-miR9674b-3p	TraesCS2A02G478046.1	2.0	-1.0	1	21	206	226	UGAAUUUGUCCAUAGCAUCAG	::::::: ::::.:::.::::	CUGAUGCCAUGGGCAAGUUCA	Cleavage	cdna chromosome:IWGSC:2A:716999297:716999743:1 gene:TraesCS2A02G478046 gene_biotype:protein_coding transcript_biotype:protein_coding	1	TRAESCS2A02G478046.1	TraesCS2A02G478046	N/A	N/A	N/A
ata-miR9674b-3p	TraesCS2A02G531000.1	2.0	-1.0	1	21	935	955	UGAAUUUGUCCAUAGCAUCAG	:: ::::.::::::::::.:	AUGCUGCUGUGGACAAAUUUA	Cleavage	cdna chromosome:IWGSC:2A:748452853:748458280:-1 gene:TraesCS2A02G531000 gene_biotype:protein_coding transcript_biotype:protein_coding	2	TRAESCS2A02G531000.1	TraesCS2A02G531000	N/A	N/A	N/A
ata-miR9674b-3p	TraesCS2A02G531000.1	2.0	-1.0	1	21	935	955	UGAAUUUGUCCAUAGCAUCAG	:: ::::.::::::::::.:	AUGCUGCUGUGGACAAAUUUA	Cleavage	cdna chromosome:IWGSC:2A:748452853:748458280:-1 gene:TraesCS2A02G531000 gene_biotype:protein_coding transcript_biotype:protein_coding	2	TRAESCS2A02G531000.1	TraesCS2A02G531000	N/A	N/A	N/A
ata-miR9674b-3p	TraesCS2B02G336300.1	2.0	-1.0	1	21	1301	1321	UGAAUUUGUCCAUAGCAUCAG	.::::: ::::::.:::::.:	UUGAUGGUAUGGAUAAAUUUA	Cleavage	cdna chromosome:IWGSC:2B:480412023:480413357:1 gene:TraesCS2B02G336300 gene_biotype:protein_coding transcript_biotype:protein_coding	1	TRAESCS2B02G336300.1	TraesCS2B02G336300	AT1G35330	AT1G35330	RING/U-box superfamily protein [Source:NCBI gene (formerly Entrezgene);Acc:840422]
ata-miR9674b-3p	TraesCS2B02G336300.1	2.0	-1.0	1	21	1301	1321	UGAAUUUGUCCAUAGCAUCAG	.::::: ::::::.:::::.:	UUGAUGGUAUGGAUAAAUUUA	Cleavage	cdna chromosome:IWGSC:2B:480412023:480413357:1 gene:TraesCS2B02G336300 gene_biotype:protein_coding transcript_biotype:protein_coding	1	TRAESCS2B02G336300.1	TraesCS2B02G336300	AT1G72200	AT1G72200	RING/U-box superfamily protein [Source:NCBI gene (formerly Entrezgene);Acc:843552]
ata-miR9674b-3p	TraesCS2B02G336300.1	2.0	-1.0	1	21	1301	1321	UGAAUUUGUCCAUAGCAUCAG	.::::: ::::::.:::::.:	UUGAUGGUAUGGAUAAAUUUA	Cleavage	cdna chromosome:IWGSC:2B:480412023:480413357:1 gene:TraesCS2B02G336300 gene_biotype:protein_coding transcript_biotype:protein_coding	1	TRAESCS2B02G336300.1	TraesCS2B02G336300	AT2G34990	AT2G34990	RING/U-box superfamily protein [Source:NCBI gene (formerly Entrezgene);Acc:818063]
ata-miR9674b-3p	TraesCS2B02G336300.1	2.0	-1.0	1	21	1301	1321	UGAAUUUGUCCAUAGCAUCAG	.::::: ::::::.:::::.:	UUGAUGGUAUGGAUAAAUUUA	Cleavage	cdna chromosome:IWGSC:2B:480412023:480413357:1 gene:TraesCS2B02G336300 gene_biotype:protein_coding transcript_biotype:protein_coding	1	TRAESCS2B02G336300.1	TraesCS2B02G336300	ATL15	AT1G22500	RING/U-box superfamily protein [Source:NCBI gene (formerly Entrezgene);Acc:838856]
ata-miR9674b-3p	TraesCS2B02G336300.1	2.0	-1.0	1	21	1301	1321	UGAAUUUGUCCAUAGCAUCAG	.::::: ::::::.:::::.:	UUGAUGGUAUGGAUAAAUUUA	Cleavage	cdna chromosome:IWGSC:2B:480412023:480413357:1 gene:TraesCS2B02G336300 gene_biotype:protein_coding transcript_biotype:protein_coding	1	TRAESCS2B02G336300.1	TraesCS2B02G336300	ATL6	AT3G05200	RING/U-box superfamily protein [Source:NCBI gene (formerly Entrezgene);Acc:819684]
ata-miR9674b-3p	TraesCS2B02G336300.1	2.0	-1.0	1	21	1301	1321	UGAAUUUGUCCAUAGCAUCAG	.::::: ::::::.:::::.:	UUGAUGGUAUGGAUAAAUUUA	Cleavage	cdna chromosome:IWGSC:2B:480412023:480413357:1 gene:TraesCS2B02G336300 gene_biotype:protein_coding transcript_biotype:protein_coding	1	TRAESCS2B02G336300.1	TraesCS2B02G336300	AT4G09100	AT4G09100	RING/U-box superfamily protein [Source:NCBI gene (formerly Entrezgene);Acc:826488]
ata-miR9674b-3p	TraesCS2B02G336300.1	2.0	-1.0	1	21	1301	1321	UGAAUUUGUCCAUAGCAUCAG	.::::: ::::::.:::::.:	UUGAUGGUAUGGAUAAAUUUA	Cleavage	cdna chromosome:IWGSC:2B:480412023:480413357:1 gene:TraesCS2B02G336300 gene_biotype:protein_coding transcript_biotype:protein_coding	1	TRAESCS2B02G336300.1	TraesCS2B02G336300	AT4G09110	AT4G09110	RING/U-box superfamily protein [Source:NCBI gene (formerly Entrezgene);Acc:826489]
ata-miR9674b-3p	TraesCS2B02G336300.1	2.0	-1.0	1	21	1301	1321	UGAAUUUGUCCAUAGCAUCAG	.::::: ::::::.:::::.:	UUGAUGGUAUGGAUAAAUUUA	Cleavage	cdna chromosome:IWGSC:2B:480412023:480413357:1 gene:TraesCS2B02G336300 gene_biotype:protein_coding transcript_biotype:protein_coding	1	TRAESCS2B02G336300.1	TraesCS2B02G336300	AT4G09120	AT4G09120	RING/U-box superfamily protein [Source:NCBI gene (formerly Entrezgene);Acc:826490]
ata-miR9674b-3p	TraesCS2B02G336300.1	2.0	-1.0	1	21	1301	1321	UGAAUUUGUCCAUAGCAUCAG	.::::: ::::::.:::::.:	UUGAUGGUAUGGAUAAAUUUA	Cleavage	cdna chromosome:IWGSC:2B:480412023:480413357:1 gene:TraesCS2B02G336300 gene_biotype:protein_coding transcript_biotype:protein_coding	1	TRAESCS2B02G336300.1	TraesCS2B02G336300	AT4G09130	AT4G09130	RING/U-box superfamily protein [Source:NCBI gene (formerly Entrezgene);Acc:826491]
ata-miR9674b-3p	TraesCS2B02G336300.1	2.0	-1.0	1	21	1301	1321	UGAAUUUGUCCAUAGCAUCAG	.::::: ::::::.:::::.:	UUGAUGGUAUGGAUAAAUUUA	Cleavage	cdna chromosome:IWGSC:2B:480412023:480413357:1 gene:TraesCS2B02G336300 gene_biotype:protein_coding transcript_biotype:protein_coding	1	TRAESCS2B02G336300.1	TraesCS2B02G336300	CNI1	AT5G27420	carbon/nitrogen insensitive 1 [Source:NCBI gene (formerly Entrezgene);Acc:832801]
ata-miR9674b-3p	TraesCS2B02G336300.1	2.0	-1.0	1	21	1301	1321	UGAAUUUGUCCAUAGCAUCAG	.::::: ::::::.:::::.:	UUGAUGGUAUGGAUAAAUUUA	Cleavage	cdna chromosome:IWGSC:2B:480412023:480413357:1 gene:TraesCS2B02G336300 gene_biotype:protein_coding transcript_biotype:protein_coding	1	TRAESCS2B02G336300.1	TraesCS2B02G336300	ATL9	AT2G35000	RING/U-box superfamily protein [Source:NCBI gene (formerly Entrezgene);Acc:818064]
ata-miR9674b-3p	TraesCS2D02G477283.1	2.0	-1.0	1	21	206	226	UGAAUUUGUCCAUAGCAUCAG	: ::::: ::::.:::.::::	CCGAUGCCAUGGGCAAGUUCA	Cleavage	cdna chromosome:IWGSC:2D:579328613:579329466:1 gene:TraesCS2D02G477283 gene_biotype:protein_coding transcript_biotype:protein_coding	1	TRAESCS2D02G477283.1	TraesCS2D02G477283	N/A	N/A	N/A
ata-miR9674b-3p	TraesCS2D02G533000.1	2.0	-1.0	1	21	1341	1361	UGAAUUUGUCCAUAGCAUCAG	::: :::::::::.:::::.:	CUGCUGCUAUGGAUAAAUUUA	Cleavage	cdna chromosome:IWGSC:2D:617907246:617909922:-1 gene:TraesCS2D02G533000 gene_biotype:protein_coding transcript_biotype:protein_coding	2	TRAESCS2D02G533000.1	TraesCS2D02G533000	N/A	N/A	N/A
ata-miR9674b-3p	TraesCS2D02G533000.1	2.0	-1.0	1	21	1341	1361	UGAAUUUGUCCAUAGCAUCAG	::: :::::::::.:::::.:	CUGCUGCUAUGGAUAAAUUUA	Cleavage	cdna chromosome:IWGSC:2D:617907246:617909922:-1 gene:TraesCS2D02G533000 gene_biotype:protein_coding transcript_biotype:protein_coding	2	TRAESCS2D02G533000.1	TraesCS2D02G533000	N/A	N/A	N/A
ata-miR9674b-3p	TraesCS6B02G428300.1	2.0	-1.0	1	21	596	616	UGAAUUUGUCCAUAGCAUCAG	::::. ::::::::.::::	AAGAUGUCAUGGACAAGUUCA	Cleavage	cdna chromosome:IWGSC:6B:696354893:696359158:-1 gene:TraesCS6B02G428300 gene_biotype:protein_coding transcript_biotype:protein_coding	1	TRAESCS6B02G428300.1	TraesCS6B02G428300	N/A	N/A	N/A
ata-miR9674b-3p	TraesCS1A02G031600.1	2.5	-1.0	1	21	1238	1258	UGAAUUUGUCCAUAGCAUCAG	:::::::::::::::.:	ACAUUGCUAUGGACAAAUUUA	Cleavage	cdna chromosome:IWGSC:1A:14577582:14579933:1 gene:TraesCS1A02G031600 gene_biotype:protein_coding transcript_biotype:protein_coding	1	TRAESCS1A02G031600.1	TraesCS1A02G031600	N/A	N/A	N/A
ata-miR9674b-3p	TraesCS1A02G067000.1	2.5	-1.0	1	21	1043	1063	UGAAUUUGUCCAUAGCAUCAG	::::::::.::::::: ::.:	CUGAUGCUGUGGACAAUUUUA	Cleavage	cdna chromosome:IWGSC:1A:49245482:49250648:1 gene:TraesCS1A02G067000 gene_biotype:protein_coding transcript_biotype:protein_coding	1	TRAESCS1A02G067000.1	TraesCS1A02G067000	N/A	N/A	N/A
ata-miR9674b-3p	TraesCS1B02G039700.1	2.5	-1.0	1	21	1163	1183	UGAAUUUGUCCAUAGCAUCAG	:::::::::::::::.:	ACAUUGCUAUGGACAAAUUUA	Cleavage	cdna chromosome:IWGSC:1B:19073841:19076117:-1 gene:TraesCS1B02G039700 gene_biotype:protein_coding transcript_biotype:protein_coding	1	TRAESCS1B02G039700.1	TraesCS1B02G039700	N/A	N/A	N/A
ata-miR9674b-3p	TraesCS1B02G085300.1	2.5	-1.0	1	21	1271	1291	UGAAUUUGUCCAUAGCAUCAG	::::::::.::::::: ::.:	CUGAUGCUGUGGACAAUUUUA	Cleavage	cdna chromosome:IWGSC:1B:70169866:70173538:1 gene:TraesCS1B02G085300 gene_biotype:protein_coding transcript_biotype:protein_coding	1	TRAESCS1B02G085300.1	TraesCS1B02G085300	N/A	N/A	N/A
ata-miR9674b-3p	TraesCS1B02G085400.1	2.5	-1.0	1	21	983	1003	UGAAUUUGUCCAUAGCAUCAG	::::::.::::::::: ::.:	CUGAUGUUAUGGACAAUUUUA	Cleavage	cdna chromosome:IWGSC:1B:70185832:70187919:1 gene:TraesCS1B02G085400 gene_biotype:protein_coding transcript_biotype:protein_coding	1	TRAESCS1B02G085400.1	TraesCS1B02G085400	N/A	N/A	N/A
ata-miR9674b-3p	TraesCS1D02G055500.1	2.5	-1.0	1	21	914	934	UGAAUUUGUCCAUAGCAUCAG	: ::::::::::.:::.:: :	CCGAUGCUAUGGGCAAGUUAA	Cleavage	cdna chromosome:IWGSC:1D:36622175:36624267:-1 gene:TraesCS1D02G055500 gene_biotype:protein_coding transcript_biotype:protein_coding	1	TRAESCS1D02G055500.1	TraesCS1D02G055500	N/A	N/A	N/A
ata-miR9674b-3p	TraesCS1D02G068400.1	2.5	-1.0	1	21	1579	1599	UGAAUUUGUCCAUAGCAUCAG	:::::::::::::.::.:: :	CUGAUGCUAUGGAUAAGUUAA	Cleavage	cdna chromosome:IWGSC:1D:49956041:49959033:1 gene:TraesCS1D02G068400 gene_biotype:protein_coding transcript_biotype:protein_coding	1	TRAESCS1D02G068400.1	TraesCS1D02G068400	N/A	N/A	N/A
ata-miR9674b-3p	TraesCS1D02G068900.1	2.5	-1.0	1	21	1486	1506	UGAAUUUGUCCAUAGCAUCAG	: :::::::::::.: .::::	CCGAUGCUAUGGAUACGUUCA	Cleavage	cdna chromosome:IWGSC:1D:50059092:50062441:1 gene:TraesCS1D02G068900 gene_biotype:protein_coding transcript_biotype:protein_coding	1	TRAESCS1D02G068900.1	TraesCS1D02G068900	N/A	N/A	N/A
ata-miR9674b-3p	TraesCS1D02G206200.1	2.5	-1.0	1	21	995	1015	UGAAUUUGUCCAUAGCAUCAG	::::::: :::..::::::	GCGAUGCUACGGAUGAAUUCA	Cleavage	cdna chromosome:IWGSC:1D:291800073:291801464:1 gene:TraesCS1D02G206200 gene_biotype:protein_coding transcript_biotype:protein_coding	1	TRAESCS1D02G206200.1	TraesCS1D02G206200	N/A	N/A	N/A
ata-miR9674b-3p	TraesCS1D02G302500.1	2.5	-1.0	1	21	2360	2380	UGAAUUUGUCCAUAGCAUCAG	:::::.::: :.::::::::	GUGAUGUUAUAGGCAAAUUCA	Translation	cdna chromosome:IWGSC:1D:400111433:400119460:-1 gene:TraesCS1D02G302500 gene_biotype:protein_coding transcript_biotype:protein_coding	1	TRAESCS1D02G302500.1	TraesCS1D02G302500	N/A	N/A	N/A
ata-miR9674b-3p	TraesCS2B02G126905.1	2.5	-1.0	1	21	875	895	UGAAUUUGUCCAUAGCAUCAG	:::::::::::::::.:	ACAUUGCUAUGGACAAAUUUA	Cleavage	cdna chromosome:IWGSC:2B:95095839:95097092:-1 gene:TraesCS2B02G126905 gene_biotype:protein_coding transcript_biotype:protein_coding	1	TRAESCS2B02G126905.1	TraesCS2B02G126905	N/A	N/A	N/A
ata-miR9674b-3p	TraesCS2B02G255000.1	2.5	-1.0	1	21	495	515	UGAAUUUGUCCAUAGCAUCAG	:::.::.:.::::::.:::.:	CUGGUGUUGUGGACAGAUUUA	Cleavage	cdna chromosome:IWGSC:2B:288470184:288504135:-1 gene:TraesCS2B02G255000 gene_biotype:protein_coding transcript_biotype:protein_coding description:Peptidyl-prolyl cis-trans isomerase [Source:UniProtKB/TrEMBL;Acc:A0A341QR09]	1	TRAESCS2B02G255000.1	TraesCS2B02G255000	AT2G47320	AT2G47320	Cyclophilin-like peptidyl-prolyl cis-trans isomerase family protein [Source:NCBI gene (formerly Entrezgene);Acc:819345]
ata-miR9674b-3p	TraesCS2B02G255000.1	2.5	-1.0	1	21	495	515	UGAAUUUGUCCAUAGCAUCAG	:::.::.:.::::::.:::.:	CUGGUGUUGUGGACAGAUUUA	Cleavage	cdna chromosome:IWGSC:2B:288470184:288504135:-1 gene:TraesCS2B02G255000 gene_biotype:protein_coding transcript_biotype:protein_coding description:Peptidyl-prolyl cis-trans isomerase [Source:UniProtKB/TrEMBL;Acc:A0A341QR09]	1	TRAESCS2B02G255000.1	TraesCS2B02G255000	AT3G66654	AT3G66654	Cyclophilin-like peptidyl-prolyl cis-trans isomerase family protein [Source:NCBI gene (formerly Entrezgene);Acc:819847]
ata-miR9674b-3p	TraesCS2B02G501396.1	2.5	-1.0	1	21	14	34	UGAAUUUGUCCAUAGCAUCAG	:::.:::::.:::.::::	CCAAUGUUAUGGGCAAGUUCA	Cleavage	cdna chromosome:IWGSC:2B:696627161:696627619:1 gene:TraesCS2B02G501396 gene_biotype:protein_coding transcript_biotype:protein_coding	1	TRAESCS2B02G501396.1	TraesCS2B02G501396	N/A	N/A	N/A
ata-miR9674b-3p	TraesCS2D02G237600.1	2.5	-1.0	1	21	544	564	UGAAUUUGUCCAUAGCAUCAG	:::.::.:.::::::.:::.:	CUGGUGUUGUGGACAGAUUUA	Cleavage	cdna chromosome:IWGSC:2D:242325816:242332524:1 gene:TraesCS2D02G237600 gene_biotype:protein_coding transcript_biotype:protein_coding description:Peptidyl-prolyl cis-trans isomerase [Source:UniProtKB/TrEMBL;Acc:A0A1D5UWB1]	1	TRAESCS2D02G237600.1	TraesCS2D02G237600	AT3G66654	AT3G66654	Cyclophilin-like peptidyl-prolyl cis-trans isomerase family protein [Source:NCBI gene (formerly Entrezgene);Acc:819847]
ata-miR9674b-3p	TraesCS2D02G237600.1	2.5	-1.0	1	21	544	564	UGAAUUUGUCCAUAGCAUCAG	:::.::.:.::::::.:::.:	CUGGUGUUGUGGACAGAUUUA	Cleavage	cdna chromosome:IWGSC:2D:242325816:242332524:1 gene:TraesCS2D02G237600 gene_biotype:protein_coding transcript_biotype:protein_coding description:Peptidyl-prolyl cis-trans isomerase [Source:UniProtKB/TrEMBL;Acc:A0A1D5UWB1]	1	TRAESCS2D02G237600.1	TraesCS2D02G237600	AT2G47320	AT2G47320	Cyclophilin-like peptidyl-prolyl cis-trans isomerase family protein [Source:NCBI gene (formerly Entrezgene);Acc:819345]
ata-miR9674b-3p	TraesCS3A02G354100.1	2.5	-1.0	1	21	818	838	UGAAUUUGUCCAUAGCAUCAG	::.::::::::::::::	AACUUGUUAUGGACAAAUUCA	Cleavage	cdna chromosome:IWGSC:3A:601552100:601556638:1 gene:TraesCS3A02G354100 gene_biotype:protein_coding transcript_biotype:protein_coding	1	TRAESCS3A02G354100.1	TraesCS3A02G354100	N/A	N/A	N/A
ata-miR9674b-3p	TraesCS3A02G470800.2	2.5	-1.0	1	21	323	343	UGAAUUUGUCCAUAGCAUCAG	::::. :::::..::::::	GGGAUGUCAUGGAUGAAUUCA	Cleavage	cdna chromosome:IWGSC:3A:702557929:702559061:1 gene:TraesCS3A02G470800 gene_biotype:protein_coding transcript_biotype:protein_coding	1	TRAESCS3A02G470800.2	TraesCS3A02G470800	N/A	N/A	N/A
ata-miR9674b-3p	TraesCS3B02G386700.1	2.5	-1.0	1	21	740	760	UGAAUUUGUCCAUAGCAUCAG	::.::::::::::::::	AACUUGUUAUGGACAAAUUCA	Cleavage	cdna chromosome:IWGSC:3B:607384267:607389368:-1 gene:TraesCS3B02G386700 gene_biotype:protein_coding transcript_biotype:protein_coding	1	TRAESCS3B02G386700.1	TraesCS3B02G386700	N/A	N/A	N/A
ata-miR9674b-3p	TraesCS3D02G348000.1	2.5	-1.0	1	21	772	792	UGAAUUUGUCCAUAGCAUCAG	::.::::::::::::::	AACUUGUUAUGGACAAAUUCA	Cleavage	cdna chromosome:IWGSC:3D:459467646:459472000:-1 gene:TraesCS3D02G348000 gene_biotype:protein_coding transcript_biotype:protein_coding	1	TRAESCS3D02G348000.1	TraesCS3D02G348000	N/A	N/A	N/A
ata-miR9674b-3p	TraesCS4A02G439800.1	2.5	-1.0	1	21	497	517	UGAAUUUGUCCAUAGCAUCAG	:::::: :::::.:.::::	GGGAUGCUCUGGACGAGUUCA	Cleavage	cdna chromosome:IWGSC:4A:708913707:708916782:-1 gene:TraesCS4A02G439800 gene_biotype:protein_coding transcript_biotype:protein_coding	1	TRAESCS4A02G439800.1	TraesCS4A02G439800	N/A	N/A	N/A
ata-miR9674b-3p	TraesCS6A02G099300.1	2.5	-1.0	1	21	1425	1445	UGAAUUUGUCCAUAGCAUCAG	:::::: ::::: :::::::	AUGAUGCGAUGGAAAAAUUCA	Cleavage	cdna chromosome:IWGSC:6A:66812443:66814291:-1 gene:TraesCS6A02G099300 gene_biotype:protein_coding transcript_biotype:protein_coding	1	TRAESCS6A02G099300.1	TraesCS6A02G099300	N/A	N/A	N/A
ata-miR9674b-3p	TraesCS6A02G099384.1	2.5	-1.0	1	21	395	415	UGAAUUUGUCCAUAGCAUCAG	:::::: ::::: :::::::	AUGAUGCGAUGGAAAAAUUCA	Cleavage	cdna chromosome:IWGSC:6A:66994199:66994771:-1 gene:TraesCS6A02G099384 gene_biotype:protein_coding transcript_biotype:protein_coding	1	TRAESCS6A02G099384.1	TraesCS6A02G099384	N/A	N/A	N/A
ata-miR9674b-3p	TraesCS6B02G127500.1	2.5	-1.0	1	21	1411	1431	UGAAUUUGUCCAUAGCAUCAG	:::::: ::::: :::::::	AUGAUGCGAUGGAAAAAUUCA	Cleavage	cdna chromosome:IWGSC:6B:123415596:123417577:-1 gene:TraesCS6B02G127500 gene_biotype:protein_coding transcript_biotype:protein_coding	1	TRAESCS6B02G127500.1	TraesCS6B02G127500	N/A	N/A	N/A
ata-miR9674b-3p	TraesCS6D02G083130.1	2.5	-1.0	1	21	1259	1279	UGAAUUUGUCCAUAGCAUCAG	:::::: ::::: :::::::	AUGAUGCGAUGGAAAAAUUCA	Cleavage	cdna chromosome:IWGSC:6D:48156333:48157763:1 gene:TraesCS6D02G083130 gene_biotype:protein_coding transcript_biotype:protein_coding	1	TRAESCS6D02G083130.1	TraesCS6D02G083130	N/A	N/A	N/A
ata-miR9674b-3p	TraesCS7D02G231439.1	2.5	-1.0	1	21	395	415	UGAAUUUGUCCAUAGCAUCAG	:::::: ::::: :::::::	AUGAUGCGAUGGAAAAAUUCA	Cleavage	cdna chromosome:IWGSC:7D:192511875:192512441:1 gene:TraesCS7D02G231439 gene_biotype:protein_coding transcript_biotype:protein_coding	1	TRAESCS7D02G231439.1	TraesCS7D02G231439	N/A	N/A	N/A
ata-miR9674b-3p	TraesCSU02G190500.1	2.5	-1.0	1	21	913	933	UGAAUUUGUCCAUAGCAUCAG	::::. ::::::.:::::.	GAGAUGUCAUGGACGAAUUCG	Cleavage	cdna chromosome:IWGSC:Un:287224963:287226506:1 gene:TraesCSU02G190500 gene_biotype:protein_coding transcript_biotype:protein_coding	1	TRAESCSU02G190500.1	TraesCSU02G190500	N/A	N/A	N/A
ata-miR9674b-3p	TraesCSU02G190800.1	2.5	-1.0	1	21	812	832	UGAAUUUGUCCAUAGCAUCAG	::::. ::::::.:::::.	GAGAUGUCAUGGACGAAUUCG	Cleavage	cdna chromosome:IWGSC:Un:287476962:287478424:1 gene:TraesCSU02G190800 gene_biotype:protein_coding transcript_biotype:protein_coding	1	TRAESCSU02G190800.1	TraesCSU02G190800	N/A	N/A	N/A
ata-miR9674b-3p	TraesCSU02G219100.1	2.5	-1.0	1	21	814	834	UGAAUUUGUCCAUAGCAUCAG	::::. ::::::.:::::.	GAGAUGUCAUGGACGAAUUCG	Cleavage	cdna chromosome:IWGSC:Un:323540829:323542293:-1 gene:TraesCSU02G219100 gene_biotype:protein_coding transcript_biotype:protein_coding	1	TRAESCSU02G219100.1	TraesCSU02G219100	N/A	N/A	N/A
ata-miR9674b-3p	TraesCSU02G230800.1	2.5	-1.0	1	21	812	832	UGAAUUUGUCCAUAGCAUCAG	::::. ::::::.:::::.	GAGAUGUGAUGGACGAAUUCG	Cleavage	cdna chromosome:IWGSC:Un:341147231:341148701:-1 gene:TraesCSU02G230800 gene_biotype:protein_coding transcript_biotype:protein_coding	1	TRAESCSU02G230800.1	TraesCSU02G230800	N/A	N/A	N/A
ata-miR9674b-3p	TraesCS1A02G054500.1	3.0	-1.0	1	21	1166	1186	UGAAUUUGUCCAUAGCAUCAG	: :::::::: :: :::::::	CCGAUGCUAUUGAGAAAUUCA	Translation	cdna chromosome:IWGSC:1A:36171530:36174659:-1 gene:TraesCS1A02G054500 gene_biotype:protein_coding transcript_biotype:protein_coding	1	TRAESCS1A02G054500.1	TraesCS1A02G054500	N/A	N/A	N/A
ata-miR9674b-3p	TraesCS1A02G054700.1	3.0	-1.0	1	21	1340	1360	UGAAUUUGUCCAUAGCAUCAG	: :::::::: :: :::::::	CCGAUGCUAUCGAGAAAUUCA	Translation	cdna chromosome:IWGSC:1A:36185900:36188335:-1 gene:TraesCS1A02G054700 gene_biotype:protein_coding transcript_biotype:protein_coding	1	TRAESCS1A02G054700.1	TraesCS1A02G054700	N/A	N/A	N/A
ata-miR9674b-3p	TraesCS1A02G073700.1	3.0	-1.0	1	21	206	226	UGAAUUUGUCCAUAGCAUCAG	::::::: ::::.:::::: :	CUGAUGCAAUGGGCAAAUUAA	Cleavage	cdna chromosome:IWGSC:1A:57403504:57404820:-1 gene:TraesCS1A02G073700 gene_biotype:protein_coding transcript_biotype:protein_coding	1	TRAESCS1A02G073700.1	TraesCS1A02G073700	N/A	N/A	N/A
ata-miR9674b-3p	TraesCS1A02G390300.1	3.0	-1.0	1	21	933	953	UGAAUUUGUCCAUAGCAUCAG	::::::: : ::::::.::::	CUGAUGCCAAGGACAAGUUCA	Cleavage	cdna chromosome:IWGSC:1A:557947952:557951544:1 gene:TraesCS1A02G390300 gene_biotype:protein_coding transcript_biotype:protein_coding description:Glutamate receptor [Source:UniProtKB/TrEMBL;Acc:W4ZMH0]	1	TRAESCS1A02G390300.1	TraesCS1A02G390300	GLR3.4	AT1G05200	glutamate receptor 3.4 [Source:NCBI gene (formerly Entrezgene);Acc:839268]
ata-miR9674b-3p	TraesCS1A02G390300.1	3.0	-1.0	1	21	933	953	UGAAUUUGUCCAUAGCAUCAG	::::::: : ::::::.::::	CUGAUGCCAAGGACAAGUUCA	Cleavage	cdna chromosome:IWGSC:1A:557947952:557951544:1 gene:TraesCS1A02G390300 gene_biotype:protein_coding transcript_biotype:protein_coding description:Glutamate receptor [Source:UniProtKB/TrEMBL;Acc:W4ZMH0]	1	TRAESCS1A02G390300.1	TraesCS1A02G390300	GLR3.5	AT2G32390	glutamate receptor 3.5 [Source:NCBI gene (formerly Entrezgene);Acc:817800]
ata-miR9674b-3p	TraesCS1A02G390300.2	3.0	-1.0	1	21	933	953	UGAAUUUGUCCAUAGCAUCAG	::::::: : ::::::.::::	CUGAUGCCAAGGACAAGUUCA	Cleavage	cdna chromosome:IWGSC:1A:557947952:557952793:1 gene:TraesCS1A02G390300 gene_biotype:protein_coding transcript_biotype:protein_coding description:Glutamate receptor [Source:UniProtKB/TrEMBL;Acc:W4ZMH0]	1	TRAESCS1A02G390300.2	TraesCS1A02G390300	GLR3.4	AT1G05200	glutamate receptor 3.4 [Source:NCBI gene (formerly Entrezgene);Acc:839268]
ata-miR9674b-3p	TraesCS1A02G390300.2	3.0	-1.0	1	21	933	953	UGAAUUUGUCCAUAGCAUCAG	::::::: : ::::::.::::	CUGAUGCCAAGGACAAGUUCA	Cleavage	cdna chromosome:IWGSC:1A:557947952:557952793:1 gene:TraesCS1A02G390300 gene_biotype:protein_coding transcript_biotype:protein_coding description:Glutamate receptor [Source:UniProtKB/TrEMBL;Acc:W4ZMH0]	1	TRAESCS1A02G390300.2	TraesCS1A02G390300	GLR3.5	AT2G32390	glutamate receptor 3.5 [Source:NCBI gene (formerly Entrezgene);Acc:817800]
ata-miR9674b-3p	TraesCS1B02G071600.1	3.0	-1.0	1	21	1618	1638	UGAAUUUGUCCAUAGCAUCAG	::::: ::::::: :::::.:	CUGAUUCUAUGGAAAAAUUUA	Cleavage	cdna chromosome:IWGSC:1B:56490984:56493912:-1 gene:TraesCS1B02G071600 gene_biotype:protein_coding transcript_biotype:protein_coding	1	TRAESCS1B02G071600.1	TraesCS1B02G071600	N/A	N/A	N/A
ata-miR9674b-3p	TraesCS1B02G072300.1	3.0	-1.0	1	21	1421	1441	UGAAUUUGUCCAUAGCAUCAG	:::::::::: :::::.:	CCAAUGCUAUGGAGAAAUUUA	Cleavage	cdna chromosome:IWGSC:1B:57009346:57011124:1 gene:TraesCS1B02G072300 gene_biotype:protein_coding transcript_biotype:protein_coding	1	TRAESCS1B02G072300.1	TraesCS1B02G072300	N/A	N/A	N/A
ata-miR9674b-3p	TraesCS1B02G430800.1	3.0	-1.0	1	21	1937	1957	UGAAUUUGUCCAUAGCAUCAG	: :::::: ::::..:.::::	CAGAUGCUCUGGAUGAGUUCA	Cleavage	cdna chromosome:IWGSC:1B:655102218:655104350:-1 gene:TraesCS1B02G430800 gene_biotype:protein_coding transcript_biotype:protein_coding	1	TRAESCS1B02G430800.1	TraesCS1B02G430800	ABCF4	AT3G54540	ral control non-repressible 4 [Source:NCBI gene (formerly Entrezgene);Acc:824619]
ata-miR9674b-3p	TraesCS1D02G055300.1	3.0	-1.0	1	21	749	769	UGAAUUUGUCCAUAGCAUCAG	: :::::::: :: :::::::	CCGAUGCUAUUGAGAAAUUCA	Translation	cdna chromosome:IWGSC:1D:36614918:36617619:-1 gene:TraesCS1D02G055300 gene_biotype:protein_coding transcript_biotype:protein_coding	1	TRAESCS1D02G055300.1	TraesCS1D02G055300	N/A	N/A	N/A
ata-miR9674b-3p	TraesCS1D02G058516.1	3.0	-1.0	1	21	206	226	UGAAUUUGUCCAUAGCAUCAG	::::::: :::::::::.	CCAAUGCUAUUGACAAAUUCG	Translation	cdna chromosome:IWGSC:1D:38587885:38588340:-1 gene:TraesCS1D02G058516 gene_biotype:protein_coding transcript_biotype:protein_coding	1	TRAESCS1D02G058516.1	TraesCS1D02G058516	N/A	N/A	N/A
ata-miR9674b-3p	TraesCS1D02G067708.1	3.0	-1.0	1	21	263	283	UGAAUUUGUCCAUAGCAUCAG	:::::: :::::.::: :::	AUGAUGCCAUGGAUAAAGUCA	Cleavage	cdna chromosome:IWGSC:1D:49575757:49576212:-1 gene:TraesCS1D02G067708 gene_biotype:protein_coding transcript_biotype:protein_coding	1	TRAESCS1D02G067708.1	TraesCS1D02G067708	N/A	N/A	N/A
ata-miR9674b-3p	TraesCS1D02G076500.1	3.0	-1.0	1	21	1292	1312	UGAAUUUGUCCAUAGCAUCAG	::::::: ::::.:::::: :	CUGAUGCAAUGGGCAAAUUAA	Cleavage	cdna chromosome:IWGSC:1D:58625687:58628727:-1 gene:TraesCS1D02G076500 gene_biotype:protein_coding transcript_biotype:protein_coding	1	TRAESCS1D02G076500.1	TraesCS1D02G076500	N/A	N/A	N/A
ata-miR9674b-3p	TraesCS1D02G076900.1	3.0	-1.0	1	21	1181	1201	UGAAUUUGUCCAUAGCAUCAG	::::::::::::: ::::: :	CUGAUGCUAUGGAGAAAUUAA	Cleavage	cdna chromosome:IWGSC:1D:58867016:58869987:-1 gene:TraesCS1D02G076900 gene_biotype:protein_coding transcript_biotype:protein_coding	1	TRAESCS1D02G076900.1	TraesCS1D02G076900	N/A	N/A	N/A
ata-miR9674b-3p	TraesCS2A02G287900.10	3.0	-1.0	1	21	2286	2306	UGAAUUUGUCCAUAGCAUCAG	:::::::::::.:: :::	CCCAUGCUAUGGACGAACUCA	Cleavage	cdna chromosome:IWGSC:2A:492511555:492520358:1 gene:TraesCS2A02G287900 gene_biotype:protein_coding transcript_biotype:protein_coding	1	TRAESCS2A02G287900.10	TraesCS2A02G287900	N/A	N/A	N/A
ata-miR9674b-3p	TraesCS2A02G287900.3	3.0	-1.0	1	21	1570	1590	UGAAUUUGUCCAUAGCAUCAG	:::::::::::.:: :::	CCCAUGCUAUGGACGAACUCA	Cleavage	cdna chromosome:IWGSC:2A:492513412:492520358:1 gene:TraesCS2A02G287900 gene_biotype:protein_coding transcript_biotype:protein_coding	1	TRAESCS2A02G287900.3	TraesCS2A02G287900	N/A	N/A	N/A
ata-miR9674b-3p	TraesCS2A02G287900.4	3.0	-1.0	1	21	1717	1737	UGAAUUUGUCCAUAGCAUCAG	:::::::::::.:: :::	CCCAUGCUAUGGACGAACUCA	Cleavage	cdna chromosome:IWGSC:2A:492513412:492520358:1 gene:TraesCS2A02G287900 gene_biotype:protein_coding transcript_biotype:protein_coding	1	TRAESCS2A02G287900.4	TraesCS2A02G287900	N/A	N/A	N/A
ata-miR9674b-3p	TraesCS2A02G287900.5	3.0	-1.0	1	21	2231	2251	UGAAUUUGUCCAUAGCAUCAG	:::::::::::.:: :::	CCCAUGCUAUGGACGAACUCA	Cleavage	cdna chromosome:IWGSC:2A:492511555:492520358:1 gene:TraesCS2A02G287900 gene_biotype:protein_coding transcript_biotype:protein_coding	1	TRAESCS2A02G287900.5	TraesCS2A02G287900	N/A	N/A	N/A
ata-miR9674b-3p	TraesCS2A02G287900.6	3.0	-1.0	1	21	2297	2317	UGAAUUUGUCCAUAGCAUCAG	:::::::::::.:: :::	CCCAUGCUAUGGACGAACUCA	Cleavage	cdna chromosome:IWGSC:2A:492511555:492520358:1 gene:TraesCS2A02G287900 gene_biotype:protein_coding transcript_biotype:protein_coding	1	TRAESCS2A02G287900.6	TraesCS2A02G287900	N/A	N/A	N/A
ata-miR9674b-3p	TraesCS2A02G287900.7	3.0	-1.0	1	21	1678	1698	UGAAUUUGUCCAUAGCAUCAG	:::::::::::.:: :::	CCCAUGCUAUGGACGAACUCA	Cleavage	cdna chromosome:IWGSC:2A:492513412:492520358:1 gene:TraesCS2A02G287900 gene_biotype:protein_coding transcript_biotype:protein_coding	1	TRAESCS2A02G287900.7	TraesCS2A02G287900	N/A	N/A	N/A
ata-miR9674b-3p	TraesCS2A02G287900.8	3.0	-1.0	1	21	1717	1737	UGAAUUUGUCCAUAGCAUCAG	:::::::::::.:: :::	CCCAUGCUAUGGACGAACUCA	Cleavage	cdna chromosome:IWGSC:2A:492513412:492520358:1 gene:TraesCS2A02G287900 gene_biotype:protein_coding transcript_biotype:protein_coding	1	TRAESCS2A02G287900.8	TraesCS2A02G287900	N/A	N/A	N/A
ata-miR9674b-3p	TraesCS2A02G287900.9	3.0	-1.0	1	21	2142	2162	UGAAUUUGUCCAUAGCAUCAG	:::::::::::.:: :::	CCCAUGCUAUGGACGAACUCA	Cleavage	cdna chromosome:IWGSC:2A:492511555:492520358:1 gene:TraesCS2A02G287900 gene_biotype:protein_coding transcript_biotype:protein_coding	1	TRAESCS2A02G287900.9	TraesCS2A02G287900	N/A	N/A	N/A
ata-miR9674b-3p	TraesCS2A02G526200.1	3.0	-1.0	1	21	936	956	UGAAUUUGUCCAUAGCAUCAG	:: :::: ::::::::::.:	AUGCUGCUCUGGACAAAUUUA	Cleavage	cdna chromosome:IWGSC:2A:746620654:746623109:1 gene:TraesCS2A02G526200 gene_biotype:protein_coding transcript_biotype:protein_coding	1	TRAESCS2A02G526200.1	TraesCS2A02G526200	N/A	N/A	N/A
ata-miR9674b-3p	TraesCS2A02G530300.1	3.0	-1.0	1	21	935	955	UGAAUUUGUCCAUAGCAUCAG	:: :::: ::::::::::.:	AUGCUGCUCUGGACAAAUUUA	Cleavage	cdna chromosome:IWGSC:2A:748204284:748209758:1 gene:TraesCS2A02G530300 gene_biotype:protein_coding transcript_biotype:protein_coding	2	TRAESCS2A02G530300.1	TraesCS2A02G530300	N/A	N/A	N/A
ata-miR9674b-3p	TraesCS2A02G530300.1	3.0	-1.0	1	21	935	955	UGAAUUUGUCCAUAGCAUCAG	:: :::: ::::::::::.:	AUGCUGCUCUGGACAAAUUUA	Cleavage	cdna chromosome:IWGSC:2A:748204284:748209758:1 gene:TraesCS2A02G530300 gene_biotype:protein_coding transcript_biotype:protein_coding	2	TRAESCS2A02G530300.1	TraesCS2A02G530300	N/A	N/A	N/A
ata-miR9674b-3p	TraesCS2A02G530700.1	3.0	-1.0	1	21	1226	1246	UGAAUUUGUCCAUAGCAUCAG	:: :::: ::::::::::.:	AUGCUGCUCUGGACAAAUUUA	Cleavage	cdna chromosome:IWGSC:2A:748437526:748439046:1 gene:TraesCS2A02G530700 gene_biotype:protein_coding transcript_biotype:protein_coding	2	TRAESCS2A02G530700.1	TraesCS2A02G530700	N/A	N/A	N/A
ata-miR9674b-3p	TraesCS2A02G530700.1	3.0	-1.0	1	21	1226	1246	UGAAUUUGUCCAUAGCAUCAG	:: :::: ::::::::::.:	AUGCUGCUCUGGACAAAUUUA	Cleavage	cdna chromosome:IWGSC:2A:748437526:748439046:1 gene:TraesCS2A02G530700 gene_biotype:protein_coding transcript_biotype:protein_coding	2	TRAESCS2A02G530700.1	TraesCS2A02G530700	N/A	N/A	N/A
ata-miR9674b-3p	TraesCS2B02G058400.1	3.0	-1.0	1	21	822	842	UGAAUUUGUCCAUAGCAUCAG	:: : ::::::::::..::::	CUCAAGCUAUGGACAGGUUCA	Cleavage	cdna chromosome:IWGSC:2B:28419438:28423992:1 gene:TraesCS2B02G058400 gene_biotype:protein_coding transcript_biotype:protein_coding	1	TRAESCS2B02G058400.1	TraesCS2B02G058400	N/A	N/A	N/A
ata-miR9674b-3p	TraesCS2B02G559900.1	3.0	-1.0	1	21	605	625	UGAAUUUGUCCAUAGCAUCAG	:: :::: ::::::::::.:	AUGCUGCUCUGGACAAAUUUA	Cleavage	cdna chromosome:IWGSC:2B:753786212:753787924:1 gene:TraesCS2B02G559900 gene_biotype:protein_coding transcript_biotype:protein_coding	2	TRAESCS2B02G559900.1	TraesCS2B02G559900	N/A	N/A	N/A
ata-miR9674b-3p	TraesCS2B02G559900.1	3.0	-1.0	1	21	605	625	UGAAUUUGUCCAUAGCAUCAG	:: :::: ::::::::::.:	AUGCUGCUCUGGACAAAUUUA	Cleavage	cdna chromosome:IWGSC:2B:753786212:753787924:1 gene:TraesCS2B02G559900 gene_biotype:protein_coding transcript_biotype:protein_coding	2	TRAESCS2B02G559900.1	TraesCS2B02G559900	N/A	N/A	N/A
ata-miR9674b-3p	TraesCS2B02G560000.1	3.0	-1.0	1	21	1316	1336	UGAAUUUGUCCAUAGCAUCAG	:: :::: ::::::::::.:	AUGCUGCUCUGGACAAAUUUA	Cleavage	cdna chromosome:IWGSC:2B:753792694:753794325:1 gene:TraesCS2B02G560000 gene_biotype:protein_coding transcript_biotype:protein_coding	2	TRAESCS2B02G560000.1	TraesCS2B02G560000	N/A	N/A	N/A
ata-miR9674b-3p	TraesCS2B02G560000.1	3.0	-1.0	1	21	1316	1336	UGAAUUUGUCCAUAGCAUCAG	:: :::: ::::::::::.:	AUGCUGCUCUGGACAAAUUUA	Cleavage	cdna chromosome:IWGSC:2B:753792694:753794325:1 gene:TraesCS2B02G560000 gene_biotype:protein_coding transcript_biotype:protein_coding	2	TRAESCS2B02G560000.1	TraesCS2B02G560000	N/A	N/A	N/A
ata-miR9674b-3p	TraesCS2B02G560300.1	3.0	-1.0	1	21	605	625	UGAAUUUGUCCAUAGCAUCAG	:: :::: ::::::::::.:	AUGCUGCUCUGGACAAAUUUA	Cleavage	cdna chromosome:IWGSC:2B:753806332:753808041:-1 gene:TraesCS2B02G560300 gene_biotype:protein_coding transcript_biotype:protein_coding	2	TRAESCS2B02G560300.1	TraesCS2B02G560300	N/A	N/A	N/A
ata-miR9674b-3p	TraesCS2B02G560300.1	3.0	-1.0	1	21	605	625	UGAAUUUGUCCAUAGCAUCAG	:: :::: ::::::::::.:	AUGCUGCUCUGGACAAAUUUA	Cleavage	cdna chromosome:IWGSC:2B:753806332:753808041:-1 gene:TraesCS2B02G560300 gene_biotype:protein_coding transcript_biotype:protein_coding	2	TRAESCS2B02G560300.1	TraesCS2B02G560300	N/A	N/A	N/A
ata-miR9674b-3p	TraesCS2B02G560700.1	3.0	-1.0	1	21	1205	1225	UGAAUUUGUCCAUAGCAUCAG	:: :::: ::::::::::.:	AUGCUGCUCUGGACAAAUUUA	Cleavage	cdna chromosome:IWGSC:2B:753928992:753931307:-1 gene:TraesCS2B02G560700 gene_biotype:protein_coding transcript_biotype:protein_coding	2	TRAESCS2B02G560700.1	TraesCS2B02G560700	N/A	N/A	N/A
ata-miR9674b-3p	TraesCS2B02G560700.1	3.0	-1.0	1	21	1205	1225	UGAAUUUGUCCAUAGCAUCAG	:: :::: ::::::::::.:	AUGCUGCUCUGGACAAAUUUA	Cleavage	cdna chromosome:IWGSC:2B:753928992:753931307:-1 gene:TraesCS2B02G560700 gene_biotype:protein_coding transcript_biotype:protein_coding	2	TRAESCS2B02G560700.1	TraesCS2B02G560700	N/A	N/A	N/A
ata-miR9674b-3p	TraesCS2D02G532100.1	3.0	-1.0	1	21	1214	1234	UGAAUUUGUCCAUAGCAUCAG	:: :::: ::::::::::.:	AUGCUGCUCUGGACAAAUUUA	Cleavage	cdna chromosome:IWGSC:2D:617538824:617541139:1 gene:TraesCS2D02G532100 gene_biotype:protein_coding transcript_biotype:protein_coding	1	TRAESCS2D02G532100.1	TraesCS2D02G532100	N/A	N/A	N/A
ata-miR9674b-3p	TraesCS2D02G532300.1	3.0	-1.0	1	21	1562	1582	UGAAUUUGUCCAUAGCAUCAG	:: :::: ::::::::::.:	AUGCUGCUCUGGACAAAUUUA	Cleavage	cdna chromosome:IWGSC:2D:617633476:617636538:1 gene:TraesCS2D02G532300 gene_biotype:protein_coding transcript_biotype:protein_coding	1	TRAESCS2D02G532300.1	TraesCS2D02G532300	N/A	N/A	N/A
ata-miR9674b-3p	TraesCS2D02G532400.1	3.0	-1.0	1	21	875	895	UGAAUUUGUCCAUAGCAUCAG	:: :::: ::::::::::.:	AUGCUGCUCUGGACAAAUUUA	Cleavage	cdna chromosome:IWGSC:2D:617731227:617733186:1 gene:TraesCS2D02G532400 gene_biotype:protein_coding transcript_biotype:protein_coding	2	TRAESCS2D02G532400.1	TraesCS2D02G532400	N/A	N/A	N/A
ata-miR9674b-3p	TraesCS2D02G532400.1	3.0	-1.0	1	21	875	895	UGAAUUUGUCCAUAGCAUCAG	:: :::: ::::::::::.:	AUGCUGCUCUGGACAAAUUUA	Cleavage	cdna chromosome:IWGSC:2D:617731227:617733186:1 gene:TraesCS2D02G532400 gene_biotype:protein_coding transcript_biotype:protein_coding	2	TRAESCS2D02G532400.1	TraesCS2D02G532400	N/A	N/A	N/A
ata-miR9674b-3p	TraesCS2D02G532500.1	3.0	-1.0	1	21	945	965	UGAAUUUGUCCAUAGCAUCAG	:: :::: ::::::::::.:	AUGCUGCUCUGGACAAAUUUA	Cleavage	cdna chromosome:IWGSC:2D:617760363:617762807:1 gene:TraesCS2D02G532500 gene_biotype:protein_coding transcript_biotype:protein_coding	1	TRAESCS2D02G532500.1	TraesCS2D02G532500	N/A	N/A	N/A
ata-miR9674b-3p	TraesCS2D02G532600.1	3.0	-1.0	1	21	1570	1590	UGAAUUUGUCCAUAGCAUCAG	:: :::: ::::::::::.:	AUGCUGCUCUGGACAAAUUUA	Cleavage	cdna chromosome:IWGSC:2D:617886936:617890264:1 gene:TraesCS2D02G532600 gene_biotype:protein_coding transcript_biotype:protein_coding	1	TRAESCS2D02G532600.1	TraesCS2D02G532600	N/A	N/A	N/A
ata-miR9674b-3p	TraesCS3B02G001800.1	3.0	-1.0	1	21	490	510	UGAAUUUGUCCAUAGCAUCAG	::::::::::: :::: ::	GGGAUGCUAUGGAAAAAUACA	Cleavage	cdna chromosome:IWGSC:3B:1612815:1613508:-1 gene:TraesCS3B02G001800 gene_biotype:protein_coding transcript_biotype:protein_coding	1	TRAESCS3B02G001800.1	TraesCS3B02G001800	N/A	N/A	N/A
ata-miR9674b-3p	TraesCS4B02G132200.1	3.0	-1.0	1	21	1641	1661	UGAAUUUGUCCAUAGCAUCAG	.:::: ::.::::::: ::::	UUGAUACUGUGGACAAUUUCA	Cleavage	cdna chromosome:IWGSC:4B:172384674:172387879:-1 gene:TraesCS4B02G132200 gene_biotype:protein_coding transcript_biotype:protein_coding	1	TRAESCS4B02G132200.1	TraesCS4B02G132200	AT5G45790	AT5G45790	Ubiquitin carboxyl-terminal hydrolase family protein [Source:NCBI gene (formerly Entrezgene);Acc:834619]
ata-miR9674b-3p	TraesCS4D02G198900.1	3.0	-1.0	1	21	505	525	UGAAUUUGUCCAUAGCAUCAG	.:::::.:.:::::::.: ::	UUGAUGUUGUGGACAAGUCCA	Cleavage	cdna chromosome:IWGSC:4D:345429461:345432087:-1 gene:TraesCS4D02G198900 gene_biotype:protein_coding transcript_biotype:protein_coding	1	TRAESCS4D02G198900.1	TraesCS4D02G198900	AT3G53470	AT3G53470	2,3-bisphosphoglycerate-independent phosphoglycerate mutase [Source:NCBI gene (formerly Entrezgene);Acc:824515]
ata-miR9674b-3p	TraesCS5A02G534600.1	3.0	-1.0	1	21	5	25	UGAAUUUGUCCAUAGCAUCAG	::::::::::::..::: ::.	CUGAUGCUAUGGGUAAACUCG	Cleavage	cdna chromosome:IWGSC:5A:691796553:691798209:-1 gene:TraesCS5A02G534600 gene_biotype:protein_coding transcript_biotype:protein_coding	1	TRAESCS5A02G534600.1	TraesCS5A02G534600	N/A	N/A	N/A
ata-miR9674b-3p	TraesCS5D02G171100.1	3.0	-1.0	1	21	1060	1080	UGAAUUUGUCCAUAGCAUCAG	.:::::. ::::.::::::..	UUGAUGUAAUGGGCAAAUUUG	Cleavage	cdna chromosome:IWGSC:5D:268478018:268483727:1 gene:TraesCS5D02G171100 gene_biotype:protein_coding transcript_biotype:protein_coding	1	TRAESCS5D02G171100.1	TraesCS5D02G171100	AT3G42660	AT3G42660	transducin family protein / WD-40 repeat family protein [Source:NCBI gene (formerly Entrezgene);Acc:823286]
ata-miR9674b-3p	TraesCS6A02G099100.1	3.0	-1.0	1	21	1401	1421	UGAAUUUGUCCAUAGCAUCAG	::::::: :::: :::::::	AUGAUGCUCUGGAAAAAUUCA	Cleavage	cdna chromosome:IWGSC:6A:66373343:66376095:1 gene:TraesCS6A02G099100 gene_biotype:protein_coding transcript_biotype:protein_coding	1	TRAESCS6A02G099100.1	TraesCS6A02G099100	N/A	N/A	N/A
ata-miR9674b-3p	TraesCS6A02G099118.1	3.0	-1.0	1	21	766	786	UGAAUUUGUCCAUAGCAUCAG	::::::: :::: :::::::	AUGAUGCUCUGGAAAAAUUCA	Cleavage	cdna chromosome:IWGSC:6A:66379908:66382431:1 gene:TraesCS6A02G099118 gene_biotype:protein_coding transcript_biotype:protein_coding	1	TRAESCS6A02G099118.1	TraesCS6A02G099118	N/A	N/A	N/A
ata-miR9674b-3p	TraesCS6A02G099313.1	3.0	-1.0	1	21	245	265	UGAAUUUGUCCAUAGCAUCAG	:::::: ::::: ::.::::	AUGAUGCGAUGGAAAAGUUCA	Cleavage	cdna chromosome:IWGSC:6A:66820002:66820424:-1 gene:TraesCS6A02G099313 gene_biotype:protein_coding transcript_biotype:protein_coding	1	TRAESCS6A02G099313.1	TraesCS6A02G099313	AT5G08310	AT5G08310	Tetratricopeptide repeat (TPR)-like superfamily protein [Source:NCBI gene (formerly Entrezgene);Acc:830727]
ata-miR9674b-3p	TraesCS6A02G099387.1	3.0	-1.0	1	21	668	688	UGAAUUUGUCCAUAGCAUCAG	:::::::::: ::::::::	AUGAUGCUAUGAUCAAAUUCA	Translation	cdna chromosome:IWGSC:6A:67003134:67003973:-1 gene:TraesCS6A02G099387 gene_biotype:protein_coding transcript_biotype:protein_coding	1	TRAESCS6A02G099387.1	TraesCS6A02G099387	N/A	N/A	N/A
ata-miR9674b-3p	TraesCS6A02G311600.1	3.0	-1.0	1	21	1403	1423	UGAAUUUGUCCAUAGCAUCAG	::::::: :::::.:: ::::	CUGAUGCCAUGGAUAACUUCA	Cleavage	cdna chromosome:IWGSC:6A:547815084:547817594:1 gene:TraesCS6A02G311600 gene_biotype:protein_coding transcript_biotype:protein_coding	2	TRAESCS6A02G311600.1	TraesCS6A02G311600	N/A	N/A	N/A
ata-miR9674b-3p	TraesCS6A02G311600.1	3.0	-1.0	1	21	1403	1423	UGAAUUUGUCCAUAGCAUCAG	::::::: :::::.:: ::::	CUGAUGCCAUGGAUAACUUCA	Cleavage	cdna chromosome:IWGSC:6A:547815084:547817594:1 gene:TraesCS6A02G311600 gene_biotype:protein_coding transcript_biotype:protein_coding	2	TRAESCS6A02G311600.1	TraesCS6A02G311600	N/A	N/A	N/A
ata-miR9674b-3p	TraesCS6B02G127400.1	3.0	-1.0	1	21	1499	1519	UGAAUUUGUCCAUAGCAUCAG	:::::::: ::: :::::::	AUGAUGCUACGGAAAAAUUCA	Cleavage	cdna chromosome:IWGSC:6B:123017063:123018982:-1 gene:TraesCS6B02G127400 gene_biotype:protein_coding transcript_biotype:protein_coding	1	TRAESCS6B02G127400.1	TraesCS6B02G127400	N/A	N/A	N/A
ata-miR9674b-3p	TraesCS6B02G127457.1	3.0	-1.0	1	21	1295	1315	UGAAUUUGUCCAUAGCAUCAG	:::::: .:::: :::::::	AUGAUGCGGUGGAAAAAUUCA	Cleavage	cdna chromosome:IWGSC:6B:123204800:123206266:-1 gene:TraesCS6B02G127457 gene_biotype:protein_coding transcript_biotype:protein_coding	1	TRAESCS6B02G127457.1	TraesCS6B02G127457	N/A	N/A	N/A
ata-miR9674b-3p	TraesCS6B02G129200.1	3.0	-1.0	1	21	1675	1695	UGAAUUUGUCCAUAGCAUCAG	:::::::::::: :: ::::	AUGAUGCUAUGGAAAAUUUCA	Cleavage	cdna chromosome:IWGSC:6B:125404464:125406898:1 gene:TraesCS6B02G129200 gene_biotype:protein_coding transcript_biotype:protein_coding	1	TRAESCS6B02G129200.1	TraesCS6B02G129200	N/A	N/A	N/A
ata-miR9674b-3p	TraesCS6B02G241100.1	3.0	-1.0	1	21	1962	1982	UGAAUUUGUCCAUAGCAUCAG	::: ::::.::::::::::.	CUGCUGCUGUGGACAAAUUUC	Cleavage	cdna chromosome:IWGSC:6B:422704349:422709061:-1 gene:TraesCS6B02G241100 gene_biotype:protein_coding transcript_biotype:protein_coding	1	TRAESCS6B02G241100.1	TraesCS6B02G241100	N/A	N/A	N/A
ata-miR9674b-3p	TraesCS6B02G341800.1	3.0	-1.0	1	21	1355	1375	UGAAUUUGUCCAUAGCAUCAG	::::::: :::::.:: ::::	CUGAUGCCAUGGAUAACUUCA	Cleavage	cdna chromosome:IWGSC:6B:601865834:601868293:1 gene:TraesCS6B02G341800 gene_biotype:protein_coding transcript_biotype:protein_coding	2	TRAESCS6B02G341800.1	TraesCS6B02G341800	N/A	N/A	N/A
ata-miR9674b-3p	TraesCS6B02G341800.1	3.0	-1.0	1	21	1355	1375	UGAAUUUGUCCAUAGCAUCAG	::::::: :::::.:: ::::	CUGAUGCCAUGGAUAACUUCA	Cleavage	cdna chromosome:IWGSC:6B:601865834:601868293:1 gene:TraesCS6B02G341800 gene_biotype:protein_coding transcript_biotype:protein_coding	2	TRAESCS6B02G341800.1	TraesCS6B02G341800	N/A	N/A	N/A
ata-miR9674b-3p	TraesCS6D02G083100.1	3.0	-1.0	1	21	1500	1520	UGAAUUUGUCCAUAGCAUCAG	::::::: :::: :::::::	AUGAUGCUCUGGAAAAAUUCA	Cleavage	cdna chromosome:IWGSC:6D:48081623:48084646:1 gene:TraesCS6D02G083100 gene_biotype:protein_coding transcript_biotype:protein_coding	1	TRAESCS6D02G083100.1	TraesCS6D02G083100	N/A	N/A	N/A
ata-miR9674b-3p	TraesCS6D02G194700.1	3.0	-1.0	1	21	1916	1936	UGAAUUUGUCCAUAGCAUCAG	::: ::::.::::::::::.	CUGCUGCUGUGGACAAAUUUC	Cleavage	cdna chromosome:IWGSC:6D:270141863:270145462:-1 gene:TraesCS6D02G194700 gene_biotype:protein_coding transcript_biotype:protein_coding	1	TRAESCS6D02G194700.1	TraesCS6D02G194700	N/A	N/A	N/A
ata-miR9674b-3p	TraesCS6D02G290900.1	3.0	-1.0	1	21	1367	1387	UGAAUUUGUCCAUAGCAUCAG	::::::: :::::.:: ::::	CUGAUGCCAUGGAUAACUUCA	Cleavage	cdna chromosome:IWGSC:6D:401293744:401295945:1 gene:TraesCS6D02G290900 gene_biotype:protein_coding transcript_biotype:protein_coding	2	TRAESCS6D02G290900.1	TraesCS6D02G290900	N/A	N/A	N/A
ata-miR9674b-3p	TraesCS6D02G290900.1	3.0	-1.0	1	21	1367	1387	UGAAUUUGUCCAUAGCAUCAG	::::::: :::::.:: ::::	CUGAUGCCAUGGAUAACUUCA	Cleavage	cdna chromosome:IWGSC:6D:401293744:401295945:1 gene:TraesCS6D02G290900 gene_biotype:protein_coding transcript_biotype:protein_coding	2	TRAESCS6D02G290900.1	TraesCS6D02G290900	N/A	N/A	N/A
ata-miR9674b-3p	TraesCS7A02G401200.1	3.0	-1.0	1	21	1370	1390	UGAAUUUGUCCAUAGCAUCAG	.:::::: ::::::::. :::	UUGAUGCAAUGGACAAGGUCA	Cleavage	cdna chromosome:IWGSC:7A:580666043:580670303:-1 gene:TraesCS7A02G401200 gene_biotype:protein_coding transcript_biotype:protein_coding	2	TRAESCS7A02G401200.1	TraesCS7A02G401200	AT4G13780	AT4G13780	methionine-tRNA ligase, putative / methionyl-tRNA synthetase, putative / MetRS [Source:NCBI gene (formerly Entrezgene);Acc:827012]
ata-miR9674b-3p	TraesCS7A02G401200.1	3.0	-1.0	1	21	1370	1390	UGAAUUUGUCCAUAGCAUCAG	.:::::: ::::::::. :::	UUGAUGCAAUGGACAAGGUCA	Cleavage	cdna chromosome:IWGSC:7A:580666043:580670303:-1 gene:TraesCS7A02G401200 gene_biotype:protein_coding transcript_biotype:protein_coding	2	TRAESCS7A02G401200.1	TraesCS7A02G401200	AT4G13780	AT4G13780	methionine-tRNA ligase, putative / methionyl-tRNA synthetase, putative / MetRS [Source:NCBI gene (formerly Entrezgene);Acc:827012]
ata-miR9674b-3p	TraesCS7B02G170100.1	3.0	-1.0	1	21	1315	1335	UGAAUUUGUCCAUAGCAUCAG	.::::: :.: ::::::::::	UUGAUGAUGUCGACAAAUUCA	Translation	cdna chromosome:IWGSC:7B:241577022:241578458:-1 gene:TraesCS7B02G170100 gene_biotype:protein_coding transcript_biotype:protein_coding	1	TRAESCS7B02G170100.1	TraesCS7B02G170100	N/A	N/A	N/A
ata-miR9674b-3p	TraesCS7B02G301400.1	3.0	-1.0	1	21	1361	1381	UGAAUUUGUCCAUAGCAUCAG	::::::: ::::::::. :::	CUGAUGCAAUGGACAAGGUCA	Cleavage	cdna chromosome:IWGSC:7B:538222652:538226798:-1 gene:TraesCS7B02G301400 gene_biotype:protein_coding transcript_biotype:protein_coding	2	TRAESCS7B02G301400.1	TraesCS7B02G301400	AT4G13780	AT4G13780	methionine-tRNA ligase, putative / methionyl-tRNA synthetase, putative / MetRS [Source:NCBI gene (formerly Entrezgene);Acc:827012]
ata-miR9674b-3p	TraesCS7B02G301400.1	3.0	-1.0	1	21	1361	1381	UGAAUUUGUCCAUAGCAUCAG	::::::: ::::::::. :::	CUGAUGCAAUGGACAAGGUCA	Cleavage	cdna chromosome:IWGSC:7B:538222652:538226798:-1 gene:TraesCS7B02G301400 gene_biotype:protein_coding transcript_biotype:protein_coding	2	TRAESCS7B02G301400.1	TraesCS7B02G301400	AT4G13780	AT4G13780	methionine-tRNA ligase, putative / methionyl-tRNA synthetase, putative / MetRS [Source:NCBI gene (formerly Entrezgene);Acc:827012]
ata-miR9674b-3p	TraesCS7B02G469500.1	3.0	-1.0	1	21	875	895	UGAAUUUGUCCAUAGCAUCAG	:: :::: ::::::::::.:	AUGCUGCUCUGGACAAAUUUA	Cleavage	cdna chromosome:IWGSC:7B:726150616:726152304:1 gene:TraesCS7B02G469500 gene_biotype:protein_coding transcript_biotype:protein_coding	2	TRAESCS7B02G469500.1	TraesCS7B02G469500	N/A	N/A	N/A
ata-miR9674b-3p	TraesCS7B02G469500.1	3.0	-1.0	1	21	875	895	UGAAUUUGUCCAUAGCAUCAG	:: :::: ::::::::::.:	AUGCUGCUCUGGACAAAUUUA	Cleavage	cdna chromosome:IWGSC:7B:726150616:726152304:1 gene:TraesCS7B02G469500 gene_biotype:protein_coding transcript_biotype:protein_coding	2	TRAESCS7B02G469500.1	TraesCS7B02G469500	N/A	N/A	N/A
ata-miR9674b-3p	TraesCS7D02G100200.1	3.0	-1.0	1	21	973	993	UGAAUUUGUCCAUAGCAUCAG	:::::: .:::::::: :::	AUGAUGCCGUGGACAAAAUCA	Cleavage	cdna chromosome:IWGSC:7D:60079362:60089011:1 gene:TraesCS7D02G100200 gene_biotype:protein_coding transcript_biotype:protein_coding	1	TRAESCS7D02G100200.1	TraesCS7D02G100200	N/A	N/A	N/A
ata-miR9674b-3p	TraesCS7D02G272200.1	3.0	-1.0	1	21	1315	1335	UGAAUUUGUCCAUAGCAUCAG	.::::: :.: ::::::::::	UUGAUGAUGUCGACAAAUUCA	Translation	cdna chromosome:IWGSC:7D:262354254:262355742:1 gene:TraesCS7D02G272200 gene_biotype:protein_coding transcript_biotype:protein_coding	1	TRAESCS7D02G272200.1	TraesCS7D02G272200	N/A	N/A	N/A
ata-miR9674b-3p	TraesCS7D02G395100.1	3.0	-1.0	1	21	1361	1381	UGAAUUUGUCCAUAGCAUCAG	.:::::: ::::::::. :::	UUGAUGCAAUGGACAAGGUCA	Cleavage	cdna chromosome:IWGSC:7D:509924565:509929673:-1 gene:TraesCS7D02G395100 gene_biotype:protein_coding transcript_biotype:protein_coding	1	TRAESCS7D02G395100.1	TraesCS7D02G395100	AT4G13780	AT4G13780	methionine-tRNA ligase, putative / methionyl-tRNA synthetase, putative / MetRS [Source:NCBI gene (formerly Entrezgene);Acc:827012]
ata-miR9674b-3p	TraesCSU02G023300.1	3.0	-1.0	1	21	819	839	UGAAUUUGUCCAUAGCAUCAG	:: : ::::::::::..::::	CUCAAGCUAUGGACAGGUUCA	Cleavage	cdna chromosome:IWGSC:Un:24310862:24315509:1 gene:TraesCSU02G023300 gene_biotype:protein_coding transcript_biotype:protein_coding	1	TRAESCSU02G023300.1	TraesCSU02G023300	N/A	N/A	N/A
ata-miR9674b-3p	TraesCSU02G023600.1	3.0	-1.0	1	21	831	851	UGAAUUUGUCCAUAGCAUCAG	:: : ::::::::::..::::	CUCAAGCUAUGGACAGGUUCA	Cleavage	cdna chromosome:IWGSC:Un:24354992:24359652:-1 gene:TraesCSU02G023600 gene_biotype:protein_coding transcript_biotype:protein_coding	1	TRAESCSU02G023600.1	TraesCSU02G023600	N/A	N/A	N/A
ata-miR9674b-3p	TraesCS1A02G056000.1	3.5	-1.0	1	21	980	1000	UGAAUUUGUCCAUAGCAUCAG	:::: :: ::::: :::::::	CUGAGGCCAUGGAAAAAUUCA	Cleavage	cdna chromosome:IWGSC:1A:36635890:36637974:1 gene:TraesCS1A02G056000 gene_biotype:protein_coding transcript_biotype:protein_coding	1	TRAESCS1A02G056000.1	TraesCS1A02G056000	N/A	N/A	N/A
ata-miR9674b-3p	TraesCS1A02G067400.1	3.5	-1.0	1	21	1370	1390	UGAAUUUGUCCAUAGCAUCAG	::::::: ::: :.::.::::	CUGAUGCAAUGAAUAAGUUCA	Translation	cdna chromosome:IWGSC:1A:49293371:49297785:1 gene:TraesCS1A02G067400 gene_biotype:protein_coding transcript_biotype:protein_coding	1	TRAESCS1A02G067400.1	TraesCS1A02G067400	N/A	N/A	N/A
ata-miR9674b-3p	TraesCS1A02G128300.1	3.5	-1.0	1	21	1559	1579	UGAAUUUGUCCAUAGCAUCAG	.:::::::. :: ::::::::	UUGAUGCUGAGGCCAAAUUCA	Cleavage	cdna chromosome:IWGSC:1A:157311796:157316818:-1 gene:TraesCS1A02G128300 gene_biotype:protein_coding transcript_biotype:protein_coding	1	TRAESCS1A02G128300.1	TraesCS1A02G128300	AT2G30530	AT2G30530	zinc finger CCCH domain protein [Source:NCBI gene (formerly Entrezgene);Acc:817602]
ata-miR9674b-3p	TraesCS1A02G433600.1	3.5	-1.0	1	21	2310	2330	UGAAUUUGUCCAUAGCAUCAG	:::: ::: :::.::.:::::	CUGAAGCUUUGGGCAGAUUCA	Cleavage	cdna chromosome:IWGSC:1A:584753393:584763007:1 gene:TraesCS1A02G433600 gene_biotype:protein_coding transcript_biotype:protein_coding	1	TRAESCS1A02G433600.1	TraesCS1A02G433600	N/A	N/A	N/A
ata-miR9674b-3p	TraesCS1B02G072700.1	3.5	-1.0	1	21	824	844	UGAAUUUGUCCAUAGCAUCAG	:::: :: ::::: :::::::	CUGAGGCCAUGGAAAAAUUCA	Cleavage	cdna chromosome:IWGSC:1B:57104191:57105723:1 gene:TraesCS1B02G072700 gene_biotype:protein_coding transcript_biotype:protein_coding	1	TRAESCS1B02G072700.1	TraesCS1B02G072700	N/A	N/A	N/A
ata-miR9674b-3p	TraesCS1B02G073000.1	3.5	-1.0	1	21	605	625	UGAAUUUGUCCAUAGCAUCAG	:::: :: ::::: :::::::	CUGAGGCCAUGGAAAAAUUCA	Cleavage	cdna chromosome:IWGSC:1B:57137769:57139469:1 gene:TraesCS1B02G073000 gene_biotype:protein_coding transcript_biotype:protein_coding	1	TRAESCS1B02G073000.1	TraesCS1B02G073000	N/A	N/A	N/A
ata-miR9674b-3p	TraesCS1B02G085900.1	3.5	-1.0	1	21	1564	1584	UGAAUUUGUCCAUAGCAUCAG	::::::: ::: :.::.::::	CUGAUGCAAUGAAUAAGUUCA	Translation	cdna chromosome:IWGSC:1B:70333572:70338210:1 gene:TraesCS1B02G085900 gene_biotype:protein_coding transcript_biotype:protein_coding	1	TRAESCS1B02G085900.1	TraesCS1B02G085900	N/A	N/A	N/A
ata-miR9674b-3p	TraesCS1B02G418500.1	3.5	-1.0	1	21	914	934	UGAAUUUGUCCAUAGCAUCAG	::::::: : :::.::.::::	CUGAUGCCAAGGAUAAGUUCA	Cleavage	cdna chromosome:IWGSC:1B:642470698:642475459:1 gene:TraesCS1B02G418500 gene_biotype:protein_coding transcript_biotype:protein_coding description:Glutamate receptor [Source:UniProtKB/TrEMBL;Acc:A0A341PAA0]	1	TRAESCS1B02G418500.1	TraesCS1B02G418500	GLR3.4	AT1G05200	glutamate receptor 3.4 [Source:NCBI gene (formerly Entrezgene);Acc:839268]
ata-miR9674b-3p	TraesCS1B02G418500.1	3.5	-1.0	1	21	914	934	UGAAUUUGUCCAUAGCAUCAG	::::::: : :::.::.::::	CUGAUGCCAAGGAUAAGUUCA	Cleavage	cdna chromosome:IWGSC:1B:642470698:642475459:1 gene:TraesCS1B02G418500 gene_biotype:protein_coding transcript_biotype:protein_coding description:Glutamate receptor [Source:UniProtKB/TrEMBL;Acc:A0A341PAA0]	1	TRAESCS1B02G418500.1	TraesCS1B02G418500	GLR3.5	AT2G32390	glutamate receptor 3.5 [Source:NCBI gene (formerly Entrezgene);Acc:817800]
ata-miR9674b-3p	TraesCS1B02G418500.2	3.5	-1.0	1	21	914	934	UGAAUUUGUCCAUAGCAUCAG	::::::: : :::.::.::::	CUGAUGCCAAGGAUAAGUUCA	Cleavage	cdna chromosome:IWGSC:1B:642470698:642475459:1 gene:TraesCS1B02G418500 gene_biotype:protein_coding transcript_biotype:protein_coding description:Glutamate receptor [Source:UniProtKB/TrEMBL;Acc:A0A341PAA0]	1	TRAESCS1B02G418500.2	TraesCS1B02G418500	GLR3.4	AT1G05200	glutamate receptor 3.4 [Source:NCBI gene (formerly Entrezgene);Acc:839268]
ata-miR9674b-3p	TraesCS1B02G418500.2	3.5	-1.0	1	21	914	934	UGAAUUUGUCCAUAGCAUCAG	::::::: : :::.::.::::	CUGAUGCCAAGGAUAAGUUCA	Cleavage	cdna chromosome:IWGSC:1B:642470698:642475459:1 gene:TraesCS1B02G418500 gene_biotype:protein_coding transcript_biotype:protein_coding description:Glutamate receptor [Source:UniProtKB/TrEMBL;Acc:A0A341PAA0]	1	TRAESCS1B02G418500.2	TraesCS1B02G418500	GLR3.5	AT2G32390	glutamate receptor 3.5 [Source:NCBI gene (formerly Entrezgene);Acc:817800]
ata-miR9674b-3p	TraesCS1D02G056700.1	3.5	-1.0	1	21	716	736	UGAAUUUGUCCAUAGCAUCAG	:::: :: ::::: :::::::	CUGAGGCCAUGGAAAAAUUCA	Cleavage	cdna chromosome:IWGSC:1D:37446599:37448422:1 gene:TraesCS1D02G056700 gene_biotype:protein_coding transcript_biotype:protein_coding	1	TRAESCS1D02G056700.1	TraesCS1D02G056700	N/A	N/A	N/A
ata-miR9674b-3p	TraesCS1D02G067351.1	3.5	-1.0	1	21	455	475	UGAAUUUGUCCAUAGCAUCAG	:::::::: :: ::::.::::	CUGAUGCUUUGAACAAGUUCA	Translation	cdna chromosome:IWGSC:1D:49233253:49234095:-1 gene:TraesCS1D02G067351 gene_biotype:protein_coding transcript_biotype:protein_coding	1	TRAESCS1D02G067351.1	TraesCS1D02G067351	N/A	N/A	N/A
ata-miR9674b-3p	TraesCS1D02G068800.1	3.5	-1.0	1	21	1367	1387	UGAAUUUGUCCAUAGCAUCAG	::::::: ::: :.::.::::	CUGAUGCAAUGAAUAAGUUCA	Translation	cdna chromosome:IWGSC:1D:50022574:50025338:1 gene:TraesCS1D02G068800 gene_biotype:protein_coding transcript_biotype:protein_coding	1	TRAESCS1D02G068800.1	TraesCS1D02G068800	N/A	N/A	N/A
ata-miR9674b-3p	TraesCS1D02G068800.2	3.5	-1.0	1	21	875	895	UGAAUUUGUCCAUAGCAUCAG	::::::: ::: :.::.::::	CUGAUGCAAUGAAUAAGUUCA	Translation	cdna chromosome:IWGSC:1D:50023066:50025338:1 gene:TraesCS1D02G068800 gene_biotype:protein_coding transcript_biotype:protein_coding	1	TRAESCS1D02G068800.2	TraesCS1D02G068800	N/A	N/A	N/A
ata-miR9674b-3p	TraesCS1D02G124900.1	3.5	-1.0	1	21	1542	1562	UGAAUUUGUCCAUAGCAUCAG	.:::::::. :: ::::::::	UUGAUGCUGAGGCCAAAUUCA	Cleavage	cdna chromosome:IWGSC:1D:131286705:131291492:1 gene:TraesCS1D02G124900 gene_biotype:protein_coding transcript_biotype:protein_coding	1	TRAESCS1D02G124900.1	TraesCS1D02G124900	AT2G30530	AT2G30530	zinc finger CCCH domain protein [Source:NCBI gene (formerly Entrezgene);Acc:817602]
ata-miR9674b-3p	TraesCS1D02G124900.2	3.5	-1.0	1	21	1560	1580	UGAAUUUGUCCAUAGCAUCAG	.:::::::. :: ::::::::	UUGAUGCUGAGGCCAAAUUCA	Cleavage	cdna chromosome:IWGSC:1D:131286705:131291492:1 gene:TraesCS1D02G124900 gene_biotype:protein_coding transcript_biotype:protein_coding	1	TRAESCS1D02G124900.2	TraesCS1D02G124900	AT2G30530	AT2G30530	zinc finger CCCH domain protein [Source:NCBI gene (formerly Entrezgene);Acc:817602]
ata-miR9674b-3p	TraesCS1D02G398500.1	3.5	-1.0	1	21	869	889	UGAAUUUGUCCAUAGCAUCAG	::::::: : :::.::.::::	CUGAUGCCAAGGAUAAGUUCA	Cleavage	cdna chromosome:IWGSC:1D:465531235:465535900:1 gene:TraesCS1D02G398500 gene_biotype:protein_coding transcript_biotype:protein_coding description:Glutamate receptor [Source:UniProtKB/TrEMBL;Acc:A0A341Q0S0]	1	TRAESCS1D02G398500.1	TraesCS1D02G398500	GLR3.5	AT2G32390	glutamate receptor 3.5 [Source:NCBI gene (formerly Entrezgene);Acc:817800]
ata-miR9674b-3p	TraesCS1D02G398500.1	3.5	-1.0	1	21	869	889	UGAAUUUGUCCAUAGCAUCAG	::::::: : :::.::.::::	CUGAUGCCAAGGAUAAGUUCA	Cleavage	cdna chromosome:IWGSC:1D:465531235:465535900:1 gene:TraesCS1D02G398500 gene_biotype:protein_coding transcript_biotype:protein_coding description:Glutamate receptor [Source:UniProtKB/TrEMBL;Acc:A0A341Q0S0]	1	TRAESCS1D02G398500.1	TraesCS1D02G398500	GLR3.4	AT1G05200	glutamate receptor 3.4 [Source:NCBI gene (formerly Entrezgene);Acc:839268]
ata-miR9674b-3p	TraesCS1D02G443400.1	3.5	-1.0	1	21	2381	2401	UGAAUUUGUCCAUAGCAUCAG	:::: ::: :::.::.:::::	CUGAAGCUUUGGGCAGAUUCA	Cleavage	cdna chromosome:IWGSC:1D:487287836:487294716:1 gene:TraesCS1D02G443400 gene_biotype:protein_coding transcript_biotype:protein_coding	1	TRAESCS1D02G443400.1	TraesCS1D02G443400	N/A	N/A	N/A
ata-miR9674b-3p	TraesCS1D02G443551.1	3.5	-1.0	1	21	3498	3518	UGAAUUUGUCCAUAGCAUCAG	:::: ::: :::.::.:::::	CUGAAGCUUUGGGCAGAUUCA	Cleavage	cdna chromosome:IWGSC:1D:487313784:487319034:1 gene:TraesCS1D02G443551 gene_biotype:protein_coding transcript_biotype:protein_coding	1	TRAESCS1D02G443551.1	TraesCS1D02G443551	N/A	N/A	N/A
ata-miR9674b-3p	TraesCS2A02G046500.2	3.5	-1.0	1	21	1082	1102	UGAAUUUGUCCAUAGCAUCAG	:: : ::::::::::..::.:	CUCAAGCUAUGGACAGGUUUA	Cleavage	cdna chromosome:IWGSC:2A:18156441:18165690:1 gene:TraesCS2A02G046500 gene_biotype:protein_coding transcript_biotype:protein_coding	1	TRAESCS2A02G046500.2	TraesCS2A02G046500	N/A	N/A	N/A
ata-miR9674b-3p	TraesCS2A02G208000.1	3.5	-1.0	1	21	558	579	UGAAUUUGUC-CAUAGCAUCAG	::::::::.:: ::::::::::	CUGAUGCUGUGCGACAAAUUCA	Translation	cdna chromosome:IWGSC:2A:187955210:187965637:-1 gene:TraesCS2A02G208000 gene_biotype:protein_coding transcript_biotype:protein_coding	1	TRAESCS2A02G208000.1	TraesCS2A02G208000	PTP1	AT1G71860	protein tyrosine phosphatase 1 [Source:NCBI gene (formerly Entrezgene);Acc:843516]
ata-miR9674b-3p	TraesCS2A02G274900.1	3.5	-1.0	1	21	3064	3084	UGAAUUUGUCCAUAGCAUCAG	:::::: :.::::..::::..	CUGAUGAUGUGGAUGAAUUUG	Cleavage	cdna chromosome:IWGSC:2A:451016771:451031784:-1 gene:TraesCS2A02G274900 gene_biotype:protein_coding transcript_biotype:protein_coding	1	TRAESCS2A02G274900.1	TraesCS2A02G274900	N/A	N/A	N/A
ata-miR9674b-3p	TraesCS2A02G274900.2	3.5	-1.0	1	21	3103	3123	UGAAUUUGUCCAUAGCAUCAG	:::::: :.::::..::::..	CUGAUGAUGUGGAUGAAUUUG	Cleavage	cdna chromosome:IWGSC:2A:451016771:451031784:-1 gene:TraesCS2A02G274900 gene_biotype:protein_coding transcript_biotype:protein_coding	1	TRAESCS2A02G274900.2	TraesCS2A02G274900	N/A	N/A	N/A
ata-miR9674b-3p	TraesCS2B02G234600.1	3.5	-1.0	1	21	587	608	UGAAUUUGUC-CAUAGCAUCAG	::::::::.:: ::::::::::	CUGAUGCUGUGCGACAAAUUCA	Translation	cdna chromosome:IWGSC:2B:233270054:233275158:-1 gene:TraesCS2B02G234600 gene_biotype:protein_coding transcript_biotype:protein_coding	1	TRAESCS2B02G234600.1	TraesCS2B02G234600	PTP1	AT1G71860	protein tyrosine phosphatase 1 [Source:NCBI gene (formerly Entrezgene);Acc:843516]
ata-miR9674b-3p	TraesCS2D02G214800.1	3.5	-1.0	1	21	874	895	UGAAUUUGUC-CAUAGCAUCAG	::::::::.:: ::::::::::	CUGAUGCUGUGCGACAAAUUCA	Translation	cdna chromosome:IWGSC:2D:176164808:176171708:-1 gene:TraesCS2D02G214800 gene_biotype:protein_coding transcript_biotype:protein_coding	1	TRAESCS2D02G214800.1	TraesCS2D02G214800	PTP1	AT1G71860	protein tyrosine phosphatase 1 [Source:NCBI gene (formerly Entrezgene);Acc:843516]
ata-miR9674b-3p	TraesCS4B02G208100.1	3.5	-1.0	1	21	656	676	UGAAUUUGUCCAUAGCAUCAG	::.::::.:::.:::.::.	GUGGUGCUGUGGGCAAGUUUU	Cleavage	cdna chromosome:IWGSC:4B:445240520:445241427:1 gene:TraesCS4B02G208100 gene_biotype:protein_coding transcript_biotype:protein_coding	1	TRAESCS4B02G208100.1	TraesCS4B02G208100	N/A	N/A	N/A
ata-miR9674b-3p	TraesCS5A02G166800.1	3.5	-1.0	1	21	1080	1100	UGAAUUUGUCCAUAGCAUCAG	.:::::. ::::..:::::..	UUGAUGUAAUGGGUAAAUUUG	Cleavage	cdna chromosome:IWGSC:5A:355845554:355851681:1 gene:TraesCS5A02G166800 gene_biotype:protein_coding transcript_biotype:protein_coding	1	TRAESCS5A02G166800.1	TraesCS5A02G166800	AT3G42660	AT3G42660	transducin family protein / WD-40 repeat family protein [Source:NCBI gene (formerly Entrezgene);Acc:823286]
ata-miR9674b-3p	TraesCS5B02G163900.1	3.5	-1.0	1	21	1032	1052	UGAAUUUGUCCAUAGCAUCAG	.:::::. ::::..:::::..	UUGAUGUAAUGGGUAAAUUUG	Cleavage	cdna chromosome:IWGSC:5B:303912116:303917854:1 gene:TraesCS5B02G163900 gene_biotype:protein_coding transcript_biotype:protein_coding	1	TRAESCS5B02G163900.1	TraesCS5B02G163900	AT3G42660	AT3G42660	transducin family protein / WD-40 repeat family protein [Source:NCBI gene (formerly Entrezgene);Acc:823286]
ata-miR9674b-3p	TraesCS6A02G099198.1	3.5	-1.0	1	21	1187	1207	UGAAUUUGUCCAUAGCAUCAG	:::::: ::::: ::::::	AUGAUGCGAUGGAAAAAUUCC	Cleavage	cdna chromosome:IWGSC:6A:66423581:66424945:1 gene:TraesCS6A02G099198 gene_biotype:nontranslating_CDS transcript_biotype:nontranslating_CDS	1	TRAESCS6A02G099198.1	TraesCS6A02G099198	N/A	N/A	N/A
ata-miR9674b-3p	TraesCS6A02G099407.1	3.5	-1.0	1	21	875	895	UGAAUUUGUCCAUAGCAUCAG	:::::::::: : ::.::::	AUGAUGCUAUGCAAAAGUUCA	Translation	cdna chromosome:IWGSC:6A:67051286:67055480:-1 gene:TraesCS6A02G099407 gene_biotype:protein_coding transcript_biotype:protein_coding	1	TRAESCS6A02G099407.1	TraesCS6A02G099407	N/A	N/A	N/A
ata-miR9674b-3p	TraesCS6B02G384200.1	3.5	-1.0	1	21	1321	1341	UGAAUUUGUCCAUAGCAUCAG	:::.:::::: :::.:::::	CUGGUGCUAUUGACGAAUUCC	Translation	cdna chromosome:IWGSC:6B:658663580:658667689:1 gene:TraesCS6B02G384200 gene_biotype:protein_coding transcript_biotype:protein_coding	1	TRAESCS6B02G384200.1	TraesCS6B02G384200	N/A	N/A	N/A
ata-miR9674b-3p	TraesCS6D02G047700.1	3.5	-1.0	1	21	1562	1582	UGAAUUUGUCCAUAGCAUCAG	:::::::::: .: ::::::	AUGAUGCUAUGUGCCAAUUCA	Translation	cdna chromosome:IWGSC:6D:22182256:22185213:1 gene:TraesCS6D02G047700 gene_biotype:protein_coding transcript_biotype:protein_coding	1	TRAESCS6D02G047700.1	TraesCS6D02G047700	N/A	N/A	N/A
ata-miR9674b-3p	TraesCS6D02G083300.1	3.5	-1.0	1	21	1166	1186	UGAAUUUGUCCAUAGCAUCAG	:::::: ::::: ::::::	AUGAUGCGAUGGAAAAAUUCC	Cleavage	cdna chromosome:IWGSC:6D:48458894:48460234:-1 gene:TraesCS6D02G083300 gene_biotype:protein_coding transcript_biotype:protein_coding	1	TRAESCS6D02G083300.1	TraesCS6D02G083300	N/A	N/A	N/A
ata-miR9674b-3p	TraesCS7A02G160800.1	3.5	-1.0	1	21	2576	2596	UGAAUUUGUCCAUAGCAUCAG	:::::::::::: : :.::::	CUGAUGCUAUGGUCCAGUUCA	Cleavage	cdna chromosome:IWGSC:7A:116871592:116878338:1 gene:TraesCS7A02G160800 gene_biotype:protein_coding transcript_biotype:protein_coding description:Auxin response factor [Source:UniProtKB/TrEMBL;Acc:A0A341XR18]	1	TRAESCS7A02G160800.1	TraesCS7A02G160800	N/A	N/A	N/A
ata-miR9674b-3p	TraesCS7A02G160800.2	3.5	-1.0	1	21	2573	2593	UGAAUUUGUCCAUAGCAUCAG	:::::::::::: : :.::::	CUGAUGCUAUGGUCCAGUUCA	Cleavage	cdna chromosome:IWGSC:7A:116871592:116878338:1 gene:TraesCS7A02G160800 gene_biotype:protein_coding transcript_biotype:protein_coding description:Auxin response factor [Source:UniProtKB/TrEMBL;Acc:A0A341XR18]	1	TRAESCS7A02G160800.2	TraesCS7A02G160800	N/A	N/A	N/A
ata-miR9674b-3p	TraesCS7B02G065800.1	3.5	-1.0	1	21	2800	2820	UGAAUUUGUCCAUAGCAUCAG	:::::::::::: : :.::::	CUGAUGCUAUGGUCCAGUUCA	Cleavage	cdna chromosome:IWGSC:7B:71361132:71368111:1 gene:TraesCS7B02G065800 gene_biotype:protein_coding transcript_biotype:protein_coding description:Auxin response factor [Source:UniProtKB/TrEMBL;Acc:A0A341Y832]	1	TRAESCS7B02G065800.1	TraesCS7B02G065800	NPH4	AT5G20730	Transcriptional factor B3 family protein / auxin-responsive factor AUX/IAA-like protein [Source:NCBI gene (formerly Entrezgene);Acc:832196]
ata-miR9674b-3p	TraesCS7B02G065800.1	3.5	-1.0	1	21	2800	2820	UGAAUUUGUCCAUAGCAUCAG	:::::::::::: : :.::::	CUGAUGCUAUGGUCCAGUUCA	Cleavage	cdna chromosome:IWGSC:7B:71361132:71368111:1 gene:TraesCS7B02G065800 gene_biotype:protein_coding transcript_biotype:protein_coding description:Auxin response factor [Source:UniProtKB/TrEMBL;Acc:A0A341Y832]	1	TRAESCS7B02G065800.1	TraesCS7B02G065800	ARF19	AT1G19220	auxin response factor 19 [Source:NCBI gene (formerly Entrezgene);Acc:838505]
ata-miR9674b-3p	TraesCS7B02G065800.2	3.5	-1.0	1	21	2180	2200	UGAAUUUGUCCAUAGCAUCAG	:::::::::::: : :.::::	CUGAUGCUAUGGUCCAGUUCA	Cleavage	cdna chromosome:IWGSC:7B:71361927:71368111:1 gene:TraesCS7B02G065800 gene_biotype:protein_coding transcript_biotype:protein_coding description:Auxin response factor [Source:UniProtKB/TrEMBL;Acc:A0A341Y832]	1	TRAESCS7B02G065800.2	TraesCS7B02G065800	NPH4	AT5G20730	Transcriptional factor B3 family protein / auxin-responsive factor AUX/IAA-like protein [Source:NCBI gene (formerly Entrezgene);Acc:832196]
ata-miR9674b-3p	TraesCS7B02G065800.2	3.5	-1.0	1	21	2180	2200	UGAAUUUGUCCAUAGCAUCAG	:::::::::::: : :.::::	CUGAUGCUAUGGUCCAGUUCA	Cleavage	cdna chromosome:IWGSC:7B:71361927:71368111:1 gene:TraesCS7B02G065800 gene_biotype:protein_coding transcript_biotype:protein_coding description:Auxin response factor [Source:UniProtKB/TrEMBL;Acc:A0A341Y832]	1	TRAESCS7B02G065800.2	TraesCS7B02G065800	ARF19	AT1G19220	auxin response factor 19 [Source:NCBI gene (formerly Entrezgene);Acc:838505]
ata-miR9674b-3p	TraesCS7D02G161900.1	3.5	-1.0	1	21	2631	2651	UGAAUUUGUCCAUAGCAUCAG	:::::::::::: : :.::::	CUGAUGCUAUGGUCCAGUUCA	Cleavage	cdna chromosome:IWGSC:7D:112045748:112052551:1 gene:TraesCS7D02G161900 gene_biotype:protein_coding transcript_biotype:protein_coding description:Auxin response factor [Source:UniProtKB/TrEMBL;Acc:A0A1D6D0F0]	1	TRAESCS7D02G161900.1	TraesCS7D02G161900	N/A	N/A	N/A
ata-miR9674b-3p	TraesCS7D02G161900.2	3.5	-1.0	1	21	2106	2126	UGAAUUUGUCCAUAGCAUCAG	:::::::::::: : :.::::	CUGAUGCUAUGGUCCAGUUCA	Cleavage	cdna chromosome:IWGSC:7D:112046612:112052551:1 gene:TraesCS7D02G161900 gene_biotype:protein_coding transcript_biotype:protein_coding description:Auxin response factor [Source:UniProtKB/TrEMBL;Acc:A0A1D6D0F0]	1	TRAESCS7D02G161900.2	TraesCS7D02G161900	N/A	N/A	N/A
ata-miR9674b-3p	TraesCS7D02G161900.3	3.5	-1.0	1	21	1400	1420	UGAAUUUGUCCAUAGCAUCAG	:::::::::::: : :.::::	CUGAUGCUAUGGUCCAGUUCA	Cleavage	cdna chromosome:IWGSC:7D:112048101:112052551:1 gene:TraesCS7D02G161900 gene_biotype:protein_coding transcript_biotype:protein_coding description:Auxin response factor [Source:UniProtKB/TrEMBL;Acc:A0A1D6D0F0]	1	TRAESCS7D02G161900.3	TraesCS7D02G161900	N/A	N/A	N/A
ata-miR9674b-3p	TraesCS1A02G074000.1	4.0	-1.0	1	21	452	472	UGAAUUUGUCCAUAGCAUCAG	::::::: ::::::::: : :	CUGAUGCAAUGGACAAACUAA	Cleavage	cdna chromosome:IWGSC:1A:57638569:57639417:-1 gene:TraesCS1A02G074000 gene_biotype:protein_coding transcript_biotype:protein_coding	1	TRAESCS1A02G074000.1	TraesCS1A02G074000	N/A	N/A	N/A
ata-miR9674b-3p	TraesCS1B02G071612.1	4.0	-1.0	1	21	605	625	UGAAUUUGUCCAUAGCAUCAG	::::::: :: :.::::::..	CUGAUGCAAUUGGCAAAUUUG	Translation	cdna chromosome:IWGSC:1B:56500348:56501079:-1 gene:TraesCS1B02G071612 gene_biotype:protein_coding transcript_biotype:protein_coding	2	TRAESCS1B02G071612.1	TraesCS1B02G071612	N/A	N/A	N/A
ata-miR9674b-3p	TraesCS1B02G071612.1	4.0	-1.0	1	21	605	625	UGAAUUUGUCCAUAGCAUCAG	::::::: :: :.::::::..	CUGAUGCAAUUGGCAAAUUUG	Translation	cdna chromosome:IWGSC:1B:56500348:56501079:-1 gene:TraesCS1B02G071612 gene_biotype:protein_coding transcript_biotype:protein_coding	2	TRAESCS1B02G071612.1	TraesCS1B02G071612	N/A	N/A	N/A
ata-miR9674b-3p	TraesCS1B02G084581.1	4.0	-1.0	1	21	1289	1309	UGAAUUUGUCCAUAGCAUCAG	:::::::: :: :.::.::::	CUGAUGCUUUGAAUAAGUUCA	Translation	cdna chromosome:IWGSC:1B:69364123:69366517:-1 gene:TraesCS1B02G084581 gene_biotype:nontranslating_CDS transcript_biotype:nontranslating_CDS	1	TRAESCS1B02G084581.1	TraesCS1B02G084581	N/A	N/A	N/A
ata-miR9674b-3p	TraesCS1B02G415200.1	4.0	-1.0	1	21	653	673	UGAAUUUGUCCAUAGCAUCAG	::: ::::.:::::: :::..	CUGUUGCUGUGGACACAUUUG	Cleavage	cdna chromosome:IWGSC:1B:640155824:640164029:-1 gene:TraesCS1B02G415200 gene_biotype:protein_coding transcript_biotype:protein_coding	1	TRAESCS1B02G415200.1	TraesCS1B02G415200	AT3G15180	AT3G15180	ARM repeat superfamily protein [Source:NCBI gene (formerly Entrezgene);Acc:820749]
ata-miR9674b-3p	TraesCS1D02G076700.1	4.0	-1.0	1	21	500	520	UGAAUUUGUCCAUAGCAUCAG	::::::: ::::::::: : :	CUGAUGCCAUGGACAAACUAA	Cleavage	cdna chromosome:IWGSC:1D:58762025:58763449:-1 gene:TraesCS1D02G076700 gene_biotype:protein_coding transcript_biotype:protein_coding	1	TRAESCS1D02G076700.1	TraesCS1D02G076700	N/A	N/A	N/A
ata-miR9674b-3p	TraesCS2B02G409300.1	4.0	-1.0	1	21	1209	1229	UGAAUUUGUCCAUAGCAUCAG	::::::.:: :: ::::::.:	CUGAUGUUAAGGCCAAAUUUA	Cleavage	cdna chromosome:IWGSC:2B:582802764:582810246:1 gene:TraesCS2B02G409300 gene_biotype:protein_coding transcript_biotype:protein_coding description:Glutamate dehydrogenase [Source:UniProtKB/TrEMBL;Acc:W5BS00]	1	TRAESCS2B02G409300.1	TraesCS2B02G409300	GDH2	AT5G07440	glutamate dehydrogenase 2 [Source:NCBI gene (formerly Entrezgene);Acc:830635]
ata-miR9674b-3p	TraesCS2B02G543000.1	4.0	-1.0	1	21	1088	1108	UGAAUUUGUCCAUAGCAUCAG	::::::.:.::::.: :::..	CUGAUGUUGUGGAUAUAUUUG	Cleavage	cdna chromosome:IWGSC:2B:740798547:740799908:1 gene:TraesCS2B02G543000 gene_biotype:protein_coding transcript_biotype:protein_coding	1	TRAESCS2B02G543000.1	TraesCS2B02G543000	N/A	N/A	N/A
ata-miR9674b-3p	TraesCS2D02G388800.1	4.0	-1.0	1	21	1413	1433	UGAAUUUGUCCAUAGCAUCAG	::::::.:: :: ::::::.:	CUGAUGUUAAGGCCAAAUUUA	Cleavage	cdna chromosome:IWGSC:2D:495094728:495101871:1 gene:TraesCS2D02G388800 gene_biotype:protein_coding transcript_biotype:protein_coding description:Glutamate dehydrogenase [Source:UniProtKB/TrEMBL;Acc:A0A341REK8]	1	TRAESCS2D02G388800.1	TraesCS2D02G388800	GDH2	AT5G07440	glutamate dehydrogenase 2 [Source:NCBI gene (formerly Entrezgene);Acc:830635]
ata-miR9674b-3p	TraesCS2D02G388800.2	4.0	-1.0	1	21	1308	1328	UGAAUUUGUCCAUAGCAUCAG	::::::.:: :: ::::::.:	CUGAUGUUAAGGCCAAAUUUA	Cleavage	cdna chromosome:IWGSC:2D:495094728:495101871:1 gene:TraesCS2D02G388800 gene_biotype:protein_coding transcript_biotype:protein_coding description:Glutamate dehydrogenase [Source:UniProtKB/TrEMBL;Acc:A0A341REK8]	1	TRAESCS2D02G388800.2	TraesCS2D02G388800	GDH2	AT5G07440	glutamate dehydrogenase 2 [Source:NCBI gene (formerly Entrezgene);Acc:830635]
ata-miR9674b-3p	TraesCS3D02G453900.1	4.0	-1.0	1	21	698	718	UGAAUUUGUCCAUAGCAUCAG	::::::.::::::: . ::::	CUGAUGUUAUGGACUGCUUCA	Cleavage	cdna chromosome:IWGSC:3D:560791883:560792878:-1 gene:TraesCS3D02G453900 gene_biotype:protein_coding transcript_biotype:protein_coding	1	TRAESCS3D02G453900.1	TraesCS3D02G453900	N/A	N/A	N/A
ata-miR9674b-3p	TraesCS5D02G335900.1	4.0	-1.0	1	21	740	760	UGAAUUUGUCCAUAGCAUCAG	:: .::::::::: .:.::::	CUUGUGCUAUGGAAGAGUUCA	Cleavage	cdna chromosome:IWGSC:5D:425465433:425471148:-1 gene:TraesCS5D02G335900 gene_biotype:protein_coding transcript_biotype:protein_coding	1	TRAESCS5D02G335900.1	TraesCS5D02G335900	N/A	N/A	N/A
ata-miR9674b-3p	TraesCS6B02G465100.1	4.0	-1.0	1	21	293	313	UGAAUUUGUCCAUAGCAUCAG	:::.: .:::::::::. :::	CUGGUUUUAUGGACAAGAUCA	Cleavage	cdna chromosome:IWGSC:6B:716224153:716231966:-1 gene:TraesCS6B02G465100 gene_biotype:protein_coding transcript_biotype:protein_coding	1	TRAESCS6B02G465100.1	TraesCS6B02G465100	N/A	N/A	N/A
ata-miR9674b-3p	TraesCS6D02G291600.1	4.0	-1.0	1	21	147	167	UGAAUUUGUCCAUAGCAUCAG	:::: :::.:::.:::. :::	CUGAGGCUGUGGGCAAGCUCA	Cleavage	cdna chromosome:IWGSC:6D:402134974:402136517:-1 gene:TraesCS6D02G291600 gene_biotype:protein_coding transcript_biotype:protein_coding	1	TRAESCS6D02G291600.1	TraesCS6D02G291600	AT1G32470	AT1G32470	Single hybrid motif superfamily protein [Source:NCBI gene (formerly Entrezgene);Acc:840141]
ata-miR9674b-3p	TraesCS6D02G291600.1	4.0	-1.0	1	21	147	167	UGAAUUUGUCCAUAGCAUCAG	:::: :::.:::.:::. :::	CUGAGGCUGUGGGCAAGCUCA	Cleavage	cdna chromosome:IWGSC:6D:402134974:402136517:-1 gene:TraesCS6D02G291600 gene_biotype:protein_coding transcript_biotype:protein_coding	1	TRAESCS6D02G291600.1	TraesCS6D02G291600	GDCH	AT2G35370	glycine decarboxylase complex H [Source:NCBI gene (formerly Entrezgene);Acc:818104]
ata-miR9674b-3p	TraesCS6D02G291600.2	4.0	-1.0	1	21	147	167	UGAAUUUGUCCAUAGCAUCAG	:::: :::.:::.:::. :::	CUGAGGCUGUGGGCAAGCUCA	Cleavage	cdna chromosome:IWGSC:6D:402134974:402136517:-1 gene:TraesCS6D02G291600 gene_biotype:protein_coding transcript_biotype:protein_coding	1	TRAESCS6D02G291600.2	TraesCS6D02G291600	AT1G32470	AT1G32470	Single hybrid motif superfamily protein [Source:NCBI gene (formerly Entrezgene);Acc:840141]
ata-miR9674b-3p	TraesCS6D02G291600.2	4.0	-1.0	1	21	147	167	UGAAUUUGUCCAUAGCAUCAG	:::: :::.:::.:::. :::	CUGAGGCUGUGGGCAAGCUCA	Cleavage	cdna chromosome:IWGSC:6D:402134974:402136517:-1 gene:TraesCS6D02G291600 gene_biotype:protein_coding transcript_biotype:protein_coding	1	TRAESCS6D02G291600.2	TraesCS6D02G291600	GDCH	AT2G35370	glycine decarboxylase complex H [Source:NCBI gene (formerly Entrezgene);Acc:818104]
ata-miR9674b-3p	TraesCS7A02G471400.1	4.0	-1.0	1	21	1005	1025	UGAAUUUGUCCAUAGCAUCAG	::::: ::.::: ..::::::	CUGAUACUGUGGCUGAAUUCA	Cleavage	cdna chromosome:IWGSC:7A:667962156:667963736:-1 gene:TraesCS7A02G471400 gene_biotype:protein_coding transcript_biotype:protein_coding	1	TRAESCS7A02G471400.1	TraesCS7A02G471400	N/A	N/A	N/A
ata-miR9674b-3p	TraesCS7B02G301400.1	4.0	-1.0	1	21	1721	1741	UGAAUUUGUCCAUAGCAUCAG	:::::: .::::.:. ::::	AUGAUGCAGUGGAUAGCUUCA	Cleavage	cdna chromosome:IWGSC:7B:538222652:538226798:-1 gene:TraesCS7B02G301400 gene_biotype:protein_coding transcript_biotype:protein_coding	2	TRAESCS7B02G301400.1	TraesCS7B02G301400	AT4G13780	AT4G13780	methionine-tRNA ligase, putative / methionyl-tRNA synthetase, putative / MetRS [Source:NCBI gene (formerly Entrezgene);Acc:827012]
ata-miR9674b-3p	TraesCS7B02G301400.1	4.0	-1.0	1	21	1721	1741	UGAAUUUGUCCAUAGCAUCAG	:::::: .::::.:. ::::	AUGAUGCAGUGGAUAGCUUCA	Cleavage	cdna chromosome:IWGSC:7B:538222652:538226798:-1 gene:TraesCS7B02G301400 gene_biotype:protein_coding transcript_biotype:protein_coding	2	TRAESCS7B02G301400.1	TraesCS7B02G301400	AT4G13780	AT4G13780	methionine-tRNA ligase, putative / methionyl-tRNA synthetase, putative / MetRS [Source:NCBI gene (formerly Entrezgene);Acc:827012]
ata-miR9674b-3p	TraesCS1B02G071612.1	4.5	-1.0	1	21	500	520	UGAAUUUGUCCAUAGCAUCAG	::: :::::: ::::::.:	AUGAAGCUAUGCUCAAAUUUA	Translation	cdna chromosome:IWGSC:1B:56500348:56501079:-1 gene:TraesCS1B02G071612 gene_biotype:protein_coding transcript_biotype:protein_coding	2	TRAESCS1B02G071612.1	TraesCS1B02G071612	N/A	N/A	N/A
ata-miR9674b-3p	TraesCS1B02G071612.1	4.5	-1.0	1	21	500	520	UGAAUUUGUCCAUAGCAUCAG	::: :::::: ::::::.:	AUGAAGCUAUGCUCAAAUUUA	Translation	cdna chromosome:IWGSC:1B:56500348:56501079:-1 gene:TraesCS1B02G071612 gene_biotype:protein_coding transcript_biotype:protein_coding	2	TRAESCS1B02G071612.1	TraesCS1B02G071612	N/A	N/A	N/A
ata-miR9674b-3p	TraesCS1B02G072400.1	4.5	-1.0	1	21	875	895	UGAAUUUGUCCAUAGCAUCAG	:::::: ::: ::: :::.:	AUGAUGCAAUGCACAUAUUUA	Translation	cdna chromosome:IWGSC:1B:57016242:57018329:1 gene:TraesCS1B02G072400 gene_biotype:protein_coding transcript_biotype:protein_coding	2	TRAESCS1B02G072400.1	TraesCS1B02G072400	N/A	N/A	N/A
ata-miR9674b-3p	TraesCS1B02G072400.1	4.5	-1.0	1	21	875	895	UGAAUUUGUCCAUAGCAUCAG	:::::: ::: ::: :::.:	AUGAUGCAAUGCACAUAUUUA	Translation	cdna chromosome:IWGSC:1B:57016242:57018329:1 gene:TraesCS1B02G072400 gene_biotype:protein_coding transcript_biotype:protein_coding	2	TRAESCS1B02G072400.1	TraesCS1B02G072400	N/A	N/A	N/A
ata-miR9674b-3p	TraesCS1B02G072900.1	4.5	-1.0	1	21	1455	1475	UGAAUUUGUCCAUAGCAUCAG	:::::: ::: ::: :::.:	AUGAUGCAAUGCACAUAUUUA	Translation	cdna chromosome:IWGSC:1B:57129997:57133267:1 gene:TraesCS1B02G072900 gene_biotype:protein_coding transcript_biotype:protein_coding	2	TRAESCS1B02G072900.1	TraesCS1B02G072900	N/A	N/A	N/A
ata-miR9674b-3p	TraesCS1B02G072900.1	4.5	-1.0	1	21	1455	1475	UGAAUUUGUCCAUAGCAUCAG	:::::: ::: ::: :::.:	AUGAUGCAAUGCACAUAUUUA	Translation	cdna chromosome:IWGSC:1B:57129997:57133267:1 gene:TraesCS1B02G072900 gene_biotype:protein_coding transcript_biotype:protein_coding	2	TRAESCS1B02G072900.1	TraesCS1B02G072900	N/A	N/A	N/A
ata-miR9674b-3p	TraesCS1B02G072900.2	4.5	-1.0	1	21	1455	1475	UGAAUUUGUCCAUAGCAUCAG	:::::: ::: ::: :::.:	AUGAUGCAAUGCACAUAUUUA	Translation	cdna chromosome:IWGSC:1B:57129997:57133966:1 gene:TraesCS1B02G072900 gene_biotype:protein_coding transcript_biotype:protein_coding	2	TRAESCS1B02G072900.2	TraesCS1B02G072900	N/A	N/A	N/A
ata-miR9674b-3p	TraesCS1B02G072900.2	4.5	-1.0	1	21	1455	1475	UGAAUUUGUCCAUAGCAUCAG	:::::: ::: ::: :::.:	AUGAUGCAAUGCACAUAUUUA	Translation	cdna chromosome:IWGSC:1B:57129997:57133966:1 gene:TraesCS1B02G072900 gene_biotype:protein_coding transcript_biotype:protein_coding	2	TRAESCS1B02G072900.2	TraesCS1B02G072900	N/A	N/A	N/A
ata-miR9674b-3p	TraesCS4D02G106300.1	4.5	-1.0	1	21	929	949	UGAAUUUGUCCAUAGCAUCAG	::::::::. ::: ..:::::	CUGAUGCUGAGGAGGGAUUCA	Cleavage	cdna chromosome:IWGSC:4D:84776206:84779392:-1 gene:TraesCS4D02G106300 gene_biotype:protein_coding transcript_biotype:protein_coding description:60S acidic ribosomal protein P0 [Source:UniProtKB/TrEMBL;Acc:A0A341UHP9]	1	TRAESCS4D02G106300.1	TraesCS4D02G106300	AT3G09200	AT3G09200	Ribosomal protein L10 family protein [Source:NCBI gene (formerly Entrezgene);Acc:820076]
ata-miR9674b-3p	TraesCS4D02G106300.1	4.5	-1.0	1	21	929	949	UGAAUUUGUCCAUAGCAUCAG	::::::::. ::: ..:::::	CUGAUGCUGAGGAGGGAUUCA	Cleavage	cdna chromosome:IWGSC:4D:84776206:84779392:-1 gene:TraesCS4D02G106300 gene_biotype:protein_coding transcript_biotype:protein_coding description:60S acidic ribosomal protein P0 [Source:UniProtKB/TrEMBL;Acc:A0A341UHP9]	1	TRAESCS4D02G106300.1	TraesCS4D02G106300	AT2G40010	AT2G40010	Ribosomal protein L10 family protein [Source:NCBI gene (formerly Entrezgene);Acc:818589]
ata-miR9674b-3p	TraesCS4D02G106300.1	4.5	-1.0	1	21	929	949	UGAAUUUGUCCAUAGCAUCAG	::::::::. ::: ..:::::	CUGAUGCUGAGGAGGGAUUCA	Cleavage	cdna chromosome:IWGSC:4D:84776206:84779392:-1 gene:TraesCS4D02G106300 gene_biotype:protein_coding transcript_biotype:protein_coding description:60S acidic ribosomal protein P0 [Source:UniProtKB/TrEMBL;Acc:A0A341UHP9]	1	TRAESCS4D02G106300.1	TraesCS4D02G106300	AT3G11250	AT3G11250	Ribosomal protein L10 family protein [Source:NCBI gene (formerly Entrezgene);Acc:820296]
ata-miR9674b-3p	TraesCS5A02G181800.1	4.5	-1.0	1	21	1793	1813	UGAAUUUGUCCAUAGCAUCAG	::::::.:::::.:. .:::	CUGAUGUUAUGGGCGCGUUCC	Cleavage	cdna chromosome:IWGSC:5A:381365734:381371670:-1 gene:TraesCS5A02G181800 gene_biotype:protein_coding transcript_biotype:protein_coding	1	TRAESCS5A02G181800.1	TraesCS5A02G181800	PPC1	AT1G53310	phosphoenolpyruvate carboxylase 1 [Source:NCBI gene (formerly Entrezgene);Acc:841765]
ata-miR9674b-3p	TraesCS5A02G181800.1	4.5	-1.0	1	21	1793	1813	UGAAUUUGUCCAUAGCAUCAG	::::::.:::::.:. .:::	CUGAUGUUAUGGGCGCGUUCC	Cleavage	cdna chromosome:IWGSC:5A:381365734:381371670:-1 gene:TraesCS5A02G181800 gene_biotype:protein_coding transcript_biotype:protein_coding	1	TRAESCS5A02G181800.1	TraesCS5A02G181800	PPC2	AT2G42600	phosphoenolpyruvate carboxylase 2 [Source:NCBI gene (formerly Entrezgene);Acc:818860]
ata-miR9674b-3p	TraesCS5A02G181800.1	4.5	-1.0	1	21	1793	1813	UGAAUUUGUCCAUAGCAUCAG	::::::.:::::.:. .:::	CUGAUGUUAUGGGCGCGUUCC	Cleavage	cdna chromosome:IWGSC:5A:381365734:381371670:-1 gene:TraesCS5A02G181800 gene_biotype:protein_coding transcript_biotype:protein_coding	1	TRAESCS5A02G181800.1	TraesCS5A02G181800	PPC3	AT3G14940	phosphoenolpyruvate carboxylase 3 [Source:NCBI gene (formerly Entrezgene);Acc:820723]
ata-miR9674b-3p	TraesCS5D02G186200.1	4.5	-1.0	1	21	1789	1809	UGAAUUUGUCCAUAGCAUCAG	::::::.:::::.:. .:::	CUGAUGUUAUGGGCGCGUUCC	Cleavage	cdna chromosome:IWGSC:5D:288179911:288185588:-1 gene:TraesCS5D02G186200 gene_biotype:protein_coding transcript_biotype:protein_coding	1	TRAESCS5D02G186200.1	TraesCS5D02G186200	PPC1	AT1G53310	phosphoenolpyruvate carboxylase 1 [Source:NCBI gene (formerly Entrezgene);Acc:841765]
ata-miR9674b-3p	TraesCS5D02G186200.1	4.5	-1.0	1	21	1789	1809	UGAAUUUGUCCAUAGCAUCAG	::::::.:::::.:. .:::	CUGAUGUUAUGGGCGCGUUCC	Cleavage	cdna chromosome:IWGSC:5D:288179911:288185588:-1 gene:TraesCS5D02G186200 gene_biotype:protein_coding transcript_biotype:protein_coding	1	TRAESCS5D02G186200.1	TraesCS5D02G186200	PPC2	AT2G42600	phosphoenolpyruvate carboxylase 2 [Source:NCBI gene (formerly Entrezgene);Acc:818860]
ata-miR9674b-3p	TraesCS5D02G186200.1	4.5	-1.0	1	21	1789	1809	UGAAUUUGUCCAUAGCAUCAG	::::::.:::::.:. .:::	CUGAUGUUAUGGGCGCGUUCC	Cleavage	cdna chromosome:IWGSC:5D:288179911:288185588:-1 gene:TraesCS5D02G186200 gene_biotype:protein_coding transcript_biotype:protein_coding	1	TRAESCS5D02G186200.1	TraesCS5D02G186200	PPC3	AT3G14940	phosphoenolpyruvate carboxylase 3 [Source:NCBI gene (formerly Entrezgene);Acc:820723]
ata-miR9674b-3p	TraesCS6A02G050100.1	4.5	-1.0	1	21	906	929	UGAAUUUGUCCAUA---GCAUCAG	::::::: :.::::..::::::	CUGAUGCACAUGUGGAUGAAUUCA	Cleavage	cdna chromosome:IWGSC:6A:25637798:25641762:-1 gene:TraesCS6A02G050100 gene_biotype:protein_coding transcript_biotype:protein_coding description:UTP--glucose-1-phosphate uridylyltransferase [Source:UniProtKB/TrEMBL;Acc:W5GCX2]	1	TRAESCS6A02G050100.1	TraesCS6A02G050100	UGP2	AT5G17310	UDP-glucose pyrophosphorylase 2 [Source:NCBI gene (formerly Entrezgene);Acc:831596]
ata-miR9674b-3p	TraesCS6A02G050100.1	4.5	-1.0	1	21	906	929	UGAAUUUGUCCAUA---GCAUCAG	::::::: :.::::..::::::	CUGAUGCACAUGUGGAUGAAUUCA	Cleavage	cdna chromosome:IWGSC:6A:25637798:25641762:-1 gene:TraesCS6A02G050100 gene_biotype:protein_coding transcript_biotype:protein_coding description:UTP--glucose-1-phosphate uridylyltransferase [Source:UniProtKB/TrEMBL;Acc:W5GCX2]	1	TRAESCS6A02G050100.1	TraesCS6A02G050100	UGP1	AT3G03250	UDP-GLUCOSE PYROPHOSPHORYLASE 1 [Source:NCBI gene (formerly Entrezgene);Acc:821313]
ata-miR9674b-3p	TraesCS6A02G311600.1	4.5	-1.0	1	21	1298	1318	UGAAUUUGUCCAUAGCAUCAG	::: :::::: ::: :::.:	AUGAAGCUAUGCACAUAUUUA	Translation	cdna chromosome:IWGSC:6A:547815084:547817594:1 gene:TraesCS6A02G311600 gene_biotype:protein_coding transcript_biotype:protein_coding	2	TRAESCS6A02G311600.1	TraesCS6A02G311600	N/A	N/A	N/A
ata-miR9674b-3p	TraesCS6A02G311600.1	4.5	-1.0	1	21	1298	1318	UGAAUUUGUCCAUAGCAUCAG	::: :::::: ::: :::.:	AUGAAGCUAUGCACAUAUUUA	Translation	cdna chromosome:IWGSC:6A:547815084:547817594:1 gene:TraesCS6A02G311600 gene_biotype:protein_coding transcript_biotype:protein_coding	2	TRAESCS6A02G311600.1	TraesCS6A02G311600	N/A	N/A	N/A
ata-miR9674b-3p	TraesCS6B02G011800.1	4.5	-1.0	1	21	690	710	UGAAUUUGUCCAUAGCAUCAG	::::::::::: .:::: :..	CUGAUGCUAUGAGCAAAGUUG	Translation	cdna chromosome:IWGSC:6B:6848477:6853318:1 gene:TraesCS6B02G011800 gene_biotype:protein_coding transcript_biotype:protein_coding	1	TRAESCS6B02G011800.1	TraesCS6B02G011800	CPN60B	AT1G55490	chaperonin 60 beta [Source:NCBI gene (formerly Entrezgene);Acc:841996]
ata-miR9674b-3p	TraesCS6B02G011800.1	4.5	-1.0	1	21	690	710	UGAAUUUGUCCAUAGCAUCAG	::::::::::: .:::: :..	CUGAUGCUAUGAGCAAAGUUG	Translation	cdna chromosome:IWGSC:6B:6848477:6853318:1 gene:TraesCS6B02G011800 gene_biotype:protein_coding transcript_biotype:protein_coding	1	TRAESCS6B02G011800.1	TraesCS6B02G011800	Cpn60beta3	AT5G56500	TCP-1/cpn60 chaperonin family protein [Source:NCBI gene (formerly Entrezgene);Acc:835751]
ata-miR9674b-3p	TraesCS6B02G011800.1	4.5	-1.0	1	21	690	710	UGAAUUUGUCCAUAGCAUCAG	::::::::::: .:::: :..	CUGAUGCUAUGAGCAAAGUUG	Translation	cdna chromosome:IWGSC:6B:6848477:6853318:1 gene:TraesCS6B02G011800 gene_biotype:protein_coding transcript_biotype:protein_coding	1	TRAESCS6B02G011800.1	TraesCS6B02G011800	Cpn60beta2	AT3G13470	TCP-1/cpn60 chaperonin family protein [Source:NCBI gene (formerly Entrezgene);Acc:820549]
ata-miR9674b-3p	TraesCS6B02G341800.1	4.5	-1.0	1	21	1250	1270	UGAAUUUGUCCAUAGCAUCAG	::: :::::: ::: :::.:	AUGAAGCUAUGCACAUAUUUA	Translation	cdna chromosome:IWGSC:6B:601865834:601868293:1 gene:TraesCS6B02G341800 gene_biotype:protein_coding transcript_biotype:protein_coding	2	TRAESCS6B02G341800.1	TraesCS6B02G341800	N/A	N/A	N/A
ata-miR9674b-3p	TraesCS6B02G341800.1	4.5	-1.0	1	21	1250	1270	UGAAUUUGUCCAUAGCAUCAG	::: :::::: ::: :::.:	AUGAAGCUAUGCACAUAUUUA	Translation	cdna chromosome:IWGSC:6B:601865834:601868293:1 gene:TraesCS6B02G341800 gene_biotype:protein_coding transcript_biotype:protein_coding	2	TRAESCS6B02G341800.1	TraesCS6B02G341800	N/A	N/A	N/A
ata-miR9674b-3p	TraesCS6D02G290900.1	4.5	-1.0	1	21	1262	1282	UGAAUUUGUCCAUAGCAUCAG	::: :::::: ::: :::.:	AUGAAGCUAUGCACAUAUUUA	Translation	cdna chromosome:IWGSC:6D:401293744:401295945:1 gene:TraesCS6D02G290900 gene_biotype:protein_coding transcript_biotype:protein_coding	2	TRAESCS6D02G290900.1	TraesCS6D02G290900	N/A	N/A	N/A
ata-miR9674b-3p	TraesCS6D02G290900.1	4.5	-1.0	1	21	1262	1282	UGAAUUUGUCCAUAGCAUCAG	::: :::::: ::: :::.:	AUGAAGCUAUGCACAUAUUUA	Translation	cdna chromosome:IWGSC:6D:401293744:401295945:1 gene:TraesCS6D02G290900 gene_biotype:protein_coding transcript_biotype:protein_coding	2	TRAESCS6D02G290900.1	TraesCS6D02G290900	N/A	N/A	N/A
ata-miR9674b-3p	TraesCS7A02G401200.1	4.5	-1.0	1	21	1730	1750	UGAAUUUGUCCAUAGCAUCAG	:::::: .:::..:. ::::	AUGAUGCAGUGGGUAGCUUCA	Cleavage	cdna chromosome:IWGSC:7A:580666043:580670303:-1 gene:TraesCS7A02G401200 gene_biotype:protein_coding transcript_biotype:protein_coding	2	TRAESCS7A02G401200.1	TraesCS7A02G401200	AT4G13780	AT4G13780	methionine-tRNA ligase, putative / methionyl-tRNA synthetase, putative / MetRS [Source:NCBI gene (formerly Entrezgene);Acc:827012]
ata-miR9674b-3p	TraesCS7A02G401200.1	4.5	-1.0	1	21	1730	1750	UGAAUUUGUCCAUAGCAUCAG	:::::: .:::..:. ::::	AUGAUGCAGUGGGUAGCUUCA	Cleavage	cdna chromosome:IWGSC:7A:580666043:580670303:-1 gene:TraesCS7A02G401200 gene_biotype:protein_coding transcript_biotype:protein_coding	2	TRAESCS7A02G401200.1	TraesCS7A02G401200	AT4G13780	AT4G13780	methionine-tRNA ligase, putative / methionyl-tRNA synthetase, putative / MetRS [Source:NCBI gene (formerly Entrezgene);Acc:827012]
ata-miR9674b-3p	TraesCS7A02G454100.2	4.5	-1.0	1	21	56	76	UGAAUUUGUCCAUAGCAUCAG	::::::.::: :.:.:::::	CUGAUGUUAUUUAUAGAUUCA	Translation	cdna chromosome:IWGSC:7A:648425798:648428802:-1 gene:TraesCS7A02G454100 gene_biotype:protein_coding transcript_biotype:protein_coding	1	TRAESCS7A02G454100.2	TraesCS7A02G454100	PHF1	AT3G52190	phosphate transporter traffic facilitator1 [Source:NCBI gene (formerly Entrezgene);Acc:824384]
ata-miR9674b-3p	TraesCS7A02G529900.1	4.5	-1.0	1	21	573	593	UGAAUUUGUCCAUAGCAUCAG	:::::::: ::::.::. :.:	CUGAUGCUUUGGAUAAGAUUA	Cleavage	cdna chromosome:IWGSC:7A:709404534:709410201:-1 gene:TraesCS7A02G529900 gene_biotype:protein_coding transcript_biotype:protein_coding	1	TRAESCS7A02G529900.1	TraesCS7A02G529900	SHD	AT4G24190	Chaperone protein htpG family protein [Source:NCBI gene (formerly Entrezgene);Acc:828520]
ata-miR9674b-3p	TraesCS7A02G529900.2	4.5	-1.0	1	21	573	593	UGAAUUUGUCCAUAGCAUCAG	:::::::: ::::.::. :.:	CUGAUGCUUUGGAUAAGAUUA	Cleavage	cdna chromosome:IWGSC:7A:709404534:709410201:-1 gene:TraesCS7A02G529900 gene_biotype:protein_coding transcript_biotype:protein_coding	1	TRAESCS7A02G529900.2	TraesCS7A02G529900	SHD	AT4G24190	Chaperone protein htpG family protein [Source:NCBI gene (formerly Entrezgene);Acc:828520]
ata-miR9674b-3p	TraesCS7B02G446900.1	4.5	-1.0	1	21	71	91	UGAAUUUGUCCAUAGCAUCAG	:::::::: ::::.::. :.:	CUGAUGCUUUGGAUAAGAUUA	Cleavage	cdna chromosome:IWGSC:7B:709608585:709612469:-1 gene:TraesCS7B02G446900 gene_biotype:protein_coding transcript_biotype:protein_coding	1	TRAESCS7B02G446900.1	TraesCS7B02G446900	SHD	AT4G24190	Chaperone protein htpG family protein [Source:NCBI gene (formerly Entrezgene);Acc:828520]
ata-miR9674b-3p	TraesCS7B02G446900.2	4.5	-1.0	1	21	338	358	UGAAUUUGUCCAUAGCAUCAG	:::::::: ::::.::. :.:	CUGAUGCUUUGGAUAAGAUUA	Cleavage	cdna chromosome:IWGSC:7B:709608585:709613542:-1 gene:TraesCS7B02G446900 gene_biotype:protein_coding transcript_biotype:protein_coding	1	TRAESCS7B02G446900.2	TraesCS7B02G446900	SHD	AT4G24190	Chaperone protein htpG family protein [Source:NCBI gene (formerly Entrezgene);Acc:828520]
ata-miR9674b-3p	TraesCS7B02G446900.3	4.5	-1.0	1	21	338	358	UGAAUUUGUCCAUAGCAUCAG	:::::::: ::::.::. :.:	CUGAUGCUUUGGAUAAGAUUA	Cleavage	cdna chromosome:IWGSC:7B:709608585:709613542:-1 gene:TraesCS7B02G446900 gene_biotype:protein_coding transcript_biotype:protein_coding	1	TRAESCS7B02G446900.3	TraesCS7B02G446900	SHD	AT4G24190	Chaperone protein htpG family protein [Source:NCBI gene (formerly Entrezgene);Acc:828520]
ata-miR9674b-3p	TraesCS7D02G406900.1	4.5	-1.0	1	21	656	676	UGAAUUUGUCCAUAGCAUCAG	::::::::.::::. . ::::	CUGAUGCUGUGGAUUGCUUCA	Cleavage	cdna chromosome:IWGSC:7D:524314913:524317141:1 gene:TraesCS7D02G406900 gene_biotype:protein_coding transcript_biotype:protein_coding	1	TRAESCS7D02G406900.1	TraesCS7D02G406900	AT3G62890	AT3G62890	Pentatricopeptide repeat (PPR) superfamily protein [Source:NCBI gene (formerly Entrezgene);Acc:825464]
ata-miR9674b-3p	TraesCS7D02G517800.1	4.5	-1.0	1	21	428	448	UGAAUUUGUCCAUAGCAUCAG	:::::::: ::::.::. :.:	CUGAUGCUUUGGAUAAGAUUA	Cleavage	cdna chromosome:IWGSC:7D:616505544:616510524:-1 gene:TraesCS7D02G517800 gene_biotype:protein_coding transcript_biotype:protein_coding	1	TRAESCS7D02G517800.1	TraesCS7D02G517800	SHD	AT4G24190	Chaperone protein htpG family protein [Source:NCBI gene (formerly Entrezgene);Acc:828520]
ata-miR9674b-3p	TraesCS2A02G530300.1	5.0	-1.0	1	21	830	850	UGAAUUUGUCCAUAGCAUCAG	::: :::::: ::: .:::.	AUGAGGCUAUGCACAUGUUCG	Translation	cdna chromosome:IWGSC:2A:748204284:748209758:1 gene:TraesCS2A02G530300 gene_biotype:protein_coding transcript_biotype:protein_coding	2	TRAESCS2A02G530300.1	TraesCS2A02G530300	N/A	N/A	N/A
ata-miR9674b-3p	TraesCS2A02G530300.1	5.0	-1.0	1	21	830	850	UGAAUUUGUCCAUAGCAUCAG	::: :::::: ::: .:::.	AUGAGGCUAUGCACAUGUUCG	Translation	cdna chromosome:IWGSC:2A:748204284:748209758:1 gene:TraesCS2A02G530300 gene_biotype:protein_coding transcript_biotype:protein_coding	2	TRAESCS2A02G530300.1	TraesCS2A02G530300	N/A	N/A	N/A
ata-miR9674b-3p	TraesCS2A02G530700.1	5.0	-1.0	1	21	1121	1141	UGAAUUUGUCCAUAGCAUCAG	::: :::::: ::: .:::.	AUGAGGCUAUGCACAUGUUCG	Translation	cdna chromosome:IWGSC:2A:748437526:748439046:1 gene:TraesCS2A02G530700 gene_biotype:protein_coding transcript_biotype:protein_coding	2	TRAESCS2A02G530700.1	TraesCS2A02G530700	N/A	N/A	N/A
ata-miR9674b-3p	TraesCS2A02G530700.1	5.0	-1.0	1	21	1121	1141	UGAAUUUGUCCAUAGCAUCAG	::: :::::: ::: .:::.	AUGAGGCUAUGCACAUGUUCG	Translation	cdna chromosome:IWGSC:2A:748437526:748439046:1 gene:TraesCS2A02G530700 gene_biotype:protein_coding transcript_biotype:protein_coding	2	TRAESCS2A02G530700.1	TraesCS2A02G530700	N/A	N/A	N/A
ata-miR9674b-3p	TraesCS2A02G531000.1	5.0	-1.0	1	21	830	850	UGAAUUUGUCCAUAGCAUCAG	::: :::::: ::: .:::.	AUGAGGCUAUGCACAUGUUCG	Translation	cdna chromosome:IWGSC:2A:748452853:748458280:-1 gene:TraesCS2A02G531000 gene_biotype:protein_coding transcript_biotype:protein_coding	2	TRAESCS2A02G531000.1	TraesCS2A02G531000	N/A	N/A	N/A
ata-miR9674b-3p	TraesCS2A02G531000.1	5.0	-1.0	1	21	830	850	UGAAUUUGUCCAUAGCAUCAG	::: :::::: ::: .:::.	AUGAGGCUAUGCACAUGUUCG	Translation	cdna chromosome:IWGSC:2A:748452853:748458280:-1 gene:TraesCS2A02G531000 gene_biotype:protein_coding transcript_biotype:protein_coding	2	TRAESCS2A02G531000.1	TraesCS2A02G531000	N/A	N/A	N/A
ata-miR9674b-3p	TraesCS2B02G559900.1	5.0	-1.0	1	21	500	520	UGAAUUUGUCCAUAGCAUCAG	::: :::::: ::: .:::.	AUGAGGCUAUGCACAUGUUCG	Translation	cdna chromosome:IWGSC:2B:753786212:753787924:1 gene:TraesCS2B02G559900 gene_biotype:protein_coding transcript_biotype:protein_coding	2	TRAESCS2B02G559900.1	TraesCS2B02G559900	N/A	N/A	N/A
ata-miR9674b-3p	TraesCS2B02G559900.1	5.0	-1.0	1	21	500	520	UGAAUUUGUCCAUAGCAUCAG	::: :::::: ::: .:::.	AUGAGGCUAUGCACAUGUUCG	Translation	cdna chromosome:IWGSC:2B:753786212:753787924:1 gene:TraesCS2B02G559900 gene_biotype:protein_coding transcript_biotype:protein_coding	2	TRAESCS2B02G559900.1	TraesCS2B02G559900	N/A	N/A	N/A
ata-miR9674b-3p	TraesCS2B02G560000.1	5.0	-1.0	1	21	1212	1232	UGAAUUUGUCCAUAGCAUCAG	::: :::::: ::: .:::.	AUGAGGCUAUGCACAUGUUCG	Translation	cdna chromosome:IWGSC:2B:753792694:753794325:1 gene:TraesCS2B02G560000 gene_biotype:protein_coding transcript_biotype:protein_coding	2	TRAESCS2B02G560000.1	TraesCS2B02G560000	N/A	N/A	N/A
ata-miR9674b-3p	TraesCS2B02G560000.1	5.0	-1.0	1	21	1212	1232	UGAAUUUGUCCAUAGCAUCAG	::: :::::: ::: .:::.	AUGAGGCUAUGCACAUGUUCG	Translation	cdna chromosome:IWGSC:2B:753792694:753794325:1 gene:TraesCS2B02G560000 gene_biotype:protein_coding transcript_biotype:protein_coding	2	TRAESCS2B02G560000.1	TraesCS2B02G560000	N/A	N/A	N/A
ata-miR9674b-3p	TraesCS2B02G560300.1	5.0	-1.0	1	21	500	520	UGAAUUUGUCCAUAGCAUCAG	::: :::::: ::: .:::.	AUGAGGCUAUGCACAUGUUCG	Translation	cdna chromosome:IWGSC:2B:753806332:753808041:-1 gene:TraesCS2B02G560300 gene_biotype:protein_coding transcript_biotype:protein_coding	2	TRAESCS2B02G560300.1	TraesCS2B02G560300	N/A	N/A	N/A
ata-miR9674b-3p	TraesCS2B02G560300.1	5.0	-1.0	1	21	500	520	UGAAUUUGUCCAUAGCAUCAG	::: :::::: ::: .:::.	AUGAGGCUAUGCACAUGUUCG	Translation	cdna chromosome:IWGSC:2B:753806332:753808041:-1 gene:TraesCS2B02G560300 gene_biotype:protein_coding transcript_biotype:protein_coding	2	TRAESCS2B02G560300.1	TraesCS2B02G560300	N/A	N/A	N/A
ata-miR9674b-3p	TraesCS2B02G560700.1	5.0	-1.0	1	21	1100	1120	UGAAUUUGUCCAUAGCAUCAG	::: :::::: ::: .:::.	AUGAGGCUAUGCACAUGUUCG	Translation	cdna chromosome:IWGSC:2B:753928992:753931307:-1 gene:TraesCS2B02G560700 gene_biotype:protein_coding transcript_biotype:protein_coding	2	TRAESCS2B02G560700.1	TraesCS2B02G560700	N/A	N/A	N/A
ata-miR9674b-3p	TraesCS2B02G560700.1	5.0	-1.0	1	21	1100	1120	UGAAUUUGUCCAUAGCAUCAG	::: :::::: ::: .:::.	AUGAGGCUAUGCACAUGUUCG	Translation	cdna chromosome:IWGSC:2B:753928992:753931307:-1 gene:TraesCS2B02G560700 gene_biotype:protein_coding transcript_biotype:protein_coding	2	TRAESCS2B02G560700.1	TraesCS2B02G560700	N/A	N/A	N/A
ata-miR9674b-3p	TraesCS2D02G532400.1	5.0	-1.0	1	21	770	790	UGAAUUUGUCCAUAGCAUCAG	::: :::::: ::: .:::.	AUGAGGCUAUGCACAUGUUCG	Translation	cdna chromosome:IWGSC:2D:617731227:617733186:1 gene:TraesCS2D02G532400 gene_biotype:protein_coding transcript_biotype:protein_coding	2	TRAESCS2D02G532400.1	TraesCS2D02G532400	N/A	N/A	N/A
ata-miR9674b-3p	TraesCS2D02G532400.1	5.0	-1.0	1	21	770	790	UGAAUUUGUCCAUAGCAUCAG	::: :::::: ::: .:::.	AUGAGGCUAUGCACAUGUUCG	Translation	cdna chromosome:IWGSC:2D:617731227:617733186:1 gene:TraesCS2D02G532400 gene_biotype:protein_coding transcript_biotype:protein_coding	2	TRAESCS2D02G532400.1	TraesCS2D02G532400	N/A	N/A	N/A
ata-miR9674b-3p	TraesCS2D02G533000.1	5.0	-1.0	1	21	1236	1256	UGAAUUUGUCCAUAGCAUCAG	::: :::::: ::: .:::.	AUGAGGCUAUGCACAUGUUCG	Translation	cdna chromosome:IWGSC:2D:617907246:617909922:-1 gene:TraesCS2D02G533000 gene_biotype:protein_coding transcript_biotype:protein_coding	2	TRAESCS2D02G533000.1	TraesCS2D02G533000	N/A	N/A	N/A
ata-miR9674b-3p	TraesCS2D02G533000.1	5.0	-1.0	1	21	1236	1256	UGAAUUUGUCCAUAGCAUCAG	::: :::::: ::: .:::.	AUGAGGCUAUGCACAUGUUCG	Translation	cdna chromosome:IWGSC:2D:617907246:617909922:-1 gene:TraesCS2D02G533000 gene_biotype:protein_coding transcript_biotype:protein_coding	2	TRAESCS2D02G533000.1	TraesCS2D02G533000	N/A	N/A	N/A
ata-miR9674b-3p	TraesCS7B02G469500.1	5.0	-1.0	1	21	770	790	UGAAUUUGUCCAUAGCAUCAG	::: :::::: ::: .:::.	AUGAGGCUAUGCACAUGUUCG	Translation	cdna chromosome:IWGSC:7B:726150616:726152304:1 gene:TraesCS7B02G469500 gene_biotype:protein_coding transcript_biotype:protein_coding	2	TRAESCS7B02G469500.1	TraesCS7B02G469500	N/A	N/A	N/A
ata-miR9674b-3p	TraesCS7B02G469500.1	5.0	-1.0	1	21	770	790	UGAAUUUGUCCAUAGCAUCAG	::: :::::: ::: .:::.	AUGAGGCUAUGCACAUGUUCG	Translation	cdna chromosome:IWGSC:7B:726150616:726152304:1 gene:TraesCS7B02G469500 gene_biotype:protein_coding transcript_biotype:protein_coding	2	TRAESCS7B02G469500.1	TraesCS7B02G469500	N/A	N/A	N/A

## Sheet: csi-miR171b-5p
miRNA_Acc.	Target_Acc.	Expectation	UPE$	miRNA_start	miRNA_end	Target_start	Target_end	miRNA_aligned_fragment	alignment	Target_aligned_fragment	Inhibition	Target_Desc.	Multiplicity	initial_alias	initial_ensg	ortholog_name	ortholog_ensg	description
csi-miR171b-5p	TraesCS6B02G470900.1	2.5	-1.0	1	22	565	586	UGUGAUAUUGGUUCGGCUCAUC	:::::::..::::.::::	GCAGAGCCGAGUCAAUGUCACC	Cleavage	cdna chromosome:IWGSC:6B:719095383:719097583:1 gene:TraesCS6B02G470900 gene_biotype:protein_coding transcript_biotype:protein_coding	1	TRAESCS6B02G470900.1	TraesCS6B02G470900	SULA	AT2G21280	NAD(P)-binding Rossmann-fold superfamily protein [Source:NCBI gene (formerly Entrezgene);Acc:816667]
csi-miR171b-5p	TraesCS7D02G484800.1	2.5	-1.0	1	22	556	577	UGUGAUAUUGGUUCGGCUCAUC	:::::::..::::.::::	GCAGAGCCGAGUCAAUGUCACC	Cleavage	cdna chromosome:IWGSC:7D:595309842:595312217:-1 gene:TraesCS7D02G484800 gene_biotype:protein_coding transcript_biotype:protein_coding	1	TRAESCS7D02G484800.1	TraesCS7D02G484800	SULA	AT2G21280	NAD(P)-binding Rossmann-fold superfamily protein [Source:NCBI gene (formerly Entrezgene);Acc:816667]
csi-miR171b-5p	TraesCS1D02G238600.1	3.0	-1.0	1	22	1092	1113	UGUGAUAUUGGUUCGGCUCAUC	:. ::: : ::..:::::::::	GGAGAGGCUAAUUAAUAUCACA	Cleavage	cdna chromosome:IWGSC:1D:328097660:328103064:-1 gene:TraesCS1D02G238600 gene_biotype:protein_coding transcript_biotype:protein_coding	1	TRAESCS1D02G238600.1	TraesCS1D02G238600	AT3G10200	AT3G10200	S-adenosyl-L-methionine-dependent methyltransferases superfamily protein [Source:NCBI gene (formerly Entrezgene);Acc:820182]
csi-miR171b-5p	TraesCS1D02G238600.1	3.0	-1.0	1	22	1092	1113	UGUGAUAUUGGUUCGGCUCAUC	:. ::: : ::..:::::::::	GGAGAGGCUAAUUAAUAUCACA	Cleavage	cdna chromosome:IWGSC:1D:328097660:328103064:-1 gene:TraesCS1D02G238600 gene_biotype:protein_coding transcript_biotype:protein_coding	1	TRAESCS1D02G238600.1	TraesCS1D02G238600	AT5G04060	AT5G04060	S-adenosyl-L-methionine-dependent methyltransferases superfamily protein [Source:NCBI gene (formerly Entrezgene);Acc:830285]
csi-miR171b-5p	TraesCS1D02G250600.1	3.0	-1.0	1	22	916	937	UGUGAUAUUGGUUCGGCUCAUC	: :::::::..:.::.::::	CAAGAGCCGAGUCGAUGUCACU	Cleavage	cdna chromosome:IWGSC:1D:342864287:342868797:1 gene:TraesCS1D02G250600 gene_biotype:protein_coding transcript_biotype:protein_coding description:1-(5-phosphoribosyl)-5-[(5-phosphoribosylamino)methylideneamino] imidazole-4-carboxamide isomerase, chloroplastic [Source:UniProtKB/TrEMBL;Acc:A0A341PLR2]	1	TRAESCS1D02G250600.1	TraesCS1D02G250600	APG10	AT2G36230	Aldolase-type TIM barrel family protein [Source:NCBI gene (formerly Entrezgene);Acc:818195]
csi-miR171b-5p	TraesCS2A02G274500.1	3.0	-1.0	1	22	562	583	UGUGAUAUUGGUUCGGCUCAUC	:::: :: :.:::::::.:::	UAUGAACCAAGCCAAUAUUACA	Cleavage	cdna chromosome:IWGSC:2A:450881901:450889436:-1 gene:TraesCS2A02G274500 gene_biotype:protein_coding transcript_biotype:protein_coding	1	TRAESCS2A02G274500.1	TraesCS2A02G274500	AT-P4H-1	AT2G43080	P4H [Source:NCBI gene (formerly Entrezgene);Acc:818910]
csi-miR171b-5p	TraesCS2A02G274500.2	3.0	-1.0	1	22	574	595	UGUGAUAUUGGUUCGGCUCAUC	:::: :: :.:::::::.:::	UAUGAACCAAGCCAAUAUUACA	Cleavage	cdna chromosome:IWGSC:2A:450881901:450889436:-1 gene:TraesCS2A02G274500 gene_biotype:protein_coding transcript_biotype:protein_coding	1	TRAESCS2A02G274500.2	TraesCS2A02G274500	AT-P4H-1	AT2G43080	P4H [Source:NCBI gene (formerly Entrezgene);Acc:818910]
csi-miR171b-5p	TraesCS6A02G361100.1	3.0	-1.0	1	22	765	786	UGUGAUAUUGGUUCGGCUCAUC	:. ::::::.::::.::: .::	GGCGAGCCGGACCAGUAUGGCA	Cleavage	cdna chromosome:IWGSC:6A:591798247:591799996:1 gene:TraesCS6A02G361100 gene_biotype:protein_coding transcript_biotype:protein_coding	1	TRAESCS6A02G361100.1	TraesCS6A02G361100	AT2G05320	AT2G05320	beta-1,2-N-acetylglucosaminyltransferase II [Source:NCBI gene (formerly Entrezgene);Acc:815080]
csi-miR171b-5p	TraesCS6D02G344200.1	3.0	-1.0	1	22	5	26	UGUGAUAUUGGUUCGGCUCAUC	:: ::::::::.::::.:	GCAGAACCGAACCAGUAUCGCC	Cleavage	cdna chromosome:IWGSC:6D:443951161:443954946:1 gene:TraesCS6D02G344200 gene_biotype:protein_coding transcript_biotype:protein_coding description:Aspartate aminotransferase [Source:UniProtKB/TrEMBL;Acc:W5GY37]	1	TRAESCS6D02G344200.1	TraesCS6D02G344200	ASP5	AT4G31990	aspartate aminotransferase 5 [Source:NCBI gene (formerly Entrezgene);Acc:829330]
csi-miR171b-5p	TraesCS1A02G024100.1	3.5	-1.0	1	22	1129	1150	UGUGAUAUUGGUUCGGCUCAUC	:::::: : ::::::.::::.	CAUGAGCAGCACCAAUGUCACG	Cleavage	cdna chromosome:IWGSC:1A:11811881:11815829:1 gene:TraesCS1A02G024100 gene_biotype:protein_coding transcript_biotype:protein_coding description:Beta-galactosidase [Source:UniProtKB/TrEMBL;Acc:W4ZXW8]	1	TRAESCS1A02G024100.1	TraesCS1A02G024100	N/A	N/A	N/A
csi-miR171b-5p	TraesCS1A02G266700.1	3.5	-1.0	1	22	690	711	UGUGAUAUUGGUUCGGCUCAUC	:: :: ::::.:::: :::::.	GAAGAACCGAGCCAAGAUCACG	Cleavage	cdna chromosome:IWGSC:1A:462122731:462124931:1 gene:TraesCS1A02G266700 gene_biotype:protein_coding transcript_biotype:protein_coding	1	TRAESCS1A02G266700.1	TraesCS1A02G266700	N/A	N/A	N/A
csi-miR171b-5p	TraesCS1B02G261600.1	3.5	-1.0	1	22	903	924	UGUGAUAUUGGUUCGGCUCAUC	: :::::::..:.::.:.::	CAAGAGCCGAGUCGAUGUUACU	Cleavage	cdna chromosome:IWGSC:1B:459928847:459933457:1 gene:TraesCS1B02G261600 gene_biotype:protein_coding transcript_biotype:protein_coding description:1-(5-phosphoribosyl)-5-[(5-phosphoribosylamino)methylideneamino] imidazole-4-carboxamide isomerase, chloroplastic [Source:UniProtKB/TrEMBL;Acc:A0A341P4N7]	1	TRAESCS1B02G261600.1	TraesCS1B02G261600	APG10	AT2G36230	Aldolase-type TIM barrel family protein [Source:NCBI gene (formerly Entrezgene);Acc:818195]
csi-miR171b-5p	TraesCS1D02G024200.1	3.5	-1.0	1	22	1106	1127	UGUGAUAUUGGUUCGGCUCAUC	:::::: : ::::::.::::.	CAUGAGCAGCACCAAUGUCACG	Cleavage	cdna chromosome:IWGSC:1D:10169979:10173820:1 gene:TraesCS1D02G024200 gene_biotype:protein_coding transcript_biotype:protein_coding description:Beta-galactosidase [Source:UniProtKB/TrEMBL;Acc:A0A1D5T2T7]	1	TRAESCS1D02G024200.1	TraesCS1D02G024200	N/A	N/A	N/A
csi-miR171b-5p	TraesCS1D02G040419.1	3.5	-1.0	1	22	1912	1933	UGUGAUAUUGGUUCGGCUCAUC	: :.:::::::::.::: ::	AAGGGGCCGAACCAGUAUAACC	Cleavage	cdna chromosome:IWGSC:1D:19382334:19398172:1 gene:TraesCS1D02G040419 gene_biotype:protein_coding transcript_biotype:protein_coding	1	TRAESCS1D02G040419.1	TraesCS1D02G040419	N/A	N/A	N/A
csi-miR171b-5p	TraesCS1D02G266900.1	3.5	-1.0	1	22	951	972	UGUGAUAUUGGUUCGGCUCAUC	:: :: ::::.:::: :::::.	GAAGAACCGAGCCAAGAUCACG	Cleavage	cdna chromosome:IWGSC:1D:362779911:362782463:1 gene:TraesCS1D02G266900 gene_biotype:protein_coding transcript_biotype:protein_coding	1	TRAESCS1D02G266900.1	TraesCS1D02G266900	N/A	N/A	N/A
csi-miR171b-5p	TraesCS1D02G266900.2	3.5	-1.0	1	22	1062	1083	UGUGAUAUUGGUUCGGCUCAUC	:: :: ::::.:::: :::::.	GAAGAACCGAGCCAAGAUCACG	Cleavage	cdna chromosome:IWGSC:1D:362780187:362782463:1 gene:TraesCS1D02G266900 gene_biotype:protein_coding transcript_biotype:protein_coding	1	TRAESCS1D02G266900.2	TraesCS1D02G266900	N/A	N/A	N/A
csi-miR171b-5p	TraesCS2A02G184300.1	3.5	-1.0	1	22	190	211	UGUGAUAUUGGUUCGGCUCAUC	::::::.::::.:: .::.	CCGGAGCCGGACCAGUACUACG	Cleavage	cdna chromosome:IWGSC:2A:144658042:144658416:1 gene:TraesCS2A02G184300 gene_biotype:protein_coding transcript_biotype:protein_coding	1	TRAESCS2A02G184300.1	TraesCS2A02G184300	N/A	N/A	N/A
csi-miR171b-5p	TraesCS2B02G223100.1	3.5	-1.0	1	22	363	384	UGUGAUAUUGGUUCGGCUCAUC	::::::.::::.:: .::.	CCGGAGCCGGACCAGUACUACG	Cleavage	cdna chromosome:IWGSC:2B:212930775:212931476:-1 gene:TraesCS2B02G223100 gene_biotype:protein_coding transcript_biotype:protein_coding	1	TRAESCS2B02G223100.1	TraesCS2B02G223100	N/A	N/A	N/A
csi-miR171b-5p	TraesCS2B02G292200.1	3.5	-1.0	1	22	554	575	UGUGAUAUUGGUUCGGCUCAUC	:::: :: :.:::::::.:.:	UAUGAACCAAGCCAAUAUUAUA	Cleavage	cdna chromosome:IWGSC:2B:406445211:406452620:1 gene:TraesCS2B02G292200 gene_biotype:protein_coding transcript_biotype:protein_coding	1	TRAESCS2B02G292200.1	TraesCS2B02G292200	AT-P4H-1	AT2G43080	P4H [Source:NCBI gene (formerly Entrezgene);Acc:818910]
csi-miR171b-5p	TraesCS2B02G292200.2	3.5	-1.0	1	22	542	563	UGUGAUAUUGGUUCGGCUCAUC	:::: :: :.:::::::.:.:	UAUGAACCAAGCCAAUAUUAUA	Cleavage	cdna chromosome:IWGSC:2B:406445211:406452620:1 gene:TraesCS2B02G292200 gene_biotype:protein_coding transcript_biotype:protein_coding	1	TRAESCS2B02G292200.2	TraesCS2B02G292200	AT-P4H-1	AT2G43080	P4H [Source:NCBI gene (formerly Entrezgene);Acc:818910]
csi-miR171b-5p	TraesCS2B02G292200.3	3.5	-1.0	1	22	494	515	UGUGAUAUUGGUUCGGCUCAUC	:::: :: :.:::::::.:.:	UAUGAACCAAGCCAAUAUUAUA	Cleavage	cdna chromosome:IWGSC:2B:406445211:406452620:1 gene:TraesCS2B02G292200 gene_biotype:protein_coding transcript_biotype:protein_coding	1	TRAESCS2B02G292200.3	TraesCS2B02G292200	AT-P4H-1	AT2G43080	P4H [Source:NCBI gene (formerly Entrezgene);Acc:818910]
csi-miR171b-5p	TraesCS2D02G203400.1	3.5	-1.0	1	22	234	255	UGUGAUAUUGGUUCGGCUCAUC	::::::.::::.:: .::.	CCGGAGCCGGACCAGUACUACG	Cleavage	cdna chromosome:IWGSC:2D:155506336:155506914:-1 gene:TraesCS2D02G203400 gene_biotype:protein_coding transcript_biotype:protein_coding	1	TRAESCS2D02G203400.1	TraesCS2D02G203400	N/A	N/A	N/A
csi-miR171b-5p	TraesCS2D02G273700.1	3.5	-1.0	1	22	544	565	UGUGAUAUUGGUUCGGCUCAUC	:::: :: :.:::::::.:.:	UAUGAACCAAGCCAAUAUUAUA	Cleavage	cdna chromosome:IWGSC:2D:340590648:340598082:1 gene:TraesCS2D02G273700 gene_biotype:protein_coding transcript_biotype:protein_coding	1	TRAESCS2D02G273700.1	TraesCS2D02G273700	AT-P4H-1	AT2G43080	P4H [Source:NCBI gene (formerly Entrezgene);Acc:818910]
csi-miR171b-5p	TraesCS2D02G273700.2	3.5	-1.0	1	22	556	577	UGUGAUAUUGGUUCGGCUCAUC	:::: :: :.:::::::.:.:	UAUGAACCAAGCCAAUAUUAUA	Cleavage	cdna chromosome:IWGSC:2D:340590648:340598082:1 gene:TraesCS2D02G273700 gene_biotype:protein_coding transcript_biotype:protein_coding	1	TRAESCS2D02G273700.2	TraesCS2D02G273700	AT-P4H-1	AT2G43080	P4H [Source:NCBI gene (formerly Entrezgene);Acc:818910]
csi-miR171b-5p	TraesCS3A02G536100.1	3.5	-1.0	1	22	6771	6792	UGUGAUAUUGGUUCGGCUCAUC	.::.:::::::: :::::	UUCUGGCUGAACCAAUUUCACA	Cleavage	cdna chromosome:IWGSC:3A:747409645:747423588:1 gene:TraesCS3A02G536100 gene_biotype:protein_coding transcript_biotype:protein_coding	1	TRAESCS3A02G536100.1	TraesCS3A02G536100	N/A	N/A	N/A
csi-miR171b-5p	TraesCS4A02G197600.1	3.5	-1.0	1	22	1537	1557	UGUGAUAUUGGUUCGGCUCAUC	:.:::::: :::.:.::::.::	GGUGAGCC-AACUAGUAUCGCA	Cleavage	cdna chromosome:IWGSC:4A:481408942:481415573:1 gene:TraesCS4A02G197600 gene_biotype:protein_coding transcript_biotype:protein_coding	1	TRAESCS4A02G197600.1	TraesCS4A02G197600	CPSRP54	AT5G03940	chloroplast signal recognition particle 54 kDa subunit [Source:NCBI gene (formerly Entrezgene);Acc:830273]
csi-miR171b-5p	TraesCS4A02G490500.1	3.5	-1.0	1	22	1413	1434	UGUGAUAUUGGUUCGGCUCAUC	:::::. :::: .::::::::	CAUGAGUGGAACAGAUAUCACA	Translation	cdna chromosome:IWGSC:4A:740587620:740589788:-1 gene:TraesCS4A02G490500 gene_biotype:protein_coding transcript_biotype:protein_coding	1	TRAESCS4A02G490500.1	TraesCS4A02G490500	N/A	N/A	N/A
csi-miR171b-5p	TraesCS4B02G117900.1	3.5	-1.0	1	22	1541	1561	UGUGAUAUUGGUUCGGCUCAUC	:.:::::: :::.:.::::.::	GGUGAGCC-AACUAGUAUCGCA	Cleavage	cdna chromosome:IWGSC:4B:136675405:136680908:-1 gene:TraesCS4B02G117900 gene_biotype:protein_coding transcript_biotype:protein_coding	1	TRAESCS4B02G117900.1	TraesCS4B02G117900	CPSRP54	AT5G03940	chloroplast signal recognition particle 54 kDa subunit [Source:NCBI gene (formerly Entrezgene);Acc:830273]
csi-miR171b-5p	TraesCS4B02G117900.2	3.5	-1.0	1	22	1541	1561	UGUGAUAUUGGUUCGGCUCAUC	:.:::::: :::.:.::::.::	GGUGAGCC-AACUAGUAUCGCA	Cleavage	cdna chromosome:IWGSC:4B:136675381:136680908:-1 gene:TraesCS4B02G117900 gene_biotype:protein_coding transcript_biotype:protein_coding	1	TRAESCS4B02G117900.2	TraesCS4B02G117900	CPSRP54	AT5G03940	chloroplast signal recognition particle 54 kDa subunit [Source:NCBI gene (formerly Entrezgene);Acc:830273]
csi-miR171b-5p	TraesCS4B02G117900.3	3.5	-1.0	1	22	1718	1738	UGUGAUAUUGGUUCGGCUCAUC	:.:::::: :::.:.::::.::	GGUGAGCC-AACUAGUAUCGCA	Cleavage	cdna chromosome:IWGSC:4B:136675381:136680908:-1 gene:TraesCS4B02G117900 gene_biotype:protein_coding transcript_biotype:protein_coding	1	TRAESCS4B02G117900.3	TraesCS4B02G117900	CPSRP54	AT5G03940	chloroplast signal recognition particle 54 kDa subunit [Source:NCBI gene (formerly Entrezgene);Acc:830273]
csi-miR171b-5p	TraesCS4B02G242600.1	3.5	-1.0	1	22	661	682	UGUGAUAUUGGUUCGGCUCAUC	:::..: :.::::::::.:	UGGGAGUUGCAUCAAUAUCAUA	Cleavage	cdna chromosome:IWGSC:4B:502401990:502410486:1 gene:TraesCS4B02G242600 gene_biotype:protein_coding transcript_biotype:protein_coding	1	TRAESCS4B02G242600.1	TraesCS4B02G242600	AT5G16610	AT5G16610
csi-miR171b-5p	TraesCS4D02G115600.1	3.5	-1.0	1	22	1558	1578	UGUGAUAUUGGUUCGGCUCAUC	:.:::::: :::.:.::::.::	GGUGAGCC-AACUAGUAUCGCA	Cleavage	cdna chromosome:IWGSC:4D:96622056:96627993:-1 gene:TraesCS4D02G115600 gene_biotype:protein_coding transcript_biotype:protein_coding	1	TRAESCS4D02G115600.1	TraesCS4D02G115600	CPSRP54	AT5G03940	chloroplast signal recognition particle 54 kDa subunit [Source:NCBI gene (formerly Entrezgene);Acc:830273]
csi-miR171b-5p	TraesCS5A02G204600.1	3.5	-1.0	1	22	4154	4174	UGUGAUAUUGGUUCGGCUCAUC	:::::::: :::::.::::..:	GAUGAGCC-AACCAGUAUCGUA	Cleavage	cdna chromosome:IWGSC:5A:414160532:414167745:1 gene:TraesCS5A02G204600 gene_biotype:protein_coding transcript_biotype:protein_coding	1	TRAESCS5A02G204600.1	TraesCS5A02G204600	N/A	N/A	N/A
csi-miR171b-5p	TraesCS5B02G203700.1	3.5	-1.0	1	22	4122	4142	UGUGAUAUUGGUUCGGCUCAUC	:::::::: :::::.::::..:	GAUGAGCC-AACCAGUAUCGUA	Cleavage	cdna chromosome:IWGSC:5B:371187046:371194375:-1 gene:TraesCS5B02G203700 gene_biotype:protein_coding transcript_biotype:protein_coding	1	TRAESCS5B02G203700.1	TraesCS5B02G203700	N/A	N/A	N/A
csi-miR171b-5p	TraesCS5D02G211500.1	3.5	-1.0	1	22	4277	4297	UGUGAUAUUGGUUCGGCUCAUC	:::::::: :::::.::::..:	GAUGAGCC-AACCAGUAUCGUA	Cleavage	cdna chromosome:IWGSC:5D:320308495:320316043:-1 gene:TraesCS5D02G211500 gene_biotype:protein_coding transcript_biotype:protein_coding	1	TRAESCS5D02G211500.1	TraesCS5D02G211500	N/A	N/A	N/A
csi-miR171b-5p	TraesCS7A02G119300.1	3.5	-1.0	1	22	353	374	UGUGAUAUUGGUUCGGCUCAUC	::: ::::::.:: :.:::::	AAUGCGCCGAAUCACUGUCACA	Cleavage	cdna chromosome:IWGSC:7A:76938327:76944048:-1 gene:TraesCS7A02G119300 gene_biotype:protein_coding transcript_biotype:protein_coding	2	TRAESCS7A02G119300.1	TraesCS7A02G119300	N/A	N/A	N/A
csi-miR171b-5p	TraesCS7A02G119300.1	3.5	-1.0	1	22	353	374	UGUGAUAUUGGUUCGGCUCAUC	::: ::::::.:: :.:::::	AAUGCGCCGAAUCACUGUCACA	Cleavage	cdna chromosome:IWGSC:7A:76938327:76944048:-1 gene:TraesCS7A02G119300 gene_biotype:protein_coding transcript_biotype:protein_coding	2	TRAESCS7A02G119300.1	TraesCS7A02G119300	N/A	N/A	N/A
csi-miR171b-5p	TraesCS7A02G514900.1	3.5	-1.0	1	22	2017	2038	UGUGAUAUUGGUUCGGCUCAUC	:::::: ::.::::.::.:	AUUGAGCCCAAUCAAUGUCGCU	Cleavage	cdna chromosome:IWGSC:7A:700707964:700711428:-1 gene:TraesCS7A02G514900 gene_biotype:protein_coding transcript_biotype:protein_coding	1	TRAESCS7A02G514900.1	TraesCS7A02G514900	N/A	N/A	N/A
csi-miR171b-5p	TraesCS7A02G514900.2	3.5	-1.0	1	22	2219	2240	UGUGAUAUUGGUUCGGCUCAUC	:::::: ::.::::.::.:	AUUGAGCCCAAUCAAUGUCGCU	Cleavage	cdna chromosome:IWGSC:7A:700707964:700712298:-1 gene:TraesCS7A02G514900 gene_biotype:protein_coding transcript_biotype:protein_coding	1	TRAESCS7A02G514900.2	TraesCS7A02G514900	N/A	N/A	N/A
csi-miR171b-5p	TraesCS7B02G346600.1	3.5	-1.0	1	22	1037	1058	UGUGAUAUUGGUUCGGCUCAUC	:: ::::.::.:..: ::::::	GAGGAGCUGAGCUGAAAUCACA	Cleavage	cdna chromosome:IWGSC:7B:602306060:602310811:-1 gene:TraesCS7B02G346600 gene_biotype:protein_coding transcript_biotype:protein_coding	1	TRAESCS7B02G346600.1	TraesCS7B02G346600	HCC1	AT3G08950	electron transport SCO1/SenC family protein [Source:NCBI gene (formerly Entrezgene);Acc:820046]
csi-miR171b-5p	TraesCS7D02G200300.1	3.5	-1.0	1	22	671	692	UGUGAUAUUGGUUCGGCUCAUC	: :::.:::.:.:::::. ::	AAAGAGUCGAGCUAAUAUUUCA	Cleavage	cdna chromosome:IWGSC:7D:158746486:158751958:-1 gene:TraesCS7D02G200300 gene_biotype:protein_coding transcript_biotype:protein_coding	1	TRAESCS7D02G200300.1	TraesCS7D02G200300	AT5G60190	AT5G60190	Cysteine proteinases superfamily protein [Source:NCBI gene (formerly Entrezgene);Acc:836141]
csi-miR171b-5p	TraesCS7D02G200300.2	3.5	-1.0	1	22	1729	1750	UGUGAUAUUGGUUCGGCUCAUC	: :::.:::.:.:::::. ::	AAAGAGUCGAGCUAAUAUUUCA	Cleavage	cdna chromosome:IWGSC:7D:158746486:158753447:-1 gene:TraesCS7D02G200300 gene_biotype:protein_coding transcript_biotype:protein_coding	1	TRAESCS7D02G200300.2	TraesCS7D02G200300	AT5G60190	AT5G60190	Cysteine proteinases superfamily protein [Source:NCBI gene (formerly Entrezgene);Acc:836141]
csi-miR171b-5p	TraesCS7D02G259700.1	3.5	-1.0	1	22	563	584	UGUGAUAUUGGUUCGGCUCAUC	:. : :.:::.:::.:.::.::	GGCGCGUCGAGCCAGUGUCGCA	Cleavage	cdna chromosome:IWGSC:7D:235395264:235397384:-1 gene:TraesCS7D02G259700 gene_biotype:protein_coding transcript_biotype:protein_coding description:Auxin efflux carrier component [Source:UniProtKB/TrEMBL;Acc:A0A341Z9Q3]	1	TRAESCS7D02G259700.1	TraesCS7D02G259700	PIN5	AT5G16530	Auxin efflux carrier family protein [Source:NCBI gene (formerly Entrezgene);Acc:831515]
csi-miR171b-5p	TraesCS1A02G156000.1	4.0	-1.0	1	22	1744	1765	UGUGAUAUUGGUUCGGCUCAUC	:::: .: ::::: :::::::	UAUGAAUCCAACCAUUAUCACA	Cleavage	cdna chromosome:IWGSC:1A:276569288:276572247:1 gene:TraesCS1A02G156000 gene_biotype:protein_coding transcript_biotype:protein_coding	1	TRAESCS1A02G156000.1	TraesCS1A02G156000	AT1G13630	AT1G13630	Tetratricopeptide repeat (TPR)-like superfamily protein [Source:NCBI gene (formerly Entrezgene);Acc:837924]
csi-miR171b-5p	TraesCS1B02G173100.1	4.0	-1.0	1	22	1743	1764	UGUGAUAUUGGUUCGGCUCAUC	:::: .: ::::: :::::::	UAUGAAUCCAACCAUUAUCACA	Cleavage	cdna chromosome:IWGSC:1B:308902822:308905900:1 gene:TraesCS1B02G173100 gene_biotype:protein_coding transcript_biotype:protein_coding	1	TRAESCS1B02G173100.1	TraesCS1B02G173100	AT1G13630	AT1G13630	Tetratricopeptide repeat (TPR)-like superfamily protein [Source:NCBI gene (formerly Entrezgene);Acc:837924]
csi-miR171b-5p	TraesCS1B02G224900.1	4.0	-1.0	1	22	1791	1812	UGUGAUAUUGGUUCGGCUCAUC	:::::: ::.::::::::.	CAUGAGCGCAAUCAAUAUCAUC	Cleavage	cdna chromosome:IWGSC:1B:403541134:403544017:1 gene:TraesCS1B02G224900 gene_biotype:protein_coding transcript_biotype:protein_coding	1	TRAESCS1B02G224900.1	TraesCS1B02G224900	NRT1.1	AT1G12110	nitrate transporter 1.1 [Source:NCBI gene (formerly Entrezgene);Acc:837763]
csi-miR171b-5p	TraesCS1D02G154400.1	4.0	-1.0	1	22	1877	1898	UGUGAUAUUGGUUCGGCUCAUC	:::: .: ::::: :::::::	UAUGAAUCCAACCAUUAUCACA	Cleavage	cdna chromosome:IWGSC:1D:216012858:216019658:1 gene:TraesCS1D02G154400 gene_biotype:protein_coding transcript_biotype:protein_coding	1	TRAESCS1D02G154400.1	TraesCS1D02G154400	AT1G13630	AT1G13630	Tetratricopeptide repeat (TPR)-like superfamily protein [Source:NCBI gene (formerly Entrezgene);Acc:837924]
csi-miR171b-5p	TraesCS2A02G049500.1	4.0	-1.0	1	22	1333	1355	UGUGAUAUUGGUUCG-GCUCAUC	:::::: .:::: :::::::::	CAUGAGCGUGAACAAAUAUCACA	Translation	cdna chromosome:IWGSC:2A:19079731:19084807:-1 gene:TraesCS2A02G049500 gene_biotype:protein_coding transcript_biotype:protein_coding	1	TRAESCS2A02G049500.1	TraesCS2A02G049500	N/A	N/A	N/A
csi-miR171b-5p	TraesCS2B02G061000.1	4.0	-1.0	1	22	1418	1440	UGUGAUAUUGGUUCG-GCUCAUC	:::::: .:::: :::::::::	CAUGAGCGUGAACAAAUAUCACA	Translation	cdna chromosome:IWGSC:2B:29173179:29179649:1 gene:TraesCS2B02G061000 gene_biotype:protein_coding transcript_biotype:protein_coding	1	TRAESCS2B02G061000.1	TraesCS2B02G061000	N/A	N/A	N/A
csi-miR171b-5p	TraesCS3A02G405900.1	4.0	-1.0	1	22	868	889	UGUGAUAUUGGUUCGGCUCAUC	:::: .::::. :.:::::::	AAUGAUUCGAAUGAGUAUCACA	Translation	cdna chromosome:IWGSC:3A:650029252:650036493:1 gene:TraesCS3A02G405900 gene_biotype:protein_coding transcript_biotype:protein_coding	1	TRAESCS3A02G405900.1	TraesCS3A02G405900	N/A	N/A	N/A
csi-miR171b-5p	TraesCS3A02G405900.2	4.0	-1.0	1	22	868	889	UGUGAUAUUGGUUCGGCUCAUC	:::: .::::. :.:::::::	AAUGAUUCGAAUGAGUAUCACA	Translation	cdna chromosome:IWGSC:3A:650029252:650036305:1 gene:TraesCS3A02G405900 gene_biotype:protein_coding transcript_biotype:protein_coding	1	TRAESCS3A02G405900.2	TraesCS3A02G405900	N/A	N/A	N/A
csi-miR171b-5p	TraesCS3A02G405900.3	4.0	-1.0	1	22	868	889	UGUGAUAUUGGUUCGGCUCAUC	:::: .::::. :.:::::::	AAUGAUUCGAAUGAGUAUCACA	Translation	cdna chromosome:IWGSC:3A:650029252:650042140:1 gene:TraesCS3A02G405900 gene_biotype:protein_coding transcript_biotype:protein_coding	1	TRAESCS3A02G405900.3	TraesCS3A02G405900	N/A	N/A	N/A
csi-miR171b-5p	TraesCS3A02G405900.4	4.0	-1.0	1	22	868	889	UGUGAUAUUGGUUCGGCUCAUC	:::: .::::. :.:::::::	AAUGAUUCGAAUGAGUAUCACA	Translation	cdna chromosome:IWGSC:3A:650029252:650042140:1 gene:TraesCS3A02G405900 gene_biotype:protein_coding transcript_biotype:protein_coding	1	TRAESCS3A02G405900.4	TraesCS3A02G405900	N/A	N/A	N/A
csi-miR171b-5p	TraesCS3A02G405900.5	4.0	-1.0	1	22	868	889	UGUGAUAUUGGUUCGGCUCAUC	:::: .::::. :.:::::::	AAUGAUUCGAAUGAGUAUCACA	Translation	cdna chromosome:IWGSC:3A:650029252:650042140:1 gene:TraesCS3A02G405900 gene_biotype:protein_coding transcript_biotype:protein_coding	1	TRAESCS3A02G405900.5	TraesCS3A02G405900	N/A	N/A	N/A
csi-miR171b-5p	TraesCS3A02G405900.6	4.0	-1.0	1	22	868	889	UGUGAUAUUGGUUCGGCUCAUC	:::: .::::. :.:::::::	AAUGAUUCGAAUGAGUAUCACA	Translation	cdna chromosome:IWGSC:3A:650029252:650042140:1 gene:TraesCS3A02G405900 gene_biotype:protein_coding transcript_biotype:protein_coding	1	TRAESCS3A02G405900.6	TraesCS3A02G405900	N/A	N/A	N/A
csi-miR171b-5p	TraesCS3A02G405900.7	4.0	-1.0	1	22	1098	1119	UGUGAUAUUGGUUCGGCUCAUC	:::: .::::. :.:::::::	AAUGAUUCGAAUGAGUAUCACA	Translation	cdna chromosome:IWGSC:3A:650029252:650042140:1 gene:TraesCS3A02G405900 gene_biotype:protein_coding transcript_biotype:protein_coding	1	TRAESCS3A02G405900.7	TraesCS3A02G405900	N/A	N/A	N/A
csi-miR171b-5p	TraesCS3B02G109480.1	4.0	-1.0	1	22	654	675	UGUGAUAUUGGUUCGGCUCAUC	::::.::.::::::::	AACUUGCCGGACUAAUAUCACC	Cleavage	cdna chromosome:IWGSC:3B:75472845:75476803:-1 gene:TraesCS3B02G109480 gene_biotype:protein_coding transcript_biotype:protein_coding	1	TRAESCS3B02G109480.1	TraesCS3B02G109480	N/A	N/A	N/A
csi-miR171b-5p	TraesCS3D02G048800.1	4.0	-1.0	1	22	708	729	UGUGAUAUUGGUUCGGCUCAUC	:: ::::.::.::::::::	AAUUUGCCGGACUAAUAUCACC	Cleavage	cdna chromosome:IWGSC:3D:18757464:18760671:1 gene:TraesCS3D02G048800 gene_biotype:protein_coding transcript_biotype:protein_coding	1	TRAESCS3D02G048800.1	TraesCS3D02G048800	N/A	N/A	N/A
csi-miR171b-5p	TraesCS4B02G321500.1	4.0	-1.0	1	22	44	65	UGUGAUAUUGGUUCGGCUCAUC	:::::: ..:::.:.::::	CCUGAGCCAGGCCAGUGUCACU	Cleavage	cdna chromosome:IWGSC:4B:612331312:612340081:-1 gene:TraesCS4B02G321500 gene_biotype:protein_coding transcript_biotype:protein_coding	1	TRAESCS4B02G321500.1	TraesCS4B02G321500	POLD2	AT2G42120	DNA polymerase delta small subunit [Source:NCBI gene (formerly Entrezgene);Acc:818812]
csi-miR171b-5p	TraesCS4B02G375900.1	4.0	-1.0	1	22	17	38	UGUGAUAUUGGUUCGGCUCAUC	.: :::.::.:::.:.::::	CGUAAGCUGAGCCAGUGUCACC	Cleavage	cdna chromosome:IWGSC:4B:659583916:659590441:-1 gene:TraesCS4B02G375900 gene_biotype:protein_coding transcript_biotype:protein_coding	1	TRAESCS4B02G375900.1	TraesCS4B02G375900	ORP2A	AT4G22540	OSBP(oxysterol binding protein)-related protein 2A [Source:NCBI gene (formerly Entrezgene);Acc:828349]
csi-miR171b-5p	TraesCS4B02G375900.1	4.0	-1.0	1	22	17	38	UGUGAUAUUGGUUCGGCUCAUC	.: :::.::.:::.:.::::	CGUAAGCUGAGCCAGUGUCACC	Cleavage	cdna chromosome:IWGSC:4B:659583916:659590441:-1 gene:TraesCS4B02G375900 gene_biotype:protein_coding transcript_biotype:protein_coding	1	TRAESCS4B02G375900.1	TraesCS4B02G375900	ORP2B	AT4G12460	OSBP(oxysterol binding protein)-related protein 2B [Source:NCBI gene (formerly Entrezgene);Acc:826858]
csi-miR171b-5p	TraesCS4D02G150200.1	4.0	-1.0	1	22	2099	2120	UGUGAUAUUGGUUCGGCUCAUC	:. ::::::. ::::::: .::	GGAGAGCCGGCCCAAUAUGGCA	Cleavage	cdna chromosome:IWGSC:4D:166543858:166547516:1 gene:TraesCS4D02G150200 gene_biotype:protein_coding transcript_biotype:protein_coding	1	TRAESCS4D02G150200.1	TraesCS4D02G150200	MEE62	AT5G45800	Leucine-rich repeat protein kinase family protein [Source:NCBI gene (formerly Entrezgene);Acc:834620]
csi-miR171b-5p	TraesCS4D02G347700.1	4.0	-1.0	1	22	1465	1486	UGUGAUAUUGGUUCGGCUCAUC	:::::::.:::: :::: ::.:	GAUGAGCUGAACGAAUAACAUA	Translation	cdna chromosome:IWGSC:4D:501455489:501458977:-1 gene:TraesCS4D02G347700 gene_biotype:protein_coding transcript_biotype:protein_coding	1	TRAESCS4D02G347700.1	TraesCS4D02G347700	AT1G12600	AT1G12600	UDP-N-acetylglucosamine (UAA) transporter family [Source:NCBI gene (formerly Entrezgene);Acc:837816]
csi-miR171b-5p	TraesCS4D02G347700.1	4.0	-1.0	1	22	1465	1486	UGUGAUAUUGGUUCGGCUCAUC	:::::::.:::: :::: ::.:	GAUGAGCUGAACGAAUAACAUA	Translation	cdna chromosome:IWGSC:4D:501455489:501458977:-1 gene:TraesCS4D02G347700 gene_biotype:protein_coding transcript_biotype:protein_coding	1	TRAESCS4D02G347700.1	TraesCS4D02G347700	UTR2	AT4G23010	UDP-galactose transporter 2 [Source:NCBI gene (formerly Entrezgene);Acc:828400]
csi-miR171b-5p	TraesCS5A02G041400.1	4.0	-1.0	1	22	369	390	UGUGAUAUUGGUUCGGCUCAUC	:: ::: :::.:::: .::::.	GACGAGGCGAGCCAAGGUCACG	Cleavage	cdna chromosome:IWGSC:5A:37400914:37402423:-1 gene:TraesCS5A02G041400 gene_biotype:protein_coding transcript_biotype:protein_coding	1	TRAESCS5A02G041400.1	TraesCS5A02G041400	N/A	N/A	N/A
csi-miR171b-5p	TraesCS5A02G081800.3	4.0	-1.0	1	22	476	497	UGUGAUAUUGGUUCGGCUCAUC	:. ::::.::.::..: ::.::	GGGGAGCUGAGCCGGUUUCGCA	Cleavage	cdna chromosome:IWGSC:5A:105691291:105696121:-1 gene:TraesCS5A02G081800 gene_biotype:protein_coding transcript_biotype:protein_coding	1	TRAESCS5A02G081800.3	TraesCS5A02G081800	AT2G03667	AT2G03667	Asparagine synthase family protein [Source:NCBI gene (formerly Entrezgene);Acc:5007865]
csi-miR171b-5p	TraesCS5A02G299600.1	4.0	-1.0	1	22	608	629	UGUGAUAUUGGUUCGGCUCAUC	:: :: ::::.::::: ::::	GAAGAUCCGAGCCAAUUUCACC	Cleavage	cdna chromosome:IWGSC:5A:509100588:509104397:1 gene:TraesCS5A02G299600 gene_biotype:protein_coding transcript_biotype:protein_coding	1	TRAESCS5A02G299600.1	TraesCS5A02G299600	AT2G30710	AT2G30710	Ypt/Rab-GAP domain of gyp1p superfamily protein [Source:NCBI gene (formerly Entrezgene);Acc:817622]
csi-miR171b-5p	TraesCS5B02G084600.1	4.0	-1.0	1	22	462	483	UGUGAUAUUGGUUCGGCUCAUC	:. ::::.::.::..: ::.::	GGGGAGCUGAGCCGGUUUCGCA	Cleavage	cdna chromosome:IWGSC:5B:107190378:107196256:1 gene:TraesCS5B02G084600 gene_biotype:protein_coding transcript_biotype:protein_coding	1	TRAESCS5B02G084600.1	TraesCS5B02G084600	AT2G03667	AT2G03667	Asparagine synthase family protein [Source:NCBI gene (formerly Entrezgene);Acc:5007865]
csi-miR171b-5p	TraesCS5B02G217800.1	4.0	-1.0	1	22	784	804	UGUGAUAUUGGUUCGGCUCAUC	::::.::. :::::::.:::.:	GAUGGGCU-AACCAAUGUCAUA	Cleavage	cdna chromosome:IWGSC:5B:391810833:391824006:1 gene:TraesCS5B02G217800 gene_biotype:protein_coding transcript_biotype:protein_coding description:Glutamate receptor [Source:UniProtKB/TrEMBL;Acc:A0A341VCZ6]	1	TRAESCS5B02G217800.1	TraesCS5B02G217800	GLR1.3	AT5G48410	glutamate receptor 1.3 [Source:NCBI gene (formerly Entrezgene);Acc:834896]
csi-miR171b-5p	TraesCS5B02G217800.1	4.0	-1.0	1	22	784	804	UGUGAUAUUGGUUCGGCUCAUC	::::.::. :::::::.:::.:	GAUGGGCU-AACCAAUGUCAUA	Cleavage	cdna chromosome:IWGSC:5B:391810833:391824006:1 gene:TraesCS5B02G217800 gene_biotype:protein_coding transcript_biotype:protein_coding description:Glutamate receptor [Source:UniProtKB/TrEMBL;Acc:A0A341VCZ6]	1	TRAESCS5B02G217800.1	TraesCS5B02G217800	ATGLR1.2	AT5G48400	Glutamate receptor family protein [Source:NCBI gene (formerly Entrezgene);Acc:834895]
csi-miR171b-5p	TraesCS5B02G217800.1	4.0	-1.0	1	22	784	804	UGUGAUAUUGGUUCGGCUCAUC	::::.::. :::::::.:::.:	GAUGGGCU-AACCAAUGUCAUA	Cleavage	cdna chromosome:IWGSC:5B:391810833:391824006:1 gene:TraesCS5B02G217800 gene_biotype:protein_coding transcript_biotype:protein_coding description:Glutamate receptor [Source:UniProtKB/TrEMBL;Acc:A0A341VCZ6]	1	TRAESCS5B02G217800.1	TraesCS5B02G217800	GLR1.1	AT3G04110	glutamate receptor 1.1 [Source:NCBI gene (formerly Entrezgene);Acc:819566]
csi-miR171b-5p	TraesCS5B02G217800.1	4.0	-1.0	1	22	784	804	UGUGAUAUUGGUUCGGCUCAUC	::::.::. :::::::.:::.:	GAUGGGCU-AACCAAUGUCAUA	Cleavage	cdna chromosome:IWGSC:5B:391810833:391824006:1 gene:TraesCS5B02G217800 gene_biotype:protein_coding transcript_biotype:protein_coding description:Glutamate receptor [Source:UniProtKB/TrEMBL;Acc:A0A341VCZ6]	1	TRAESCS5B02G217800.1	TraesCS5B02G217800	GLR1.4	AT3G07520	glutamate receptor 1.4 [Source:NCBI gene (formerly Entrezgene);Acc:819940]
csi-miR171b-5p	TraesCS5D02G090800.1	4.0	-1.0	1	22	354	375	UGUGAUAUUGGUUCGGCUCAUC	:. ::::.::.::..: ::.::	GGGGAGCUGAGCCGGUUUCGCA	Cleavage	cdna chromosome:IWGSC:5D:97825995:97830324:1 gene:TraesCS5D02G090800 gene_biotype:protein_coding transcript_biotype:protein_coding	1	TRAESCS5D02G090800.1	TraesCS5D02G090800	AT2G03667	AT2G03667	Asparagine synthase family protein [Source:NCBI gene (formerly Entrezgene);Acc:5007865]
csi-miR171b-5p	TraesCS5D02G090800.2	4.0	-1.0	1	22	354	375	UGUGAUAUUGGUUCGGCUCAUC	:. ::::.::.::..: ::.::	GGGGAGCUGAGCCGGUUUCGCA	Cleavage	cdna chromosome:IWGSC:5D:97825995:97831772:1 gene:TraesCS5D02G090800 gene_biotype:protein_coding transcript_biotype:protein_coding	1	TRAESCS5D02G090800.2	TraesCS5D02G090800	AT2G03667	AT2G03667	Asparagine synthase family protein [Source:NCBI gene (formerly Entrezgene);Acc:5007865]
csi-miR171b-5p	TraesCS5D02G090800.3	4.0	-1.0	1	22	354	375	UGUGAUAUUGGUUCGGCUCAUC	:. ::::.::.::..: ::.::	GGGGAGCUGAGCCGGUUUCGCA	Cleavage	cdna chromosome:IWGSC:5D:97825995:97831772:1 gene:TraesCS5D02G090800 gene_biotype:protein_coding transcript_biotype:protein_coding	1	TRAESCS5D02G090800.3	TraesCS5D02G090800	AT2G03667	AT2G03667	Asparagine synthase family protein [Source:NCBI gene (formerly Entrezgene);Acc:5007865]
csi-miR171b-5p	TraesCS5D02G090800.4	4.0	-1.0	1	22	354	375	UGUGAUAUUGGUUCGGCUCAUC	:. ::::.::.::..: ::.::	GGGGAGCUGAGCCGGUUUCGCA	Cleavage	cdna chromosome:IWGSC:5D:97825995:97831772:1 gene:TraesCS5D02G090800 gene_biotype:protein_coding transcript_biotype:protein_coding	1	TRAESCS5D02G090800.4	TraesCS5D02G090800	AT2G03667	AT2G03667	Asparagine synthase family protein [Source:NCBI gene (formerly Entrezgene);Acc:5007865]
csi-miR171b-5p	TraesCS5D02G226700.1	4.0	-1.0	1	22	766	786	UGUGAUAUUGGUUCGGCUCAUC	::::.::. :::::::.:::.:	GAUGGGCU-AACCAAUGUCAUA	Cleavage	cdna chromosome:IWGSC:5D:334898260:334903931:1 gene:TraesCS5D02G226700 gene_biotype:protein_coding transcript_biotype:protein_coding description:Glutamate receptor [Source:UniProtKB/TrEMBL;Acc:A0A341W9E2]	1	TRAESCS5D02G226700.1	TraesCS5D02G226700	GLR1.3	AT5G48410	glutamate receptor 1.3 [Source:NCBI gene (formerly Entrezgene);Acc:834896]
csi-miR171b-5p	TraesCS5D02G226700.1	4.0	-1.0	1	22	766	786	UGUGAUAUUGGUUCGGCUCAUC	::::.::. :::::::.:::.:	GAUGGGCU-AACCAAUGUCAUA	Cleavage	cdna chromosome:IWGSC:5D:334898260:334903931:1 gene:TraesCS5D02G226700 gene_biotype:protein_coding transcript_biotype:protein_coding description:Glutamate receptor [Source:UniProtKB/TrEMBL;Acc:A0A341W9E2]	1	TRAESCS5D02G226700.1	TraesCS5D02G226700	GLR1.1	AT3G04110	glutamate receptor 1.1 [Source:NCBI gene (formerly Entrezgene);Acc:819566]
csi-miR171b-5p	TraesCS5D02G226700.1	4.0	-1.0	1	22	766	786	UGUGAUAUUGGUUCGGCUCAUC	::::.::. :::::::.:::.:	GAUGGGCU-AACCAAUGUCAUA	Cleavage	cdna chromosome:IWGSC:5D:334898260:334903931:1 gene:TraesCS5D02G226700 gene_biotype:protein_coding transcript_biotype:protein_coding description:Glutamate receptor [Source:UniProtKB/TrEMBL;Acc:A0A341W9E2]	1	TRAESCS5D02G226700.1	TraesCS5D02G226700	GLR1.4	AT3G07520	glutamate receptor 1.4 [Source:NCBI gene (formerly Entrezgene);Acc:819940]
csi-miR171b-5p	TraesCS5D02G226700.1	4.0	-1.0	1	22	766	786	UGUGAUAUUGGUUCGGCUCAUC	::::.::. :::::::.:::.:	GAUGGGCU-AACCAAUGUCAUA	Cleavage	cdna chromosome:IWGSC:5D:334898260:334903931:1 gene:TraesCS5D02G226700 gene_biotype:protein_coding transcript_biotype:protein_coding description:Glutamate receptor [Source:UniProtKB/TrEMBL;Acc:A0A341W9E2]	1	TRAESCS5D02G226700.1	TraesCS5D02G226700	ATGLR1.2	AT5G48400	Glutamate receptor family protein [Source:NCBI gene (formerly Entrezgene);Acc:834895]
csi-miR171b-5p	TraesCS5D02G226700.2	4.0	-1.0	1	22	766	786	UGUGAUAUUGGUUCGGCUCAUC	::::.::. :::::::.:::.:	GAUGGGCU-AACCAAUGUCAUA	Cleavage	cdna chromosome:IWGSC:5D:334898260:334907246:1 gene:TraesCS5D02G226700 gene_biotype:protein_coding transcript_biotype:protein_coding description:Glutamate receptor [Source:UniProtKB/TrEMBL;Acc:A0A341W9E2]	1	TRAESCS5D02G226700.2	TraesCS5D02G226700	GLR1.3	AT5G48410	glutamate receptor 1.3 [Source:NCBI gene (formerly Entrezgene);Acc:834896]
csi-miR171b-5p	TraesCS5D02G226700.2	4.0	-1.0	1	22	766	786	UGUGAUAUUGGUUCGGCUCAUC	::::.::. :::::::.:::.:	GAUGGGCU-AACCAAUGUCAUA	Cleavage	cdna chromosome:IWGSC:5D:334898260:334907246:1 gene:TraesCS5D02G226700 gene_biotype:protein_coding transcript_biotype:protein_coding description:Glutamate receptor [Source:UniProtKB/TrEMBL;Acc:A0A341W9E2]	1	TRAESCS5D02G226700.2	TraesCS5D02G226700	ATGLR1.2	AT5G48400	Glutamate receptor family protein [Source:NCBI gene (formerly Entrezgene);Acc:834895]
csi-miR171b-5p	TraesCS5D02G226700.2	4.0	-1.0	1	22	766	786	UGUGAUAUUGGUUCGGCUCAUC	::::.::. :::::::.:::.:	GAUGGGCU-AACCAAUGUCAUA	Cleavage	cdna chromosome:IWGSC:5D:334898260:334907246:1 gene:TraesCS5D02G226700 gene_biotype:protein_coding transcript_biotype:protein_coding description:Glutamate receptor [Source:UniProtKB/TrEMBL;Acc:A0A341W9E2]	1	TRAESCS5D02G226700.2	TraesCS5D02G226700	GLR1.1	AT3G04110	glutamate receptor 1.1 [Source:NCBI gene (formerly Entrezgene);Acc:819566]
csi-miR171b-5p	TraesCS5D02G226700.2	4.0	-1.0	1	22	766	786	UGUGAUAUUGGUUCGGCUCAUC	::::.::. :::::::.:::.:	GAUGGGCU-AACCAAUGUCAUA	Cleavage	cdna chromosome:IWGSC:5D:334898260:334907246:1 gene:TraesCS5D02G226700 gene_biotype:protein_coding transcript_biotype:protein_coding description:Glutamate receptor [Source:UniProtKB/TrEMBL;Acc:A0A341W9E2]	1	TRAESCS5D02G226700.2	TraesCS5D02G226700	GLR1.4	AT3G07520	glutamate receptor 1.4 [Source:NCBI gene (formerly Entrezgene);Acc:819940]
csi-miR171b-5p	TraesCS5D02G226700.3	4.0	-1.0	1	22	766	786	UGUGAUAUUGGUUCGGCUCAUC	::::.::. :::::::.:::.:	GAUGGGCU-AACCAAUGUCAUA	Cleavage	cdna chromosome:IWGSC:5D:334898260:334907246:1 gene:TraesCS5D02G226700 gene_biotype:protein_coding transcript_biotype:protein_coding description:Glutamate receptor [Source:UniProtKB/TrEMBL;Acc:A0A341W9E2]	1	TRAESCS5D02G226700.3	TraesCS5D02G226700	GLR1.1	AT3G04110	glutamate receptor 1.1 [Source:NCBI gene (formerly Entrezgene);Acc:819566]
csi-miR171b-5p	TraesCS5D02G226700.3	4.0	-1.0	1	22	766	786	UGUGAUAUUGGUUCGGCUCAUC	::::.::. :::::::.:::.:	GAUGGGCU-AACCAAUGUCAUA	Cleavage	cdna chromosome:IWGSC:5D:334898260:334907246:1 gene:TraesCS5D02G226700 gene_biotype:protein_coding transcript_biotype:protein_coding description:Glutamate receptor [Source:UniProtKB/TrEMBL;Acc:A0A341W9E2]	1	TRAESCS5D02G226700.3	TraesCS5D02G226700	ATGLR1.2	AT5G48400	Glutamate receptor family protein [Source:NCBI gene (formerly Entrezgene);Acc:834895]
csi-miR171b-5p	TraesCS5D02G226700.3	4.0	-1.0	1	22	766	786	UGUGAUAUUGGUUCGGCUCAUC	::::.::. :::::::.:::.:	GAUGGGCU-AACCAAUGUCAUA	Cleavage	cdna chromosome:IWGSC:5D:334898260:334907246:1 gene:TraesCS5D02G226700 gene_biotype:protein_coding transcript_biotype:protein_coding description:Glutamate receptor [Source:UniProtKB/TrEMBL;Acc:A0A341W9E2]	1	TRAESCS5D02G226700.3	TraesCS5D02G226700	GLR1.3	AT5G48410	glutamate receptor 1.3 [Source:NCBI gene (formerly Entrezgene);Acc:834896]
csi-miR171b-5p	TraesCS5D02G226700.3	4.0	-1.0	1	22	766	786	UGUGAUAUUGGUUCGGCUCAUC	::::.::. :::::::.:::.:	GAUGGGCU-AACCAAUGUCAUA	Cleavage	cdna chromosome:IWGSC:5D:334898260:334907246:1 gene:TraesCS5D02G226700 gene_biotype:protein_coding transcript_biotype:protein_coding description:Glutamate receptor [Source:UniProtKB/TrEMBL;Acc:A0A341W9E2]	1	TRAESCS5D02G226700.3	TraesCS5D02G226700	GLR1.4	AT3G07520	glutamate receptor 1.4 [Source:NCBI gene (formerly Entrezgene);Acc:819940]
csi-miR171b-5p	TraesCS6B02G069300.2	4.0	-1.0	1	22	241	262	UGUGAUAUUGGUUCGGCUCAUC	:: : :.:::.::.:::::.:	AAUUAACUGAAUCAGUAUCAUA	Cleavage	cdna chromosome:IWGSC:6B:46751815:46754992:1 gene:TraesCS6B02G069300 gene_biotype:protein_coding transcript_biotype:protein_coding	1	TRAESCS6B02G069300.2	TraesCS6B02G069300	N/A	N/A	N/A
csi-miR171b-5p	TraesCS6B02G069300.3	4.0	-1.0	1	22	241	262	UGUGAUAUUGGUUCGGCUCAUC	:: : :.:::.::.:::::.:	AAUUAACUGAAUCAGUAUCAUA	Cleavage	cdna chromosome:IWGSC:6B:46751815:46754992:1 gene:TraesCS6B02G069300 gene_biotype:protein_coding transcript_biotype:protein_coding	1	TRAESCS6B02G069300.3	TraesCS6B02G069300	N/A	N/A	N/A
csi-miR171b-5p	TraesCS7A02G010600.1	4.0	-1.0	1	22	1802	1823	UGUGAUAUUGGUUCGGCUCAUC	:.:: .:::.:.:::::::.:	GGUGCUUCGAGCUAAUAUCAUA	Cleavage	cdna chromosome:IWGSC:7A:4763894:4767227:1 gene:TraesCS7A02G010600 gene_biotype:protein_coding transcript_biotype:protein_coding	1	TRAESCS7A02G010600.1	TraesCS7A02G010600	N/A	N/A	N/A
csi-miR171b-5p	TraesCS7A02G303000.1	4.0	-1.0	1	22	367	388	UGUGAUAUUGGUUCGGCUCAUC	:: :: :::.: ::::::::..	GACGAUCCGGAACAAUAUCAUG	Translation	cdna chromosome:IWGSC:7A:425628571:425629500:1 gene:TraesCS7A02G303000 gene_biotype:protein_coding transcript_biotype:protein_coding	1	TRAESCS7A02G303000.1	TraesCS7A02G303000	AT5G24600	AT5G24600	TRP-like ion channel protein (Protein of unknown function, DUF599) [Source:NCBI gene (formerly Entrezgene);Acc:832531]
csi-miR171b-5p	TraesCS7B02G176000.1	4.0	-1.0	1	22	161	182	UGUGAUAUUGGUUCGGCUCAUC	:: :.:..:: :::::::.:.:	GAGGGGUUGACCCAAUAUUAUA	Cleavage	cdna chromosome:IWGSC:7B:247461923:247462654:1 gene:TraesCS7B02G176000 gene_biotype:protein_coding transcript_biotype:protein_coding description:Cytochrome c oxidase subunit 1 [Source:UniProtKB/TrEMBL;Acc:A0A1D6CJQ4]	1	TRAESCS7B02G176000.1	TraesCS7B02G176000	cox1	ATMG01360
csi-miR171b-5p	TraesCS7D02G435100.1	4.0	-1.0	1	22	1079	1100	UGUGAUAUUGGUUCGGCUCAUC	:: ::::.::.:..: :::::.	GAGGAGCUGAGCUGAAAUCACG	Cleavage	cdna chromosome:IWGSC:7D:554556929:554561359:1 gene:TraesCS7D02G435100 gene_biotype:protein_coding transcript_biotype:protein_coding	1	TRAESCS7D02G435100.1	TraesCS7D02G435100	HCC1	AT3G08950	electron transport SCO1/SenC family protein [Source:NCBI gene (formerly Entrezgene);Acc:820046]
csi-miR171b-5p	TraesCSU02G158600.1	4.0	-1.0	1	22	1214	1235	UGUGAUAUUGGUUCGGCUCAUC	::::::::.::.: :::::	AUUGAGCCGAGCCGAGCUCACA	Cleavage	cdna chromosome:IWGSC:Un:221266383:221269582:-1 gene:TraesCSU02G158600 gene_biotype:protein_coding transcript_biotype:protein_coding	1	TRAESCSU02G158600.1	TraesCSU02G158600	N/A	N/A	N/A
csi-miR171b-5p	TraesCS1A02G138200.2	4.5	-1.0	1	22	1444	1465	UGUGAUAUUGGUUCGGCUCAUC	: ::::.::.: ::.:::.:..	GUUGAGUCGGAGCAGUAUUAUG	Translation	cdna chromosome:IWGSC:1A:230132869:230165911:1 gene:TraesCS1A02G138200 gene_biotype:protein_coding transcript_biotype:protein_coding	1	TRAESCS1A02G138200.2	TraesCS1A02G138200	HAG1	AT3G54610	histone acetyltransferase of the GNAT family 1 [Source:NCBI gene (formerly Entrezgene);Acc:824626]
csi-miR171b-5p	TraesCS1A02G344600.1	4.5	-1.0	1	22	2037	2058	UGUGAUAUUGGUUCGGCUCAUC	.::::.:: :.::::.:...:	UGUGAGUCGUAUCAAUGUUGUA	Cleavage	cdna chromosome:IWGSC:1A:532505107:532508548:-1 gene:TraesCS1A02G344600 gene_biotype:protein_coding transcript_biotype:protein_coding	1	TRAESCS1A02G344600.1	TraesCS1A02G344600	N/A	N/A	N/A
csi-miR171b-5p	TraesCS1D02G030700.1	4.5	-1.0	1	22	1845	1866	UGUGAUAUUGGUUCGGCUCAUC	::: :::: .:.::: ::::::	GAUUAGCCCGAUCAAAAUCACA	Cleavage	cdna chromosome:IWGSC:1D:11973553:11977690:-1 gene:TraesCS1D02G030700 gene_biotype:protein_coding transcript_biotype:protein_coding	1	TRAESCS1D02G030700.1	TraesCS1D02G030700	AT2G29065	AT2G29065	GRAS family transcription factor [Source:NCBI gene (formerly Entrezgene);Acc:10723125]
csi-miR171b-5p	TraesCS1D02G030700.1	4.5	-1.0	1	22	1845	1866	UGUGAUAUUGGUUCGGCUCAUC	::: :::: .:.::: ::::::	GAUUAGCCCGAUCAAAAUCACA	Cleavage	cdna chromosome:IWGSC:1D:11973553:11977690:-1 gene:TraesCS1D02G030700 gene_biotype:protein_coding transcript_biotype:protein_coding	1	TRAESCS1D02G030700.1	TraesCS1D02G030700	AT2G37650	AT2G37650	GRAS family transcription factor [Source:NCBI gene (formerly Entrezgene);Acc:818342]
csi-miR171b-5p	TraesCS1D02G030700.1	4.5	-1.0	1	22	1845	1866	UGUGAUAUUGGUUCGGCUCAUC	::: :::: .:.::: ::::::	GAUUAGCCCGAUCAAAAUCACA	Cleavage	cdna chromosome:IWGSC:1D:11973553:11977690:-1 gene:TraesCS1D02G030700 gene_biotype:protein_coding transcript_biotype:protein_coding	1	TRAESCS1D02G030700.1	TraesCS1D02G030700	AT1G07520	AT1G07520	GRAS family transcription factor [Source:NCBI gene (formerly Entrezgene);Acc:837266]
csi-miR171b-5p	TraesCS1D02G030700.1	4.5	-1.0	1	22	1845	1866	UGUGAUAUUGGUUCGGCUCAUC	::: :::: .:.::: ::::::	GAUUAGCCCGAUCAAAAUCACA	Cleavage	cdna chromosome:IWGSC:1D:11973553:11977690:-1 gene:TraesCS1D02G030700 gene_biotype:protein_coding transcript_biotype:protein_coding	1	TRAESCS1D02G030700.1	TraesCS1D02G030700	AT2G29060	AT2G29060	GRAS family transcription factor [Source:NCBI gene (formerly Entrezgene);Acc:817454]
csi-miR171b-5p	TraesCS1D02G030700.1	4.5	-1.0	1	22	1845	1866	UGUGAUAUUGGUUCGGCUCAUC	::: :::: .:.::: ::::::	GAUUAGCCCGAUCAAAAUCACA	Cleavage	cdna chromosome:IWGSC:1D:11973553:11977690:-1 gene:TraesCS1D02G030700 gene_biotype:protein_coding transcript_biotype:protein_coding	1	TRAESCS1D02G030700.1	TraesCS1D02G030700	AT5G59450	AT5G59450	GRAS family transcription factor [Source:NCBI gene (formerly Entrezgene);Acc:836064]
csi-miR171b-5p	TraesCS1D02G030700.1	4.5	-1.0	1	22	1845	1866	UGUGAUAUUGGUUCGGCUCAUC	::: :::: .:.::: ::::::	GAUUAGCCCGAUCAAAAUCACA	Cleavage	cdna chromosome:IWGSC:1D:11973553:11977690:-1 gene:TraesCS1D02G030700 gene_biotype:protein_coding transcript_biotype:protein_coding	1	TRAESCS1D02G030700.1	TraesCS1D02G030700	AT3G46600	AT3G46600	GRAS family transcription factor [Source:NCBI gene (formerly Entrezgene);Acc:823813]
csi-miR171b-5p	TraesCS1D02G030700.1	4.5	-1.0	1	22	1845	1866	UGUGAUAUUGGUUCGGCUCAUC	::: :::: .:.::: ::::::	GAUUAGCCCGAUCAAAAUCACA	Cleavage	cdna chromosome:IWGSC:1D:11973553:11977690:-1 gene:TraesCS1D02G030700 gene_biotype:protein_coding transcript_biotype:protein_coding	1	TRAESCS1D02G030700.1	TraesCS1D02G030700	SCL14	AT1G07530	SCARECROW-like 14 [Source:NCBI gene (formerly Entrezgene);Acc:837267]
csi-miR171b-5p	TraesCS2A02G133300.1	4.5	-1.0	1	22	750	771	UGUGAUAUUGGUUCGGCUCAUC	: ::.:::::.::.: .:::..	GUUGGGCCGAGCCGACGUCAUG	Cleavage	cdna chromosome:IWGSC:2A:80231187:80234365:1 gene:TraesCS2A02G133300 gene_biotype:protein_coding transcript_biotype:protein_coding description:3-oxoacyl-[acyl-carrier-protein] synthase [Source:UniProtKB/TrEMBL;Acc:A0A1D5TMP7]	1	TRAESCS2A02G133300.1	TraesCS2A02G133300	KASI	AT5G46290	3-ketoacyl-acyl carrier protein synthase I [Source:NCBI gene (formerly Entrezgene);Acc:834671]
csi-miR171b-5p	TraesCS2A02G246300.2	4.5	-1.0	1	22	3633	3654	UGUGAUAUUGGUUCGGCUCAUC	:::.: .:.::.::: :::::	CAUGGGAUGGACUAAUUUCACA	Cleavage	cdna chromosome:IWGSC:2A:360738362:360747203:1 gene:TraesCS2A02G246300 gene_biotype:protein_coding transcript_biotype:protein_coding	1	TRAESCS2A02G246300.2	TraesCS2A02G246300	AO1	AT5G20960	aldehyde oxidase 1 [Source:NCBI gene (formerly Entrezgene);Acc:832221]
csi-miR171b-5p	TraesCS2A02G246300.2	4.5	-1.0	1	22	3633	3654	UGUGAUAUUGGUUCGGCUCAUC	:::.: .:.::.::: :::::	CAUGGGAUGGACUAAUUUCACA	Cleavage	cdna chromosome:IWGSC:2A:360738362:360747203:1 gene:TraesCS2A02G246300 gene_biotype:protein_coding transcript_biotype:protein_coding	1	TRAESCS2A02G246300.2	TraesCS2A02G246300	AAO2	AT3G43600	aldehyde oxidase 2 [Source:NCBI gene (formerly Entrezgene);Acc:823457]
csi-miR171b-5p	TraesCS2A02G246300.2	4.5	-1.0	1	22	3633	3654	UGUGAUAUUGGUUCGGCUCAUC	:::.: .:.::.::: :::::	CAUGGGAUGGACUAAUUUCACA	Cleavage	cdna chromosome:IWGSC:2A:360738362:360747203:1 gene:TraesCS2A02G246300 gene_biotype:protein_coding transcript_biotype:protein_coding	1	TRAESCS2A02G246300.2	TraesCS2A02G246300	AO4	AT1G04580	aldehyde oxidase 4 [Source:NCBI gene (formerly Entrezgene);Acc:839488]
csi-miR171b-5p	TraesCS2A02G246300.2	4.5	-1.0	1	22	3633	3654	UGUGAUAUUGGUUCGGCUCAUC	:::.: .:.::.::: :::::	CAUGGGAUGGACUAAUUUCACA	Cleavage	cdna chromosome:IWGSC:2A:360738362:360747203:1 gene:TraesCS2A02G246300 gene_biotype:protein_coding transcript_biotype:protein_coding	1	TRAESCS2A02G246300.2	TraesCS2A02G246300	AAO3	AT2G27150	abscisic aldehyde oxidase 3 [Source:NCBI gene (formerly Entrezgene);Acc:817257]
csi-miR171b-5p	TraesCS2A02G246300.2	4.5	-1.0	1	22	3633	3654	UGUGAUAUUGGUUCGGCUCAUC	:::.: .:.::.::: :::::	CAUGGGAUGGACUAAUUUCACA	Cleavage	cdna chromosome:IWGSC:2A:360738362:360747203:1 gene:TraesCS2A02G246300 gene_biotype:protein_coding transcript_biotype:protein_coding	1	TRAESCS2A02G246300.2	TraesCS2A02G246300	AT1G02590	AT1G02590	Aldehyde oxidase/xanthine dehydrogenase, molybdopterin binding protein [Source:NCBI gene (formerly Entrezgene);Acc:839372]
csi-miR171b-5p	TraesCS2A02G246300.3	4.5	-1.0	1	22	3633	3654	UGUGAUAUUGGUUCGGCUCAUC	:::.: .:.::.::: :::::	CAUGGGAUGGACUAAUUUCACA	Cleavage	cdna chromosome:IWGSC:2A:360738362:360748707:1 gene:TraesCS2A02G246300 gene_biotype:protein_coding transcript_biotype:protein_coding	1	TRAESCS2A02G246300.3	TraesCS2A02G246300	AT1G02590	AT1G02590	Aldehyde oxidase/xanthine dehydrogenase, molybdopterin binding protein [Source:NCBI gene (formerly Entrezgene);Acc:839372]
csi-miR171b-5p	TraesCS2A02G246300.3	4.5	-1.0	1	22	3633	3654	UGUGAUAUUGGUUCGGCUCAUC	:::.: .:.::.::: :::::	CAUGGGAUGGACUAAUUUCACA	Cleavage	cdna chromosome:IWGSC:2A:360738362:360748707:1 gene:TraesCS2A02G246300 gene_biotype:protein_coding transcript_biotype:protein_coding	1	TRAESCS2A02G246300.3	TraesCS2A02G246300	AO1	AT5G20960	aldehyde oxidase 1 [Source:NCBI gene (formerly Entrezgene);Acc:832221]
csi-miR171b-5p	TraesCS2A02G246300.3	4.5	-1.0	1	22	3633	3654	UGUGAUAUUGGUUCGGCUCAUC	:::.: .:.::.::: :::::	CAUGGGAUGGACUAAUUUCACA	Cleavage	cdna chromosome:IWGSC:2A:360738362:360748707:1 gene:TraesCS2A02G246300 gene_biotype:protein_coding transcript_biotype:protein_coding	1	TRAESCS2A02G246300.3	TraesCS2A02G246300	AAO2	AT3G43600	aldehyde oxidase 2 [Source:NCBI gene (formerly Entrezgene);Acc:823457]
csi-miR171b-5p	TraesCS2A02G246300.3	4.5	-1.0	1	22	3633	3654	UGUGAUAUUGGUUCGGCUCAUC	:::.: .:.::.::: :::::	CAUGGGAUGGACUAAUUUCACA	Cleavage	cdna chromosome:IWGSC:2A:360738362:360748707:1 gene:TraesCS2A02G246300 gene_biotype:protein_coding transcript_biotype:protein_coding	1	TRAESCS2A02G246300.3	TraesCS2A02G246300	AAO3	AT2G27150	abscisic aldehyde oxidase 3 [Source:NCBI gene (formerly Entrezgene);Acc:817257]
csi-miR171b-5p	TraesCS2A02G246300.3	4.5	-1.0	1	22	3633	3654	UGUGAUAUUGGUUCGGCUCAUC	:::.: .:.::.::: :::::	CAUGGGAUGGACUAAUUUCACA	Cleavage	cdna chromosome:IWGSC:2A:360738362:360748707:1 gene:TraesCS2A02G246300 gene_biotype:protein_coding transcript_biotype:protein_coding	1	TRAESCS2A02G246300.3	TraesCS2A02G246300	AO4	AT1G04580	aldehyde oxidase 4 [Source:NCBI gene (formerly Entrezgene);Acc:839488]
csi-miR171b-5p	TraesCS2A02G246300.4	4.5	-1.0	1	22	3423	3444	UGUGAUAUUGGUUCGGCUCAUC	:::.: .:.::.::: :::::	CAUGGGAUGGACUAAUUUCACA	Cleavage	cdna chromosome:IWGSC:2A:360738362:360748707:1 gene:TraesCS2A02G246300 gene_biotype:protein_coding transcript_biotype:protein_coding	1	TRAESCS2A02G246300.4	TraesCS2A02G246300	AAO2	AT3G43600	aldehyde oxidase 2 [Source:NCBI gene (formerly Entrezgene);Acc:823457]
csi-miR171b-5p	TraesCS2A02G246300.4	4.5	-1.0	1	22	3423	3444	UGUGAUAUUGGUUCGGCUCAUC	:::.: .:.::.::: :::::	CAUGGGAUGGACUAAUUUCACA	Cleavage	cdna chromosome:IWGSC:2A:360738362:360748707:1 gene:TraesCS2A02G246300 gene_biotype:protein_coding transcript_biotype:protein_coding	1	TRAESCS2A02G246300.4	TraesCS2A02G246300	AT1G02590	AT1G02590	Aldehyde oxidase/xanthine dehydrogenase, molybdopterin binding protein [Source:NCBI gene (formerly Entrezgene);Acc:839372]
csi-miR171b-5p	TraesCS2A02G246300.4	4.5	-1.0	1	22	3423	3444	UGUGAUAUUGGUUCGGCUCAUC	:::.: .:.::.::: :::::	CAUGGGAUGGACUAAUUUCACA	Cleavage	cdna chromosome:IWGSC:2A:360738362:360748707:1 gene:TraesCS2A02G246300 gene_biotype:protein_coding transcript_biotype:protein_coding	1	TRAESCS2A02G246300.4	TraesCS2A02G246300	AO1	AT5G20960	aldehyde oxidase 1 [Source:NCBI gene (formerly Entrezgene);Acc:832221]
csi-miR171b-5p	TraesCS2A02G246300.4	4.5	-1.0	1	22	3423	3444	UGUGAUAUUGGUUCGGCUCAUC	:::.: .:.::.::: :::::	CAUGGGAUGGACUAAUUUCACA	Cleavage	cdna chromosome:IWGSC:2A:360738362:360748707:1 gene:TraesCS2A02G246300 gene_biotype:protein_coding transcript_biotype:protein_coding	1	TRAESCS2A02G246300.4	TraesCS2A02G246300	AAO3	AT2G27150	abscisic aldehyde oxidase 3 [Source:NCBI gene (formerly Entrezgene);Acc:817257]
csi-miR171b-5p	TraesCS2A02G246300.4	4.5	-1.0	1	22	3423	3444	UGUGAUAUUGGUUCGGCUCAUC	:::.: .:.::.::: :::::	CAUGGGAUGGACUAAUUUCACA	Cleavage	cdna chromosome:IWGSC:2A:360738362:360748707:1 gene:TraesCS2A02G246300 gene_biotype:protein_coding transcript_biotype:protein_coding	1	TRAESCS2A02G246300.4	TraesCS2A02G246300	AO4	AT1G04580	aldehyde oxidase 4 [Source:NCBI gene (formerly Entrezgene);Acc:839488]
csi-miR171b-5p	TraesCS2A02G381700.1	4.5	-1.0	1	22	2013	2034	UGUGAUAUUGGUUCGGCUCAUC	:::: :.:::....:.:.:::	CAUGAACUGAAUUGGUGUUACA	Cleavage	cdna chromosome:IWGSC:2A:625019331:625024834:-1 gene:TraesCS2A02G381700 gene_biotype:protein_coding transcript_biotype:protein_coding description:Hexosyltransferase [Source:UniProtKB/TrEMBL;Acc:W5AVW8]	1	TRAESCS2A02G381700.1	TraesCS2A02G381700	PGSIP6	AT5G18480	plant glycogenin-like starch initiation protein 6 [Source:NCBI gene (formerly Entrezgene);Acc:831966]
csi-miR171b-5p	TraesCS2B02G270600.1	4.5	-1.0	1	22	3604	3625	UGUGAUAUUGGUUCGGCUCAUC	:::.: .:.::.::: :::::	CAUGGGAUGGACUAAUUUCACA	Cleavage	cdna chromosome:IWGSC:2B:369476063:369499273:1 gene:TraesCS2B02G270600 gene_biotype:protein_coding transcript_biotype:protein_coding	1	TRAESCS2B02G270600.1	TraesCS2B02G270600	AT1G02590	AT1G02590	Aldehyde oxidase/xanthine dehydrogenase, molybdopterin binding protein [Source:NCBI gene (formerly Entrezgene);Acc:839372]
csi-miR171b-5p	TraesCS2B02G270600.1	4.5	-1.0	1	22	3604	3625	UGUGAUAUUGGUUCGGCUCAUC	:::.: .:.::.::: :::::	CAUGGGAUGGACUAAUUUCACA	Cleavage	cdna chromosome:IWGSC:2B:369476063:369499273:1 gene:TraesCS2B02G270600 gene_biotype:protein_coding transcript_biotype:protein_coding	1	TRAESCS2B02G270600.1	TraesCS2B02G270600	AAO3	AT2G27150	abscisic aldehyde oxidase 3 [Source:NCBI gene (formerly Entrezgene);Acc:817257]
csi-miR171b-5p	TraesCS2B02G270600.1	4.5	-1.0	1	22	3604	3625	UGUGAUAUUGGUUCGGCUCAUC	:::.: .:.::.::: :::::	CAUGGGAUGGACUAAUUUCACA	Cleavage	cdna chromosome:IWGSC:2B:369476063:369499273:1 gene:TraesCS2B02G270600 gene_biotype:protein_coding transcript_biotype:protein_coding	1	TRAESCS2B02G270600.1	TraesCS2B02G270600	AO4	AT1G04580	aldehyde oxidase 4 [Source:NCBI gene (formerly Entrezgene);Acc:839488]
csi-miR171b-5p	TraesCS2B02G270600.1	4.5	-1.0	1	22	3604	3625	UGUGAUAUUGGUUCGGCUCAUC	:::.: .:.::.::: :::::	CAUGGGAUGGACUAAUUUCACA	Cleavage	cdna chromosome:IWGSC:2B:369476063:369499273:1 gene:TraesCS2B02G270600 gene_biotype:protein_coding transcript_biotype:protein_coding	1	TRAESCS2B02G270600.1	TraesCS2B02G270600	AAO2	AT3G43600	aldehyde oxidase 2 [Source:NCBI gene (formerly Entrezgene);Acc:823457]
csi-miR171b-5p	TraesCS2B02G270600.1	4.5	-1.0	1	22	3604	3625	UGUGAUAUUGGUUCGGCUCAUC	:::.: .:.::.::: :::::	CAUGGGAUGGACUAAUUUCACA	Cleavage	cdna chromosome:IWGSC:2B:369476063:369499273:1 gene:TraesCS2B02G270600 gene_biotype:protein_coding transcript_biotype:protein_coding	1	TRAESCS2B02G270600.1	TraesCS2B02G270600	AO1	AT5G20960	aldehyde oxidase 1 [Source:NCBI gene (formerly Entrezgene);Acc:832221]
csi-miR171b-5p	TraesCS2B02G517200.1	4.5	-1.0	1	22	1323	1344	UGUGAUAUUGGUUCGGCUCAUC	:.:::: ::::.::. ::..::	GGUGAGGCGAAUCAGCAUUGCA	Cleavage	cdna chromosome:IWGSC:2B:712049476:712051002:-1 gene:TraesCS2B02G517200 gene_biotype:protein_coding transcript_biotype:protein_coding	1	TRAESCS2B02G517200.1	TraesCS2B02G517200	N/A	N/A	N/A
csi-miR171b-5p	TraesCS2B02G520500.1	4.5	-1.0	1	22	2287	2308	UGUGAUAUUGGUUCGGCUCAUC	::::::::::::: : :..:.	CAUGAGCCGAACCACUUUUGCG	Cleavage	cdna chromosome:IWGSC:2B:715028282:715033708:-1 gene:TraesCS2B02G520500 gene_biotype:protein_coding transcript_biotype:protein_coding	1	TRAESCS2B02G520500.1	TraesCS2B02G520500	N/A	N/A	N/A
csi-miR171b-5p	TraesCS2B02G520500.2	4.5	-1.0	1	22	2151	2172	UGUGAUAUUGGUUCGGCUCAUC	::::::::::::: : :..:.	CAUGAGCCGAACCACUUUUGCG	Cleavage	cdna chromosome:IWGSC:2B:715028282:715033016:-1 gene:TraesCS2B02G520500 gene_biotype:protein_coding transcript_biotype:protein_coding	1	TRAESCS2B02G520500.2	TraesCS2B02G520500	N/A	N/A	N/A
csi-miR171b-5p	TraesCS2B02G520500.3	4.5	-1.0	1	22	2287	2308	UGUGAUAUUGGUUCGGCUCAUC	::::::::::::: : :..:.	CAUGAGCCGAACCACUUUUGCG	Cleavage	cdna chromosome:IWGSC:2B:715028358:715033708:-1 gene:TraesCS2B02G520500 gene_biotype:protein_coding transcript_biotype:protein_coding	1	TRAESCS2B02G520500.3	TraesCS2B02G520500	N/A	N/A	N/A
csi-miR171b-5p	TraesCS2B02G520500.4	4.5	-1.0	1	22	2287	2308	UGUGAUAUUGGUUCGGCUCAUC	::::::::::::: : :..:.	CAUGAGCCGAACCACUUUUGCG	Cleavage	cdna chromosome:IWGSC:2B:715028322:715033708:-1 gene:TraesCS2B02G520500 gene_biotype:protein_coding transcript_biotype:protein_coding	1	TRAESCS2B02G520500.4	TraesCS2B02G520500	N/A	N/A	N/A
csi-miR171b-5p	TraesCS2D02G135300.1	4.5	-1.0	1	22	745	766	UGUGAUAUUGGUUCGGCUCAUC	: ::.:::::.::.: .:::..	GUUGGGCCGAGCCGACGUCAUG	Cleavage	cdna chromosome:IWGSC:2D:79533681:79541359:1 gene:TraesCS2D02G135300 gene_biotype:protein_coding transcript_biotype:protein_coding description:3-oxoacyl-[acyl-carrier-protein] synthase [Source:UniProtKB/TrEMBL;Acc:A0A1D5UXF6]	1	TRAESCS2D02G135300.1	TraesCS2D02G135300	KASI	AT5G46290	3-ketoacyl-acyl carrier protein synthase I [Source:NCBI gene (formerly Entrezgene);Acc:834671]
csi-miR171b-5p	TraesCS2D02G248700.1	4.5	-1.0	1	22	3693	3714	UGUGAUAUUGGUUCGGCUCAUC	:::.: .:.::.::: :::::	CAUGGGAUGGACUAAUUUCACA	Cleavage	cdna chromosome:IWGSC:2D:293654931:293664673:1 gene:TraesCS2D02G248700 gene_biotype:protein_coding transcript_biotype:protein_coding	1	TRAESCS2D02G248700.1	TraesCS2D02G248700	AT1G02590	AT1G02590	Aldehyde oxidase/xanthine dehydrogenase, molybdopterin binding protein [Source:NCBI gene (formerly Entrezgene);Acc:839372]
csi-miR171b-5p	TraesCS2D02G248700.1	4.5	-1.0	1	22	3693	3714	UGUGAUAUUGGUUCGGCUCAUC	:::.: .:.::.::: :::::	CAUGGGAUGGACUAAUUUCACA	Cleavage	cdna chromosome:IWGSC:2D:293654931:293664673:1 gene:TraesCS2D02G248700 gene_biotype:protein_coding transcript_biotype:protein_coding	1	TRAESCS2D02G248700.1	TraesCS2D02G248700	AO1	AT5G20960	aldehyde oxidase 1 [Source:NCBI gene (formerly Entrezgene);Acc:832221]
csi-miR171b-5p	TraesCS2D02G248700.1	4.5	-1.0	1	22	3693	3714	UGUGAUAUUGGUUCGGCUCAUC	:::.: .:.::.::: :::::	CAUGGGAUGGACUAAUUUCACA	Cleavage	cdna chromosome:IWGSC:2D:293654931:293664673:1 gene:TraesCS2D02G248700 gene_biotype:protein_coding transcript_biotype:protein_coding	1	TRAESCS2D02G248700.1	TraesCS2D02G248700	AAO2	AT3G43600	aldehyde oxidase 2 [Source:NCBI gene (formerly Entrezgene);Acc:823457]
csi-miR171b-5p	TraesCS2D02G248700.1	4.5	-1.0	1	22	3693	3714	UGUGAUAUUGGUUCGGCUCAUC	:::.: .:.::.::: :::::	CAUGGGAUGGACUAAUUUCACA	Cleavage	cdna chromosome:IWGSC:2D:293654931:293664673:1 gene:TraesCS2D02G248700 gene_biotype:protein_coding transcript_biotype:protein_coding	1	TRAESCS2D02G248700.1	TraesCS2D02G248700	AAO3	AT2G27150	abscisic aldehyde oxidase 3 [Source:NCBI gene (formerly Entrezgene);Acc:817257]
csi-miR171b-5p	TraesCS2D02G248700.1	4.5	-1.0	1	22	3693	3714	UGUGAUAUUGGUUCGGCUCAUC	:::.: .:.::.::: :::::	CAUGGGAUGGACUAAUUUCACA	Cleavage	cdna chromosome:IWGSC:2D:293654931:293664673:1 gene:TraesCS2D02G248700 gene_biotype:protein_coding transcript_biotype:protein_coding	1	TRAESCS2D02G248700.1	TraesCS2D02G248700	AO4	AT1G04580	aldehyde oxidase 4 [Source:NCBI gene (formerly Entrezgene);Acc:839488]
csi-miR171b-5p	TraesCS2D02G248700.2	4.5	-1.0	1	22	3693	3714	UGUGAUAUUGGUUCGGCUCAUC	:::.: .:.::.::: :::::	CAUGGGAUGGACUAAUUUCACA	Cleavage	cdna chromosome:IWGSC:2D:293654931:293666045:1 gene:TraesCS2D02G248700 gene_biotype:protein_coding transcript_biotype:protein_coding	1	TRAESCS2D02G248700.2	TraesCS2D02G248700	AT1G02590	AT1G02590	Aldehyde oxidase/xanthine dehydrogenase, molybdopterin binding protein [Source:NCBI gene (formerly Entrezgene);Acc:839372]
csi-miR171b-5p	TraesCS2D02G248700.2	4.5	-1.0	1	22	3693	3714	UGUGAUAUUGGUUCGGCUCAUC	:::.: .:.::.::: :::::	CAUGGGAUGGACUAAUUUCACA	Cleavage	cdna chromosome:IWGSC:2D:293654931:293666045:1 gene:TraesCS2D02G248700 gene_biotype:protein_coding transcript_biotype:protein_coding	1	TRAESCS2D02G248700.2	TraesCS2D02G248700	AAO3	AT2G27150	abscisic aldehyde oxidase 3 [Source:NCBI gene (formerly Entrezgene);Acc:817257]
csi-miR171b-5p	TraesCS2D02G248700.2	4.5	-1.0	1	22	3693	3714	UGUGAUAUUGGUUCGGCUCAUC	:::.: .:.::.::: :::::	CAUGGGAUGGACUAAUUUCACA	Cleavage	cdna chromosome:IWGSC:2D:293654931:293666045:1 gene:TraesCS2D02G248700 gene_biotype:protein_coding transcript_biotype:protein_coding	1	TRAESCS2D02G248700.2	TraesCS2D02G248700	AAO2	AT3G43600	aldehyde oxidase 2 [Source:NCBI gene (formerly Entrezgene);Acc:823457]
csi-miR171b-5p	TraesCS2D02G248700.2	4.5	-1.0	1	22	3693	3714	UGUGAUAUUGGUUCGGCUCAUC	:::.: .:.::.::: :::::	CAUGGGAUGGACUAAUUUCACA	Cleavage	cdna chromosome:IWGSC:2D:293654931:293666045:1 gene:TraesCS2D02G248700 gene_biotype:protein_coding transcript_biotype:protein_coding	1	TRAESCS2D02G248700.2	TraesCS2D02G248700	AO4	AT1G04580	aldehyde oxidase 4 [Source:NCBI gene (formerly Entrezgene);Acc:839488]
csi-miR171b-5p	TraesCS2D02G248700.2	4.5	-1.0	1	22	3693	3714	UGUGAUAUUGGUUCGGCUCAUC	:::.: .:.::.::: :::::	CAUGGGAUGGACUAAUUUCACA	Cleavage	cdna chromosome:IWGSC:2D:293654931:293666045:1 gene:TraesCS2D02G248700 gene_biotype:protein_coding transcript_biotype:protein_coding	1	TRAESCS2D02G248700.2	TraesCS2D02G248700	AO1	AT5G20960	aldehyde oxidase 1 [Source:NCBI gene (formerly Entrezgene);Acc:832221]
csi-miR171b-5p	TraesCS2D02G248700.3	4.5	-1.0	1	22	3483	3504	UGUGAUAUUGGUUCGGCUCAUC	:::.: .:.::.::: :::::	CAUGGGAUGGACUAAUUUCACA	Cleavage	cdna chromosome:IWGSC:2D:293654931:293666045:1 gene:TraesCS2D02G248700 gene_biotype:protein_coding transcript_biotype:protein_coding	1	TRAESCS2D02G248700.3	TraesCS2D02G248700	AAO2	AT3G43600	aldehyde oxidase 2 [Source:NCBI gene (formerly Entrezgene);Acc:823457]
csi-miR171b-5p	TraesCS2D02G248700.3	4.5	-1.0	1	22	3483	3504	UGUGAUAUUGGUUCGGCUCAUC	:::.: .:.::.::: :::::	CAUGGGAUGGACUAAUUUCACA	Cleavage	cdna chromosome:IWGSC:2D:293654931:293666045:1 gene:TraesCS2D02G248700 gene_biotype:protein_coding transcript_biotype:protein_coding	1	TRAESCS2D02G248700.3	TraesCS2D02G248700	AT1G02590	AT1G02590	Aldehyde oxidase/xanthine dehydrogenase, molybdopterin binding protein [Source:NCBI gene (formerly Entrezgene);Acc:839372]
csi-miR171b-5p	TraesCS2D02G248700.3	4.5	-1.0	1	22	3483	3504	UGUGAUAUUGGUUCGGCUCAUC	:::.: .:.::.::: :::::	CAUGGGAUGGACUAAUUUCACA	Cleavage	cdna chromosome:IWGSC:2D:293654931:293666045:1 gene:TraesCS2D02G248700 gene_biotype:protein_coding transcript_biotype:protein_coding	1	TRAESCS2D02G248700.3	TraesCS2D02G248700	AO4	AT1G04580	aldehyde oxidase 4 [Source:NCBI gene (formerly Entrezgene);Acc:839488]
csi-miR171b-5p	TraesCS2D02G248700.3	4.5	-1.0	1	22	3483	3504	UGUGAUAUUGGUUCGGCUCAUC	:::.: .:.::.::: :::::	CAUGGGAUGGACUAAUUUCACA	Cleavage	cdna chromosome:IWGSC:2D:293654931:293666045:1 gene:TraesCS2D02G248700 gene_biotype:protein_coding transcript_biotype:protein_coding	1	TRAESCS2D02G248700.3	TraesCS2D02G248700	AAO3	AT2G27150	abscisic aldehyde oxidase 3 [Source:NCBI gene (formerly Entrezgene);Acc:817257]
csi-miR171b-5p	TraesCS2D02G248700.3	4.5	-1.0	1	22	3483	3504	UGUGAUAUUGGUUCGGCUCAUC	:::.: .:.::.::: :::::	CAUGGGAUGGACUAAUUUCACA	Cleavage	cdna chromosome:IWGSC:2D:293654931:293666045:1 gene:TraesCS2D02G248700 gene_biotype:protein_coding transcript_biotype:protein_coding	1	TRAESCS2D02G248700.3	TraesCS2D02G248700	AO1	AT5G20960	aldehyde oxidase 1 [Source:NCBI gene (formerly Entrezgene);Acc:832221]
csi-miR171b-5p	TraesCS2D02G492600.1	4.5	-1.0	1	22	2369	2390	UGUGAUAUUGGUUCGGCUCAUC	::::::::::::: : :..:.	CAUGAGCCGAACCACUUUUGCG	Cleavage	cdna chromosome:IWGSC:2D:590239205:590244608:-1 gene:TraesCS2D02G492600 gene_biotype:protein_coding transcript_biotype:protein_coding	1	TRAESCS2D02G492600.1	TraesCS2D02G492600	N/A	N/A	N/A
csi-miR171b-5p	TraesCS2D02G492600.2	4.5	-1.0	1	22	2069	2090	UGUGAUAUUGGUUCGGCUCAUC	::::::::::::: : :..:.	CAUGAGCCGAACCACUUUUGCG	Cleavage	cdna chromosome:IWGSC:2D:590239205:590243777:-1 gene:TraesCS2D02G492600 gene_biotype:protein_coding transcript_biotype:protein_coding	1	TRAESCS2D02G492600.2	TraesCS2D02G492600	N/A	N/A	N/A
csi-miR171b-5p	TraesCS2D02G492600.3	4.5	-1.0	1	22	2630	2651	UGUGAUAUUGGUUCGGCUCAUC	::::::::::::: : :..:.	CAUGAGCCGAACCACUUUUGCG	Cleavage	cdna chromosome:IWGSC:2D:590239205:590244529:-1 gene:TraesCS2D02G492600 gene_biotype:protein_coding transcript_biotype:protein_coding	1	TRAESCS2D02G492600.3	TraesCS2D02G492600	N/A	N/A	N/A
csi-miR171b-5p	TraesCS2D02G492600.4	4.5	-1.0	1	22	2369	2390	UGUGAUAUUGGUUCGGCUCAUC	::::::::::::: : :..:.	CAUGAGCCGAACCACUUUUGCG	Cleavage	cdna chromosome:IWGSC:2D:590239205:590244608:-1 gene:TraesCS2D02G492600 gene_biotype:protein_coding transcript_biotype:protein_coding	1	TRAESCS2D02G492600.4	TraesCS2D02G492600	N/A	N/A	N/A
csi-miR171b-5p	TraesCS3A02G367000.1	4.5	-1.0	1	22	1553	1574	UGUGAUAUUGGUUCGGCUCAUC	::::: ::::::...:: .:::	GAUGAUCCGAACUGGUAAUACA	Cleavage	cdna chromosome:IWGSC:3A:616093533:616096840:-1 gene:TraesCS3A02G367000 gene_biotype:protein_coding transcript_biotype:protein_coding description:Sedoheptulose-1,7-bisphosphatase, chloroplastic [Source:UniProtKB/Swiss-Prot;Acc:P46285]	1	TRAESCS3A02G367000.1	TraesCS3A02G367000	SBPASE	AT3G55800	sedoheptulose-bisphosphatase [Source:NCBI gene (formerly Entrezgene);Acc:824746]
csi-miR171b-5p	TraesCS3A02G398000.1	4.5	-1.0	1	22	977	998	UGUGAUAUUGGUUCGGCUCAUC	:::.:: ::.:::::.::. :	AAUGGGCGGAGCCAAUGUCGGA	Cleavage	cdna chromosome:IWGSC:3A:645135684:645141812:-1 gene:TraesCS3A02G398000 gene_biotype:protein_coding transcript_biotype:protein_coding description:Beta-glucosidase [Source:UniProtKB/TrEMBL;Acc:A0A1D5VCF7]	1	TRAESCS3A02G398000.1	TraesCS3A02G398000	BGLU42	AT5G36890	beta glucosidase 42 [Source:NCBI gene (formerly Entrezgene);Acc:833656]
csi-miR171b-5p	TraesCS3B02G425200.1	4.5	-1.0	1	22	777	798	UGUGAUAUUGGUUCGGCUCAUC	:::.:::::.::.::. :::	AAUGGGCCGAGCCGAUGCCACU	Cleavage	cdna chromosome:IWGSC:3B:663071059:663072265:-1 gene:TraesCS3B02G425200 gene_biotype:protein_coding transcript_biotype:protein_coding	1	TRAESCS3B02G425200.1	TraesCS3B02G425200	HSFC1	AT3G24520	heat shock transcription factor C1 [Source:NCBI gene (formerly Entrezgene);Acc:822047]
csi-miR171b-5p	TraesCS3D02G391900.1	4.5	-1.0	1	22	995	1016	UGUGAUAUUGGUUCGGCUCAUC	:::.:: ::.:::::.::. :	AAUGGGCGGAGCCAAUGUCGGA	Cleavage	cdna chromosome:IWGSC:3D:507033528:507039595:-1 gene:TraesCS3D02G391900 gene_biotype:protein_coding transcript_biotype:protein_coding description:Beta-glucosidase [Source:UniProtKB/TrEMBL;Acc:A0A341TD08]	1	TRAESCS3D02G391900.1	TraesCS3D02G391900	BGLU42	AT5G36890	beta glucosidase 42 [Source:NCBI gene (formerly Entrezgene);Acc:833656]
csi-miR171b-5p	TraesCS4B02G380800.1	4.5	-1.0	1	22	2155	2176	UGUGAUAUUGGUUCGGCUCAUC	:::::::. ::: ::::::: :	GAUGAGCUAAACGAAUAUCAAA	Translation	cdna chromosome:IWGSC:4B:660722760:660729781:1 gene:TraesCS4B02G380800 gene_biotype:protein_coding transcript_biotype:protein_coding	1	TRAESCS4B02G380800.1	TraesCS4B02G380800	CLPB3	AT5G15450	casein lytic proteinase B3 [Source:NCBI gene (formerly Entrezgene);Acc:831398]
csi-miR171b-5p	TraesCS4D02G081400.1	4.5	-1.0	1	22	685	706	UGUGAUAUUGGUUCGGCUCAUC	: ::::..:::: :::.::: :	GCUGAGUUGAACAAAUGUCAGA	Translation	cdna chromosome:IWGSC:4D:55244698:55249983:1 gene:TraesCS4D02G081400 gene_biotype:protein_coding transcript_biotype:protein_coding	1	TRAESCS4D02G081400.1	TraesCS4D02G081400	AT3G59390	AT3G59390	glycosyltransferase family protein [Source:NCBI gene (formerly Entrezgene);Acc:825108]
csi-miR171b-5p	TraesCS4D02G081400.2	4.5	-1.0	1	22	682	703	UGUGAUAUUGGUUCGGCUCAUC	: ::::..:::: :::.::: :	GCUGAGUUGAACAAAUGUCAGA	Translation	cdna chromosome:IWGSC:4D:55244698:55250083:1 gene:TraesCS4D02G081400 gene_biotype:protein_coding transcript_biotype:protein_coding	1	TRAESCS4D02G081400.2	TraesCS4D02G081400	AT3G59390	AT3G59390	glycosyltransferase family protein [Source:NCBI gene (formerly Entrezgene);Acc:825108]
csi-miR171b-5p	TraesCS4D02G104700.1	4.5	-1.0	1	22	54	75	UGUGAUAUUGGUUCGGCUCAUC	:.::::: :.:.::::: :.:.	GGUGAGCAGGAUCAAUACCGCG	Cleavage	cdna chromosome:IWGSC:4D:82858651:82859262:1 gene:TraesCS4D02G104700 gene_biotype:protein_coding transcript_biotype:protein_coding description:Hexosyltransferase [Source:UniProtKB/TrEMBL;Acc:A0A341UQQ3]	1	TRAESCS4D02G104700.1	TraesCS4D02G104700	AT1G77810	AT1G77810	Galactosyltransferase family protein [Source:NCBI gene (formerly Entrezgene);Acc:844443]
csi-miR171b-5p	TraesCS4D02G104700.1	4.5	-1.0	1	22	54	75	UGUGAUAUUGGUUCGGCUCAUC	:.::::: :.:.::::: :.:.	GGUGAGCAGGAUCAAUACCGCG	Cleavage	cdna chromosome:IWGSC:4D:82858651:82859262:1 gene:TraesCS4D02G104700 gene_biotype:protein_coding transcript_biotype:protein_coding description:Hexosyltransferase [Source:UniProtKB/TrEMBL;Acc:A0A341UQQ3]	1	TRAESCS4D02G104700.1	TraesCS4D02G104700	DD46	AT1G22015	Galactosyltransferase family protein [Source:NCBI gene (formerly Entrezgene);Acc:838806]
csi-miR171b-5p	TraesCS4D02G104700.2	4.5	-1.0	1	22	330	351	UGUGAUAUUGGUUCGGCUCAUC	:.::::: :.:.::::: :.:.	GGUGAGCAGGAUCAAUACCGCG	Cleavage	cdna chromosome:IWGSC:4D:82858191:82859262:1 gene:TraesCS4D02G104700 gene_biotype:protein_coding transcript_biotype:protein_coding description:Hexosyltransferase [Source:UniProtKB/TrEMBL;Acc:A0A341UQQ3]	1	TRAESCS4D02G104700.2	TraesCS4D02G104700	AT1G77810	AT1G77810	Galactosyltransferase family protein [Source:NCBI gene (formerly Entrezgene);Acc:844443]
csi-miR171b-5p	TraesCS4D02G104700.2	4.5	-1.0	1	22	330	351	UGUGAUAUUGGUUCGGCUCAUC	:.::::: :.:.::::: :.:.	GGUGAGCAGGAUCAAUACCGCG	Cleavage	cdna chromosome:IWGSC:4D:82858191:82859262:1 gene:TraesCS4D02G104700 gene_biotype:protein_coding transcript_biotype:protein_coding description:Hexosyltransferase [Source:UniProtKB/TrEMBL;Acc:A0A341UQQ3]	1	TRAESCS4D02G104700.2	TraesCS4D02G104700	DD46	AT1G22015	Galactosyltransferase family protein [Source:NCBI gene (formerly Entrezgene);Acc:838806]
csi-miR171b-5p	TraesCS5B02G251000.1	4.5	-1.0	1	22	422	443	UGUGAUAUUGGUUCGGCUCAUC	::: .::::.:.::.:.:..::	GAUUGGCCGGAUCAGUGUUGCA	Cleavage	cdna chromosome:IWGSC:5B:433526037:433529212:1 gene:TraesCS5B02G251000 gene_biotype:protein_coding transcript_biotype:protein_coding	1	TRAESCS5B02G251000.1	TraesCS5B02G251000	N/A	N/A	N/A
csi-miR171b-5p	TraesCS5B02G402100.1	4.5	-1.0	1	22	900	921	UGUGAUAUUGGUUCGGCUCAUC	::::. :. ::: :::::::::	GAUGGCCUCAACAAAUAUCACA	Translation	cdna chromosome:IWGSC:5B:578605681:578608227:-1 gene:TraesCS5B02G402100 gene_biotype:protein_coding transcript_biotype:protein_coding	1	TRAESCS5B02G402100.1	TraesCS5B02G402100	AT5G61350	AT5G61350	Protein kinase superfamily protein [Source:NCBI gene (formerly Entrezgene);Acc:836256]
csi-miR171b-5p	TraesCS5D02G406800.1	4.5	-1.0	1	22	950	971	UGUGAUAUUGGUUCGGCUCAUC	::::. :. ::: :::::::::	GAUGGCCUCAACAAAUAUCACA	Translation	cdna chromosome:IWGSC:5D:472285895:472289230:-1 gene:TraesCS5D02G406800 gene_biotype:protein_coding transcript_biotype:protein_coding	1	TRAESCS5D02G406800.1	TraesCS5D02G406800	AT5G61350	AT5G61350	Protein kinase superfamily protein [Source:NCBI gene (formerly Entrezgene);Acc:836256]
csi-miR171b-5p	TraesCS6B02G127800.1	4.5	-1.0	1	22	284	305	UGUGAUAUUGGUUCGGCUCAUC	:.:::: : :.:::.::::: :	GGUGAGGCAAGCCAGUAUCAGA	Cleavage	cdna chromosome:IWGSC:6B:123702609:123715378:-1 gene:TraesCS6B02G127800 gene_biotype:protein_coding transcript_biotype:protein_coding description:Mitogen-activated protein kinase [Source:UniProtKB/TrEMBL;Acc:A0A1D6AX11]	1	TRAESCS6B02G127800.1	TraesCS6B02G127800	MPK15	AT1G73670	MAP kinase 15 [Source:NCBI gene (formerly Entrezgene);Acc:843702]
csi-miR171b-5p	TraesCS6B02G127800.1	4.5	-1.0	1	22	284	305	UGUGAUAUUGGUUCGGCUCAUC	:.:::: : :.:::.::::: :	GGUGAGGCAAGCCAGUAUCAGA	Cleavage	cdna chromosome:IWGSC:6B:123702609:123715378:-1 gene:TraesCS6B02G127800 gene_biotype:protein_coding transcript_biotype:protein_coding description:Mitogen-activated protein kinase [Source:UniProtKB/TrEMBL;Acc:A0A1D6AX11]	1	TRAESCS6B02G127800.1	TraesCS6B02G127800	MPK9	AT3G18040	MAP kinase 9 [Source:NCBI gene (formerly Entrezgene);Acc:821329]
csi-miR171b-5p	TraesCS6B02G127800.1	4.5	-1.0	1	22	284	305	UGUGAUAUUGGUUCGGCUCAUC	:.:::: : :.:::.::::: :	GGUGAGGCAAGCCAGUAUCAGA	Cleavage	cdna chromosome:IWGSC:6B:123702609:123715378:-1 gene:TraesCS6B02G127800 gene_biotype:protein_coding transcript_biotype:protein_coding description:Mitogen-activated protein kinase [Source:UniProtKB/TrEMBL;Acc:A0A1D6AX11]	1	TRAESCS6B02G127800.1	TraesCS6B02G127800	ATMPK8	AT1G18150	Protein kinase superfamily protein [Source:NCBI gene (formerly Entrezgene);Acc:838394]
csi-miR171b-5p	TraesCS7A02G119300.1	4.5	-1.0	1	22	1847	1868	UGUGAUAUUGGUUCGGCUCAUC	:::.:..: :::::.:::	UUGUAGCUGGGCAAAUAUUACA	Translation	cdna chromosome:IWGSC:7A:76938327:76944048:-1 gene:TraesCS7A02G119300 gene_biotype:protein_coding transcript_biotype:protein_coding	2	TRAESCS7A02G119300.1	TraesCS7A02G119300	N/A	N/A	N/A
csi-miR171b-5p	TraesCS7A02G119300.1	4.5	-1.0	1	22	1847	1868	UGUGAUAUUGGUUCGGCUCAUC	:::.:..: :::::.:::	UUGUAGCUGGGCAAAUAUUACA	Translation	cdna chromosome:IWGSC:7A:76938327:76944048:-1 gene:TraesCS7A02G119300 gene_biotype:protein_coding transcript_biotype:protein_coding	2	TRAESCS7A02G119300.1	TraesCS7A02G119300	N/A	N/A	N/A
csi-miR171b-5p	TraesCS7A02G311500.1	4.5	-1.0	1	22	31	52	UGUGAUAUUGGUUCGGCUCAUC	:::::::: :::.: :: ::::	GAUGAGCCCAACUACUACCACA	Cleavage	cdna chromosome:IWGSC:7A:441746150:441746979:1 gene:TraesCS7A02G311500 gene_biotype:protein_coding transcript_biotype:protein_coding	1	TRAESCS7A02G311500.1	TraesCS7A02G311500	N/A	N/A	N/A
csi-miR171b-5p	TraesCS7B02G433800.1	4.5	-1.0	1	22	1974	1995	UGUGAUAUUGGUUCGGCUCAUC	.::::::: .::.. ::::::	UGUGAGCCGUGCCGGGAUCACA	Cleavage	cdna chromosome:IWGSC:7B:701185893:701191043:-1 gene:TraesCS7B02G433800 gene_biotype:protein_coding transcript_biotype:protein_coding	1	TRAESCS7B02G433800.1	TraesCS7B02G433800	N/A	N/A	N/A
csi-miR171b-5p	TraesCS7D02G507600.1	4.5	-1.0	1	22	2035	2056	UGUGAUAUUGGUUCGGCUCAUC	.::::::: .::.. ::::::	UGUGAGCCGCGCCGGGAUCACA	Cleavage	cdna chromosome:IWGSC:7D:611718613:611723741:-1 gene:TraesCS7D02G507600 gene_biotype:protein_coding transcript_biotype:protein_coding	1	TRAESCS7D02G507600.1	TraesCS7D02G507600	N/A	N/A	N/A
csi-miR171b-5p	TraesCS7D02G539800.1	4.5	-1.0	1	22	79	100	UGUGAUAUUGGUUCGGCUCAUC	::::: :: .:.::: ::::::	GAUGACCCUGAUCAAGAUCACA	Cleavage	cdna chromosome:IWGSC:7D:629944444:629944905:-1 gene:TraesCS7D02G539800 gene_biotype:protein_coding transcript_biotype:protein_coding	1	TRAESCS7D02G539800.1	TraesCS7D02G539800	N/A	N/A	N/A
csi-miR171b-5p	TraesCS1B02G403700.1	5.0	-1.0	1	22	511	532	UGUGAUAUUGGUUCGGCUCAUC	::::.: ::.:::::.::: :	GAUGGGGGGAGCCAAUGUCAGA	Cleavage	cdna chromosome:IWGSC:1B:633137154:633139354:-1 gene:TraesCS1B02G403700 gene_biotype:protein_coding transcript_biotype:protein_coding	1	TRAESCS1B02G403700.1	TraesCS1B02G403700	AT5G49540	AT5G49540	Rab5-interacting family protein [Source:NCBI gene (formerly Entrezgene);Acc:835015]
csi-miR171b-5p	TraesCS1D02G450700.1	5.0	-1.0	1	22	31	52	UGUGAUAUUGGUUCGGCUCAUC	:::::::: :::.: :: :::.	GAUGAGCCCAACUACUACCACG	Cleavage	cdna chromosome:IWGSC:1D:492938746:492939575:1 gene:TraesCS1D02G450700 gene_biotype:protein_coding transcript_biotype:protein_coding	1	TRAESCS1D02G450700.1	TraesCS1D02G450700	N/A	N/A	N/A
csi-miR171b-5p	TraesCS2A02G006100.1	5.0	-1.0	1	22	2070	2091	UGUGAUAUUGGUUCGGCUCAUC	::: ::: ::::.. :::.:::	GAUUAGCGGAACUGUUAUUACA	Cleavage	cdna chromosome:IWGSC:2A:2817615:2820056:-1 gene:TraesCS2A02G006100 gene_biotype:protein_coding transcript_biotype:protein_coding	1	TRAESCS2A02G006100.1	TraesCS2A02G006100	N/A	N/A	N/A
csi-miR171b-5p	TraesCS2A02G208800.1	5.0	-1.0	1	22	31	52	UGUGAUAUUGGUUCGGCUCAUC	:::::::: :::.: :: :::.	GAUGAGCCCAACUACUACCACG	Cleavage	cdna chromosome:IWGSC:2A:191975344:191976170:1 gene:TraesCS2A02G208800 gene_biotype:protein_coding transcript_biotype:protein_coding	1	TRAESCS2A02G208800.1	TraesCS2A02G208800	N/A	N/A	N/A
csi-miR171b-5p	TraesCS2A02G492300.1	5.0	-1.0	1	22	2350	2371	UGUGAUAUUGGUUCGGCUCAUC	::::::::::::: : :....	CAUGAGCCGAACCACUUUUGUG	Cleavage	cdna chromosome:IWGSC:2A:724619572:724624982:-1 gene:TraesCS2A02G492300 gene_biotype:protein_coding transcript_biotype:protein_coding	1	TRAESCS2A02G492300.1	TraesCS2A02G492300	N/A	N/A	N/A
csi-miR171b-5p	TraesCS2D02G231100.3	5.0	-1.0	1	22	98	119	UGUGAUAUUGGUUCGGCUCAUC	:::.:.::.:.:..: ::.::	AAUGGGUCGGAUCGGUUUCGCA	Cleavage	cdna chromosome:IWGSC:2D:202436990:202439554:1 gene:TraesCS2D02G231100 gene_biotype:protein_coding transcript_biotype:protein_coding	1	TRAESCS2D02G231100.3	TraesCS2D02G231100	APR3	AT4G21990	APS reductase 3 [Source:NCBI gene (formerly Entrezgene);Acc:828288]
csi-miR171b-5p	TraesCS2D02G231100.3	5.0	-1.0	1	22	98	119	UGUGAUAUUGGUUCGGCUCAUC	:::.:.::.:.:..: ::.::	AAUGGGUCGGAUCGGUUUCGCA	Cleavage	cdna chromosome:IWGSC:2D:202436990:202439554:1 gene:TraesCS2D02G231100 gene_biotype:protein_coding transcript_biotype:protein_coding	1	TRAESCS2D02G231100.3	TraesCS2D02G231100	APR1	AT4G04610	APS reductase 1 [Source:NCBI gene (formerly Entrezgene);Acc:825793]
csi-miR171b-5p	TraesCS2D02G231100.3	5.0	-1.0	1	22	98	119	UGUGAUAUUGGUUCGGCUCAUC	:::.:.::.:.:..: ::.::	AAUGGGUCGGAUCGGUUUCGCA	Cleavage	cdna chromosome:IWGSC:2D:202436990:202439554:1 gene:TraesCS2D02G231100 gene_biotype:protein_coding transcript_biotype:protein_coding	1	TRAESCS2D02G231100.3	TraesCS2D02G231100	APR2	AT1G62180	5'adenylylphosphosulfate reductase 2 [Source:NCBI gene (formerly Entrezgene);Acc:842514]
csi-miR171b-5p	TraesCS2D02G297800.1	5.0	-1.0	1	22	1329	1350	UGUGAUAUUGGUUCGGCUCAUC	::: ::: ::::.. :::.:::	GAUUAGCGGAACUGUUAUUACA	Cleavage	cdna chromosome:IWGSC:2D:380089459:380091459:1 gene:TraesCS2D02G297800 gene_biotype:protein_coding transcript_biotype:protein_coding	1	TRAESCS2D02G297800.1	TraesCS2D02G297800	N/A	N/A	N/A
csi-miR171b-5p	TraesCS3B02G084100.1	5.0	-1.0	1	22	445	466	UGUGAUAUUGGUUCGGCUCAUC	:::::::.:.::.: : ::.::	GAUGAGCUGGACUACUUUCGCA	Cleavage	cdna chromosome:IWGSC:3B:52916105:52923537:-1 gene:TraesCS3B02G084100 gene_biotype:protein_coding transcript_biotype:protein_coding	1	TRAESCS3B02G084100.1	TraesCS3B02G084100	N/A	N/A	N/A
csi-miR171b-5p	TraesCS3D02G504500.1	5.0	-1.0	1	22	283	304	UGUGAUAUUGGUUCGGCUCAUC	:::::: ::.:. ::::::.:	GAUGAGAAGAGCUCAUAUCAUA	Cleavage	cdna chromosome:IWGSC:3D:591985714:591986810:1 gene:TraesCS3D02G504500 gene_biotype:protein_coding transcript_biotype:protein_coding	1	TRAESCS3D02G504500.1	TraesCS3D02G504500	N/A	N/A	N/A
csi-miR171b-5p	TraesCS4A02G486700.1	5.0	-1.0	1	22	4291	4312	UGUGAUAUUGGUUCGGCUCAUC	:::::..::: ::.::: :.:	AAUGAGUUGAAGCAGUAUGAUA	Translation	cdna chromosome:IWGSC:4A:739642850:739656101:1 gene:TraesCS4A02G486700 gene_biotype:protein_coding transcript_biotype:protein_coding	1	TRAESCS4A02G486700.1	TraesCS4A02G486700	N/A	N/A	N/A
csi-miR171b-5p	TraesCS4A02G487800.1	5.0	-1.0	1	22	508	529	UGUGAUAUUGGUUCGGCUCAUC	:::::..::: ::.::: :.:	AAUGAGUUGAAACAGUAUGAUA	Translation	cdna chromosome:IWGSC:4A:739870131:739870907:1 gene:TraesCS4A02G487800 gene_biotype:protein_coding transcript_biotype:protein_coding	1	TRAESCS4A02G487800.1	TraesCS4A02G487800	AT5G40680	AT5G40680	Galactose oxidase/kelch repeat superfamily protein [Source:NCBI gene (formerly Entrezgene);Acc:834068]
csi-miR171b-5p	TraesCS4B02G396000.1	5.0	-1.0	1	22	1456	1477	UGUGAUAUUGGUUCGGCUCAUC	:::::::. ::::..:: ::..	GAUGAGCUUAACCGGUACCAUG	Cleavage	cdna chromosome:IWGSC:4B:670449174:670450942:-1 gene:TraesCS4B02G396000 gene_biotype:protein_coding transcript_biotype:protein_coding	1	TRAESCS4B02G396000.1	TraesCS4B02G396000	N/A	N/A	N/A
csi-miR171b-5p	TraesCS5A02G031800.1	5.0	-1.0	1	22	2422	2443	UGUGAUAUUGGUUCGGCUCAUC	:::::..:::...: .:.:::	UAUGAGUUGAAUUGAAGUUACA	Cleavage	cdna chromosome:IWGSC:5A:29504653:29507317:1 gene:TraesCS5A02G031800 gene_biotype:protein_coding transcript_biotype:protein_coding	1	TRAESCS5A02G031800.1	TraesCS5A02G031800	N/A	N/A	N/A
csi-miR171b-5p	TraesCS5A02G210000.1	5.0	-1.0	1	22	1594	1615	UGUGAUAUUGGUUCGGCUCAUC	::::.:.: .:.::: :::.::	GAUGGGUCUGAUCAAGAUCGCA	Cleavage	cdna chromosome:IWGSC:5A:423174431:423178316:-1 gene:TraesCS5A02G210000 gene_biotype:protein_coding transcript_biotype:protein_coding	1	TRAESCS5A02G210000.1	TraesCS5A02G210000	N/A	N/A	N/A
csi-miR171b-5p	TraesCS5A02G252200.1	5.0	-1.0	1	22	451	472	UGUGAUAUUGGUUCGGCUCAUC	::: .::::.:.::.:.:..:.	GAUUGGCCGGAUCAGUGUUGCG	Cleavage	cdna chromosome:IWGSC:5A:468460709:468463558:1 gene:TraesCS5A02G252200 gene_biotype:protein_coding transcript_biotype:protein_coding	1	TRAESCS5A02G252200.1	TraesCS5A02G252200	N/A	N/A	N/A
csi-miR171b-5p	TraesCS5A02G547300.1	5.0	-1.0	1	22	1976	1997	UGUGAUAUUGGUUCGGCUCAUC	:::::::. ::. ::::::: :	GAUGAGCUAAAUGAAUAUCAAA	Translation	cdna chromosome:IWGSC:5A:701069899:701076210:1 gene:TraesCS5A02G547300 gene_biotype:protein_coding transcript_biotype:protein_coding	1	TRAESCS5A02G547300.1	TraesCS5A02G547300	CLPB3	AT5G15450	casein lytic proteinase B3 [Source:NCBI gene (formerly Entrezgene);Acc:831398]
csi-miR171b-5p	TraesCS5B02G460800.1	5.0	-1.0	1	22	8612	8633	UGUGAUAUUGGUUCGGCUCAUC	:::::: .::.:::: .:..::	GAUGAGAUGAGCCAAGGUUGCA	Cleavage	cdna chromosome:IWGSC:5B:636597359:636612795:-1 gene:TraesCS5B02G460800 gene_biotype:protein_coding transcript_biotype:protein_coding	1	TRAESCS5B02G460800.1	TraesCS5B02G460800	NVL	AT1G08300	no vein-like protein [Source:NCBI gene (formerly Entrezgene);Acc:837350]
csi-miR171b-5p	TraesCS5B02G460800.1	5.0	-1.0	1	22	8612	8633	UGUGAUAUUGGUUCGGCUCAUC	:::::: .::.:::: .:..::	GAUGAGAUGAGCCAAGGUUGCA	Cleavage	cdna chromosome:IWGSC:5B:636597359:636612795:-1 gene:TraesCS5B02G460800 gene_biotype:protein_coding transcript_biotype:protein_coding	1	TRAESCS5B02G460800.1	TraesCS5B02G460800	NOV	AT4G13750	Histidine kinase-, DNA gyrase B-, and HSP90-like ATPase family protein [Source:NCBI gene (formerly Entrezgene);Acc:827009]
csi-miR171b-5p	TraesCS5B02G469800.1	5.0	-1.0	1	22	415	437	UGUGAUAUUGGUUCG-GCUCAUC	:::: :: :::....::::::::	GAUGCGCACGAGUUGAUAUCACA	Cleavage	cdna chromosome:IWGSC:5B:643305754:643308063:1 gene:TraesCS5B02G469800 gene_biotype:protein_coding transcript_biotype:protein_coding	1	TRAESCS5B02G469800.1	TraesCS5B02G469800	AT3G05250	AT3G05250	RING/U-box superfamily protein [Source:NCBI gene (formerly Entrezgene);Acc:819689]
csi-miR171b-5p	TraesCS5D02G027400.1	5.0	-1.0	1	22	1257	1278	UGUGAUAUUGGUUCGGCUCAUC	:.: :::::.:. :::::.::	GGUUAGCCGGAUGAAUAUUACC	Translation	cdna chromosome:IWGSC:5D:24975718:24979371:-1 gene:TraesCS5D02G027400 gene_biotype:protein_coding transcript_biotype:protein_coding description:Threonine dehydratase [Source:UniProtKB/TrEMBL;Acc:A0A1D6A2B3]	1	TRAESCS5D02G027400.1	TraesCS5D02G027400	OMR1	AT3G10050	L-O-methylthreonine resistant 1 [Source:NCBI gene (formerly Entrezgene);Acc:820166]
csi-miR171b-5p	TraesCS6A02G176500.1	5.0	-1.0	1	22	853	874	UGUGAUAUUGGUUCGGCUCAUC	:::::: ::.:. ::::::.:	GAUGAGAAGAGCUCAUAUCAUA	Cleavage	cdna chromosome:IWGSC:6A:194745761:194747829:-1 gene:TraesCS6A02G176500 gene_biotype:protein_coding transcript_biotype:protein_coding	1	TRAESCS6A02G176500.1	TraesCS6A02G176500	N/A	N/A	N/A
csi-miR171b-5p	TraesCS6B02G417200.1	5.0	-1.0	1	22	2139	2160	UGUGAUAUUGGUUCGGCUCAUC	::::: :: ::.::.:: .:::	GAUGAUCCCAAUCAGUAGUACA	Cleavage	cdna chromosome:IWGSC:6B:689168980:689175148:-1 gene:TraesCS6B02G417200 gene_biotype:protein_coding transcript_biotype:protein_coding	1	TRAESCS6B02G417200.1	TraesCS6B02G417200	N/A	N/A	N/A
csi-miR171b-5p	TraesCS7A02G067500.1	5.0	-1.0	1	22	2783	2804	UGUGAUAUUGGUUCGGCUCAUC	:.::.:.:::::.: ::::..	GGUGGGUCGAACUAUUAUCGUC	Cleavage	cdna chromosome:IWGSC:7A:33882394:33893413:1 gene:TraesCS7A02G067500 gene_biotype:protein_coding transcript_biotype:protein_coding	1	TRAESCS7A02G067500.1	TraesCS7A02G067500	AGO5	AT2G27880	Argonaute family protein [Source:NCBI gene (formerly Entrezgene);Acc:817334]
csi-miR171b-5p	TraesCS7A02G067500.2	5.0	-1.0	1	22	2786	2807	UGUGAUAUUGGUUCGGCUCAUC	:.::.:.:::::.: ::::..	GGUGGGUCGAACUAUUAUCGUC	Cleavage	cdna chromosome:IWGSC:7A:33882394:33893413:1 gene:TraesCS7A02G067500 gene_biotype:protein_coding transcript_biotype:protein_coding	1	TRAESCS7A02G067500.2	TraesCS7A02G067500	AGO5	AT2G27880	Argonaute family protein [Source:NCBI gene (formerly Entrezgene);Acc:817334]
csi-miR171b-5p	TraesCS7A02G242400.1	5.0	-1.0	1	22	31	52	UGUGAUAUUGGUUCGGCUCAUC	:::::::: :::.: :: :::.	GAUGAGCCCAACUACUACCACG	Cleavage	cdna chromosome:IWGSC:7A:217688298:217689228:-1 gene:TraesCS7A02G242400 gene_biotype:protein_coding transcript_biotype:protein_coding	1	TRAESCS7A02G242400.1	TraesCS7A02G242400	N/A	N/A	N/A
csi-miR171b-5p	TraesCS7B02G488600.1	5.0	-1.0	1	22	186	207	UGUGAUAUUGGUUCGGCUCAUC	.::.:.:::..: .::::::	AGUGGGUCGAGUCCGUAUCACC	Cleavage	cdna chromosome:IWGSC:7B:743096875:743097188:1 gene:TraesCS7B02G488600 gene_biotype:protein_coding transcript_biotype:protein_coding	1	TRAESCS7B02G488600.1	TraesCS7B02G488600	N/A	N/A	N/A
csi-miR171b-5p	TraesCS7B02G491700.1	5.0	-1.0	1	22	3213	3234	UGUGAUAUUGGUUCGGCUCAUC	:::::::. :: :::::: ::.	GAUGAGCUAAAACAAUAUGACG	Translation	cdna chromosome:IWGSC:7B:744256422:744261866:-1 gene:TraesCS7B02G491700 gene_biotype:protein_coding transcript_biotype:protein_coding	1	TRAESCS7B02G491700.1	TraesCS7B02G491700	AT3G14460	AT3G14460	LRR and NB-ARC domains-containing disease resistance protein [Source:NCBI gene (formerly Entrezgene);Acc:820669]
csi-miR171b-5p	TraesCS7B02G491700.1	5.0	-1.0	1	22	3213	3234	UGUGAUAUUGGUUCGGCUCAUC	:::::::. :: :::::: ::.	GAUGAGCUAAAACAAUAUGACG	Translation	cdna chromosome:IWGSC:7B:744256422:744261866:-1 gene:TraesCS7B02G491700 gene_biotype:protein_coding transcript_biotype:protein_coding	1	TRAESCS7B02G491700.1	TraesCS7B02G491700	AT3G14460	AT3G14460	LRR and NB-ARC domains-containing disease resistance protein [Source:NCBI gene (formerly Entrezgene);Acc:820669]
csi-miR171b-5p	TraesCS7B02G491700.2	5.0	-1.0	1	22	3231	3252	UGUGAUAUUGGUUCGGCUCAUC	:::::::. :: :::::: ::.	GAUGAGCUAAAACAAUAUGACG	Translation	cdna chromosome:IWGSC:7B:744256422:744261866:-1 gene:TraesCS7B02G491700 gene_biotype:protein_coding transcript_biotype:protein_coding	1	TRAESCS7B02G491700.2	TraesCS7B02G491700	AT3G14460	AT3G14460	LRR and NB-ARC domains-containing disease resistance protein [Source:NCBI gene (formerly Entrezgene);Acc:820669]
csi-miR171b-5p	TraesCS7B02G491700.2	5.0	-1.0	1	22	3231	3252	UGUGAUAUUGGUUCGGCUCAUC	:::::::. :: :::::: ::.	GAUGAGCUAAAACAAUAUGACG	Translation	cdna chromosome:IWGSC:7B:744256422:744261866:-1 gene:TraesCS7B02G491700 gene_biotype:protein_coding transcript_biotype:protein_coding	1	TRAESCS7B02G491700.2	TraesCS7B02G491700	AT3G14460	AT3G14460	LRR and NB-ARC domains-containing disease resistance protein [Source:NCBI gene (formerly Entrezgene);Acc:820669]
csi-miR171b-5p	TraesCS7B02G491700.3	5.0	-1.0	1	22	3312	3333	UGUGAUAUUGGUUCGGCUCAUC	:::::::. :: :::::: ::.	GAUGAGCUAAAACAAUAUGACG	Translation	cdna chromosome:IWGSC:7B:744256422:744261866:-1 gene:TraesCS7B02G491700 gene_biotype:protein_coding transcript_biotype:protein_coding	1	TRAESCS7B02G491700.3	TraesCS7B02G491700	AT3G14460	AT3G14460	LRR and NB-ARC domains-containing disease resistance protein [Source:NCBI gene (formerly Entrezgene);Acc:820669]
csi-miR171b-5p	TraesCS7B02G491700.3	5.0	-1.0	1	22	3312	3333	UGUGAUAUUGGUUCGGCUCAUC	:::::::. :: :::::: ::.	GAUGAGCUAAAACAAUAUGACG	Translation	cdna chromosome:IWGSC:7B:744256422:744261866:-1 gene:TraesCS7B02G491700 gene_biotype:protein_coding transcript_biotype:protein_coding	1	TRAESCS7B02G491700.3	TraesCS7B02G491700	AT3G14460	AT3G14460	LRR and NB-ARC domains-containing disease resistance protein [Source:NCBI gene (formerly Entrezgene);Acc:820669]
csi-miR171b-5p	TraesCS7D02G546500.1	5.0	-1.0	1	22	247	268	UGUGAUAUUGGUUCGGCUCAUC	:::::::.:.::.: : ::.::	GAUGAGCUGGACUACUUUCGCA	Cleavage	cdna chromosome:IWGSC:7D:633204624:633206027:-1 gene:TraesCS7D02G546500 gene_biotype:protein_coding transcript_biotype:protein_coding	1	TRAESCS7D02G546500.1	TraesCS7D02G546500	N/A	N/A	N/A
csi-miR171b-5p	TraesCSU02G095900.2	5.0	-1.0	1	22	2152	2174	UGUGAUAUUGGUUCGGCU-CAUC	:::: :::.:..: :::::::::	GAUGCAGCUGGGCAAAUAUCACA	Translation	cdna chromosome:IWGSC:Un:84433451:84440799:1 gene:TraesCSU02G095900 gene_biotype:protein_coding transcript_biotype:protein_coding	1	TRAESCSU02G095900.2	TraesCSU02G095900	N/A	N/A	N/A
csi-miR171b-5p	TraesCSU02G097900.1	5.0	-1.0	1	22	1596	1617	UGUGAUAUUGGUUCGGCUCAUC	:::::::.:.::::. : .:::	GAUGAGCUGGACCAGGAAUACA	Cleavage	cdna chromosome:IWGSC:Un:86966492:86970682:1 gene:TraesCSU02G097900 gene_biotype:protein_coding transcript_biotype:protein_coding	1	TRAESCSU02G097900.1	TraesCSU02G097900	N/A	N/A	N/A
csi-miR171b-5p	TraesCSU02G131300.1	5.0	-1.0	1	22	2145	2166	UGUGAUAUUGGUUCGGCUCAUC	:::::::. ::. ::::::: :	GAUGAGCUAAAUGAAUAUCAAA	Translation	cdna chromosome:IWGSC:Un:110792274:110798975:1 gene:TraesCSU02G131300 gene_biotype:protein_coding transcript_biotype:protein_coding	1	TRAESCSU02G131300.1	TraesCSU02G131300	CLPB3	AT5G15450	casein lytic proteinase B3 [Source:NCBI gene (formerly Entrezgene);Acc:831398]

## Sheet: gra-miR8776a
miRNA_Acc.	Target_Acc.	Expectation	UPE$	miRNA_start	miRNA_end	Target_start	Target_end	miRNA_aligned_fragment	alignment	Target_aligned_fragment	Inhibition	Target_Desc.	Multiplicity	g#	initial_alias	initial_ensg	o#	ortholog_name	ortholog_ensg	description
gra-miR8776a	TraesCS1A02G322300.1	1.0	-1.0	1	24	2380	2403	UUUCAAAGUCCUUGCAUACUAUUU	: :::::::::::.:::::::.	CUACAGUAUGCAAGGGCUUUGAAG	Cleavage	cdna chromosome:IWGSC:1A:512875659:512884685:-1 gene:TraesCS1A02G322300 gene_biotype:protein_coding transcript_biotype:protein_coding	1	20	TRAESCS1A02G322300.1	TraesCS1A02G322300	20.1.1	AARE	AT4G14570	acylaminoacyl-peptidase-like protein [Source:NCBI gene (formerly Entrezgene);Acc:827104]
gra-miR8776a	TraesCS1B02G334600.1	1.0	-1.0	1	24	2342	2365	UUUCAAAGUCCUUGCAUACUAUUU	: :::::::::::.:::::::.	CUACAGUAUGCAAGGGCUUUGAAG	Cleavage	cdna chromosome:IWGSC:1B:561702640:561711634:-1 gene:TraesCS1B02G334600 gene_biotype:protein_coding transcript_biotype:protein_coding	1	18	TRAESCS1B02G334600.1	TraesCS1B02G334600	18.1.1	AARE	AT4G14570	acylaminoacyl-peptidase-like protein [Source:NCBI gene (formerly Entrezgene);Acc:827104]
gra-miR8776a	TraesCS1B02G334600.2	1.0	-1.0	1	24	2353	2376	UUUCAAAGUCCUUGCAUACUAUUU	: :::::::::::.:::::::.	CUACAGUAUGCAAGGGCUUUGAAG	Cleavage	cdna chromosome:IWGSC:1B:561702640:561711639:-1 gene:TraesCS1B02G334600 gene_biotype:protein_coding transcript_biotype:protein_coding	1	19	TRAESCS1B02G334600.2	TraesCS1B02G334600	19.1.1	AARE	AT4G14570	acylaminoacyl-peptidase-like protein [Source:NCBI gene (formerly Entrezgene);Acc:827104]
gra-miR8776a	TraesCS1D02G322400.1	1.0	-1.0	1	24	2256	2279	UUUCAAAGUCCUUGCAUACUAUUU	: :::::::::::.:::::::.	CUACAGUAUGCAAGGGCUUUGAAG	Cleavage	cdna chromosome:IWGSC:1D:415413265:415422080:-1 gene:TraesCS1D02G322400 gene_biotype:protein_coding transcript_biotype:protein_coding	1	13	TRAESCS1D02G322400.1	TraesCS1D02G322400	13.1.1	AARE	AT4G14570	acylaminoacyl-peptidase-like protein [Source:NCBI gene (formerly Entrezgene);Acc:827104]
gra-miR8776a	TraesCS1D02G322400.2	1.0	-1.0	1	24	2283	2306	UUUCAAAGUCCUUGCAUACUAUUU	: :::::::::::.:::::::.	CUACAGUAUGCAAGGGCUUUGAAG	Cleavage	cdna chromosome:IWGSC:1D:415413265:415421906:-1 gene:TraesCS1D02G322400 gene_biotype:protein_coding transcript_biotype:protein_coding	1	14	TRAESCS1D02G322400.2	TraesCS1D02G322400	14.1.1	AARE	AT4G14570	acylaminoacyl-peptidase-like protein [Source:NCBI gene (formerly Entrezgene);Acc:827104]
gra-miR8776a	TraesCS1D02G322400.3	1.0	-1.0	1	24	2333	2356	UUUCAAAGUCCUUGCAUACUAUUU	: :::::::::::.:::::::.	CUACAGUAUGCAAGGGCUUUGAAG	Cleavage	cdna chromosome:IWGSC:1D:415413265:415422089:-1 gene:TraesCS1D02G322400 gene_biotype:protein_coding transcript_biotype:protein_coding	1	17	TRAESCS1D02G322400.3	TraesCS1D02G322400	17.1.1	AARE	AT4G14570	acylaminoacyl-peptidase-like protein [Source:NCBI gene (formerly Entrezgene);Acc:827104]
gra-miR8776a	TraesCS1D02G322400.4	1.0	-1.0	1	24	2331	2354	UUUCAAAGUCCUUGCAUACUAUUU	: :::::::::::.:::::::.	CUACAGUAUGCAAGGGCUUUGAAG	Cleavage	cdna chromosome:IWGSC:1D:415413265:415422096:-1 gene:TraesCS1D02G322400 gene_biotype:protein_coding transcript_biotype:protein_coding	1	16	TRAESCS1D02G322400.4	TraesCS1D02G322400	16.1.1	AARE	AT4G14570	acylaminoacyl-peptidase-like protein [Source:NCBI gene (formerly Entrezgene);Acc:827104]
gra-miR8776a	TraesCS1D02G322400.5	1.0	-1.0	1	24	2327	2350	UUUCAAAGUCCUUGCAUACUAUUU	: :::::::::::.:::::::.	CUACAGUAUGCAAGGGCUUUGAAG	Cleavage	cdna chromosome:IWGSC:1D:415413265:415422089:-1 gene:TraesCS1D02G322400 gene_biotype:protein_coding transcript_biotype:protein_coding	1	15	TRAESCS1D02G322400.5	TraesCS1D02G322400	15.1.1	AARE	AT4G14570	acylaminoacyl-peptidase-like protein [Source:NCBI gene (formerly Entrezgene);Acc:827104]
gra-miR8776a	TraesCS7D02G258000.1	2.0	-1.0	1	24	975	998	UUUCAAAGUCCUUGCAUACUAUUU	.:: :::: ::::::::::::..:	GAAAAGUAAGCAAGGACUUUGGGA	Cleavage	cdna chromosome:IWGSC:7D:233867049:233870283:-1 gene:TraesCS7D02G258000 gene_biotype:protein_coding transcript_biotype:protein_coding	1	88	TRAESCS7D02G258000.1	TraesCS7D02G258000	88.1.1	RIN4	AT3G25070	RPM1 interacting protein 4 [Source:NCBI gene (formerly Entrezgene);Acc:822098]
gra-miR8776a	TraesCS7D02G258000.2	2.0	-1.0	1	24	981	1004	UUUCAAAGUCCUUGCAUACUAUUU	.:: :::: ::::::::::::..:	GAAAAGUAAGCAAGGACUUUGGGA	Cleavage	cdna chromosome:IWGSC:7D:233867049:233870283:-1 gene:TraesCS7D02G258000 gene_biotype:protein_coding transcript_biotype:protein_coding	1	89	TRAESCS7D02G258000.2	TraesCS7D02G258000	89.1.1	RIN4	AT3G25070	RPM1 interacting protein 4 [Source:NCBI gene (formerly Entrezgene);Acc:822098]
gra-miR8776a	TraesCS1A02G399000.1	2.5	-1.0	1	24	662	685	UUUCAAAGUCCUUGCAUACUAUUU	: :::.:::::.::::::.	GUGAUGAAUGUAAGGAUUUUGAAG	Cleavage	cdna chromosome:IWGSC:1A:563768608:563770924:1 gene:TraesCS1A02G399000 gene_biotype:protein_coding transcript_biotype:protein_coding	1	191	TRAESCS1A02G399000.1	TraesCS1A02G399000	191.1.1	N/A	N/A	N/A
gra-miR8776a	TraesCS1D02G406400.1	2.5	-1.0	1	24	401	424	UUUCAAAGUCCUUGCAUACUAUUU	: :::.:::::.::::::.	GUGAUGAAUGUAAGGAUUUUGAAG	Cleavage	cdna chromosome:IWGSC:1D:470135474:470136514:1 gene:TraesCS1D02G406400 gene_biotype:protein_coding transcript_biotype:protein_coding	1	190	TRAESCS1D02G406400.1	TraesCS1D02G406400	190.1.1	N/A	N/A	N/A
gra-miR8776a	TraesCS3A02G044600.1	2.5	-1.0	1	24	3093	3116	UUUCAAAGUCCUUGCAUACUAUUU	::::::::.::::::::	GCAUCCCAUGCAAGGGCUUUGAAA	Cleavage	cdna chromosome:IWGSC:3A:24008821:24015210:1 gene:TraesCS3A02G044600 gene_biotype:protein_coding transcript_biotype:protein_coding	1	183	TRAESCS3A02G044600.1	TraesCS3A02G044600	183.1.1	N/A	N/A	N/A
gra-miR8776a	TraesCS3B02G039200.1	2.5	-1.0	1	24	2941	2964	UUUCAAAGUCCUUGCAUACUAUUU	::::::::.::::::::	GCAUCCCAUGCAAGGGCUUUGAAA	Cleavage	cdna chromosome:IWGSC:3B:18858691:18865152:-1 gene:TraesCS3B02G039200 gene_biotype:protein_coding transcript_biotype:protein_coding	1	181	TRAESCS3B02G039200.1	TraesCS3B02G039200	181.1.1	N/A	N/A	N/A
gra-miR8776a	TraesCS3B02G554500.1	2.5	-1.0	1	24	2986	3009	UUUCAAAGUCCUUGCAUACUAUUU	::::::::.::::::::	GCCUCCAAUGCAAGGGCUUUGAAA	Cleavage	cdna chromosome:IWGSC:3B:788252246:788259997:-1 gene:TraesCS3B02G554500 gene_biotype:protein_coding transcript_biotype:protein_coding	1	189	TRAESCS3B02G554500.1	TraesCS3B02G554500	189.1.1	N/A	N/A	N/A
gra-miR8776a	TraesCS4B02G005000.1	2.5	-1.0	1	24	1936	1959	UUUCAAAGUCCUUGCAUACUAUUU	::::::::.::::::::	GCCUCCCAUGCAAGGGCUUUGAAA	Cleavage	cdna chromosome:IWGSC:4B:3710616:3713985:-1 gene:TraesCS4B02G005000 gene_biotype:protein_coding transcript_biotype:protein_coding	1	180	TRAESCS4B02G005000.1	TraesCS4B02G005000	180.1.1	N/A	N/A	N/A
gra-miR8776a	TraesCS5A02G036900.1	2.5	-1.0	1	24	2791	2814	UUUCAAAGUCCUUGCAUACUAUUU	::::::::.::::::::	GUGUCCCAUGCAAGGGCUUUGAAA	Cleavage	cdna chromosome:IWGSC:5A:33926328:33932216:1 gene:TraesCS5A02G036900 gene_biotype:protein_coding transcript_biotype:protein_coding	1	182	TRAESCS5A02G036900.1	TraesCS5A02G036900	182.1.1	N/A	N/A	N/A
gra-miR8776a	TraesCS6A02G046300.3	2.5	-1.0	1	24	2252	2275	UUUCAAAGUCCUUGCAUACUAUUU	: :::::::::::.:: :::.:	CUACAGUAUGCAAGGGCUCUGAGA	Cleavage	cdna chromosome:IWGSC:6A:23720178:23725017:1 gene:TraesCS6A02G046300 gene_biotype:protein_coding transcript_biotype:protein_coding	1	176	TRAESCS6A02G046300.3	TraesCS6A02G046300	176.1.1	AARE	AT4G14570	acylaminoacyl-peptidase-like protein [Source:NCBI gene (formerly Entrezgene);Acc:827104]
gra-miR8776a	TraesCS6A02G046300.4	2.5	-1.0	1	24	3513	3536	UUUCAAAGUCCUUGCAUACUAUUU	: :::::::::::.:: :::.:	CUACAGUAUGCAAGGGCUCUGAGA	Cleavage	cdna chromosome:IWGSC:6A:23718179:23725017:1 gene:TraesCS6A02G046300 gene_biotype:protein_coding transcript_biotype:protein_coding	1	178	TRAESCS6A02G046300.4	TraesCS6A02G046300	178.1.1	AARE	AT4G14570	acylaminoacyl-peptidase-like protein [Source:NCBI gene (formerly Entrezgene);Acc:827104]
gra-miR8776a	TraesCS6A02G113200.1	2.5	-1.0	1	24	888	911	UUUCAAAGUCCUUGCAUACUAUUU	:.: ::::::.:::: ::::::.	AGAAUGUAUGCGAGGAAUUUGAAG	Cleavage	cdna chromosome:IWGSC:6A:83266259:83267582:-1 gene:TraesCS6A02G113200 gene_biotype:protein_coding transcript_biotype:protein_coding	1	179	TRAESCS6A02G113200.1	TraesCS6A02G113200	179.1.1	N/A	N/A	N/A
gra-miR8776a	TraesCS6D02G053400.2	2.5	-1.0	1	24	2658	2681	UUUCAAAGUCCUUGCAUACUAUUU	: :::::::::::.:: :::.:	CUACAGUAUGCAAGGGCUCUGAGA	Cleavage	cdna chromosome:IWGSC:6D:25660736:25665598:1 gene:TraesCS6D02G053400 gene_biotype:protein_coding transcript_biotype:protein_coding	1	177	TRAESCS6D02G053400.2	TraesCS6D02G053400	177.1.1	AARE	AT4G14570	acylaminoacyl-peptidase-like protein [Source:NCBI gene (formerly Entrezgene);Acc:827104]
gra-miR8776a	TraesCS7A02G567500.1	2.5	-1.0	1	24	2350	2373	UUUCAAAGUCCUUGCAUACUAUUU	::::::::.::::::::	GCCUCCAAUGCAAGGGCUUUGAAA	Cleavage	cdna chromosome:IWGSC:7A:736088791:736096134:-1 gene:TraesCS7A02G567500 gene_biotype:protein_coding transcript_biotype:protein_coding	1	187	TRAESCS7A02G567500.1	TraesCS7A02G567500	187.1.1	N/A	N/A	N/A
gra-miR8776a	TraesCS7A02G567500.2	2.5	-1.0	1	24	2350	2373	UUUCAAAGUCCUUGCAUACUAUUU	::::::::.::::::::	GCCUCCAAUGCAAGGGCUUUGAAA	Cleavage	cdna chromosome:IWGSC:7A:736088791:736096134:-1 gene:TraesCS7A02G567500 gene_biotype:protein_coding transcript_biotype:protein_coding	1	188	TRAESCS7A02G567500.2	TraesCS7A02G567500	188.1.1	N/A	N/A	N/A
gra-miR8776a	TraesCS7A02G568100.1	2.5	-1.0	1	24	2602	2625	UUUCAAAGUCCUUGCAUACUAUUU	::::::::.::::::::	GCCUCCAAUGCAAGGGCUUUGAAA	Cleavage	cdna chromosome:IWGSC:7A:736322071:736329482:-1 gene:TraesCS7A02G568100 gene_biotype:protein_coding transcript_biotype:protein_coding	1	185	TRAESCS7A02G568100.1	TraesCS7A02G568100	185.1.1	N/A	N/A	N/A
gra-miR8776a	TraesCS7D02G525700.1	2.5	-1.0	1	24	2568	2591	UUUCAAAGUCCUUGCAUACUAUUU	::::::::.::::::::	GCCUCCAAUGCAAGGGCUUUGAAA	Cleavage	cdna chromosome:IWGSC:7D:621259217:621265870:1 gene:TraesCS7D02G525700 gene_biotype:protein_coding transcript_biotype:protein_coding	1	186	TRAESCS7D02G525700.1	TraesCS7D02G525700	186.1.1	N/A	N/A	N/A
gra-miR8776a	TraesCS7D02G525700.2	2.5	-1.0	1	24	1585	1608	UUUCAAAGUCCUUGCAUACUAUUU	::::::::.::::::::	GCCUCCAAUGCAAGGGCUUUGAAA	Cleavage	cdna chromosome:IWGSC:7D:621261215:621265870:1 gene:TraesCS7D02G525700 gene_biotype:protein_coding transcript_biotype:protein_coding	1	184	TRAESCS7D02G525700.2	TraesCS7D02G525700	184.1.1	N/A	N/A	N/A
gra-miR8776a	TraesCS4A02G218900.1	3.0	-1.0	1	24	465	488	UUUCAAAGUCCUUGCAUACUAUUU	::: :: :::::::::.::::: :	AAAAAGGAUGCAAGGAUUUUGAUA	Cleavage	cdna chromosome:IWGSC:4A:521536568:521552140:1 gene:TraesCS4A02G218900 gene_biotype:protein_coding transcript_biotype:protein_coding	1	303	TRAESCS4A02G218900.1	TraesCS4A02G218900	303.1.2	AT1G77460	AT1G77460	CELLULOSE SYNTHASE INTERACTIVE 3 [Source:NCBI gene (formerly Entrezgene);Acc:844082]
gra-miR8776a	TraesCS4A02G218900.1	3.0	-1.0	1	24	465	488	UUUCAAAGUCCUUGCAUACUAUUU	::: :: :::::::::.::::: :	AAAAAGGAUGCAAGGAUUUUGAUA	Cleavage	cdna chromosome:IWGSC:4A:521536568:521552140:1 gene:TraesCS4A02G218900 gene_biotype:protein_coding transcript_biotype:protein_coding	1	303	TRAESCS4A02G218900.1	TraesCS4A02G218900	303.1.1	AT1G44120	AT1G44120	CELLULOSE SYNTHASE INTERACTIVE 2 [Source:NCBI gene (formerly Entrezgene);Acc:841015]
gra-miR8776a	TraesCS6B02G199600.1	3.0	-1.0	1	24	420	443	UUUCAAAGUCCUUGCAUACUAUUU	: :::::..: :::::::::.	GCUUUGUAUGUGACGACUUUGAAG	Translation	cdna chromosome:IWGSC:6B:239308906:239316313:1 gene:TraesCS6B02G199600 gene_biotype:protein_coding transcript_biotype:protein_coding	1	311	TRAESCS6B02G199600.1	TraesCS6B02G199600	311.1.2	AT2G34750	AT2G34750	RNA polymerase I specific transcription initiation factor RRN3 protein [Source:NCBI gene (formerly Entrezgene);Acc:818040]
gra-miR8776a	TraesCS6B02G199600.1	3.0	-1.0	1	24	420	443	UUUCAAAGUCCUUGCAUACUAUUU	: :::::..: :::::::::.	GCUUUGUAUGUGACGACUUUGAAG	Translation	cdna chromosome:IWGSC:6B:239308906:239316313:1 gene:TraesCS6B02G199600 gene_biotype:protein_coding transcript_biotype:protein_coding	1	311	TRAESCS6B02G199600.1	TraesCS6B02G199600	311.1.3	AT2G39240	AT2G39240	RNA polymerase I specific transcription initiation factor RRN3 protein [Source:NCBI gene (formerly Entrezgene);Acc:818509]
gra-miR8776a	TraesCS6B02G199600.1	3.0	-1.0	1	24	420	443	UUUCAAAGUCCUUGCAUACUAUUU	: :::::..: :::::::::.	GCUUUGUAUGUGACGACUUUGAAG	Translation	cdna chromosome:IWGSC:6B:239308906:239316313:1 gene:TraesCS6B02G199600 gene_biotype:protein_coding transcript_biotype:protein_coding	1	311	TRAESCS6B02G199600.1	TraesCS6B02G199600	311.1.1	AT1G30590	AT1G30590	RNA polymerase I specific transcription initiation factor RRN3 protein [Source:NCBI gene (formerly Entrezgene);Acc:839939]
gra-miR8776a	TraesCS6B02G199600.2	3.0	-1.0	1	24	420	443	UUUCAAAGUCCUUGCAUACUAUUU	: :::::..: :::::::::.	GCUUUGUAUGUGACGACUUUGAAG	Translation	cdna chromosome:IWGSC:6B:239308906:239316313:1 gene:TraesCS6B02G199600 gene_biotype:protein_coding transcript_biotype:protein_coding	1	310	TRAESCS6B02G199600.2	TraesCS6B02G199600	310.1.2	AT2G34750	AT2G34750	RNA polymerase I specific transcription initiation factor RRN3 protein [Source:NCBI gene (formerly Entrezgene);Acc:818040]
gra-miR8776a	TraesCS6B02G199600.2	3.0	-1.0	1	24	420	443	UUUCAAAGUCCUUGCAUACUAUUU	: :::::..: :::::::::.	GCUUUGUAUGUGACGACUUUGAAG	Translation	cdna chromosome:IWGSC:6B:239308906:239316313:1 gene:TraesCS6B02G199600 gene_biotype:protein_coding transcript_biotype:protein_coding	1	310	TRAESCS6B02G199600.2	TraesCS6B02G199600	310.1.3	AT2G39240	AT2G39240	RNA polymerase I specific transcription initiation factor RRN3 protein [Source:NCBI gene (formerly Entrezgene);Acc:818509]
gra-miR8776a	TraesCS6B02G199600.2	3.0	-1.0	1	24	420	443	UUUCAAAGUCCUUGCAUACUAUUU	: :::::..: :::::::::.	GCUUUGUAUGUGACGACUUUGAAG	Translation	cdna chromosome:IWGSC:6B:239308906:239316313:1 gene:TraesCS6B02G199600 gene_biotype:protein_coding transcript_biotype:protein_coding	1	310	TRAESCS6B02G199600.2	TraesCS6B02G199600	310.1.1	AT1G30590	AT1G30590	RNA polymerase I specific transcription initiation factor RRN3 protein [Source:NCBI gene (formerly Entrezgene);Acc:839939]
gra-miR8776a	TraesCS6D02G161100.1	3.0	-1.0	1	24	418	441	UUUCAAAGUCCUUGCAUACUAUUU	: :::::..: :::::::::.	GCUUUGUAUGUGACGACUUUGAAG	Translation	cdna chromosome:IWGSC:6D:139367526:139374490:1 gene:TraesCS6D02G161100 gene_biotype:protein_coding transcript_biotype:protein_coding	1	308	TRAESCS6D02G161100.1	TraesCS6D02G161100	308.1.2	AT2G34750	AT2G34750	RNA polymerase I specific transcription initiation factor RRN3 protein [Source:NCBI gene (formerly Entrezgene);Acc:818040]
gra-miR8776a	TraesCS6D02G161100.1	3.0	-1.0	1	24	418	441	UUUCAAAGUCCUUGCAUACUAUUU	: :::::..: :::::::::.	GCUUUGUAUGUGACGACUUUGAAG	Translation	cdna chromosome:IWGSC:6D:139367526:139374490:1 gene:TraesCS6D02G161100 gene_biotype:protein_coding transcript_biotype:protein_coding	1	308	TRAESCS6D02G161100.1	TraesCS6D02G161100	308.1.1	AT1G30590	AT1G30590	RNA polymerase I specific transcription initiation factor RRN3 protein [Source:NCBI gene (formerly Entrezgene);Acc:839939]
gra-miR8776a	TraesCS6D02G161100.1	3.0	-1.0	1	24	418	441	UUUCAAAGUCCUUGCAUACUAUUU	: :::::..: :::::::::.	GCUUUGUAUGUGACGACUUUGAAG	Translation	cdna chromosome:IWGSC:6D:139367526:139374490:1 gene:TraesCS6D02G161100 gene_biotype:protein_coding transcript_biotype:protein_coding	1	308	TRAESCS6D02G161100.1	TraesCS6D02G161100	308.1.3	AT2G39240	AT2G39240	RNA polymerase I specific transcription initiation factor RRN3 protein [Source:NCBI gene (formerly Entrezgene);Acc:818509]
gra-miR8776a	TraesCS6D02G161100.2	3.0	-1.0	1	24	418	441	UUUCAAAGUCCUUGCAUACUAUUU	: :::::..: :::::::::.	GCUUUGUAUGUGACGACUUUGAAG	Translation	cdna chromosome:IWGSC:6D:139367526:139376300:1 gene:TraesCS6D02G161100 gene_biotype:protein_coding transcript_biotype:protein_coding	1	312	TRAESCS6D02G161100.2	TraesCS6D02G161100	312.1.3	AT2G39240	AT2G39240	RNA polymerase I specific transcription initiation factor RRN3 protein [Source:NCBI gene (formerly Entrezgene);Acc:818509]
gra-miR8776a	TraesCS6D02G161100.2	3.0	-1.0	1	24	418	441	UUUCAAAGUCCUUGCAUACUAUUU	: :::::..: :::::::::.	GCUUUGUAUGUGACGACUUUGAAG	Translation	cdna chromosome:IWGSC:6D:139367526:139376300:1 gene:TraesCS6D02G161100 gene_biotype:protein_coding transcript_biotype:protein_coding	1	312	TRAESCS6D02G161100.2	TraesCS6D02G161100	312.1.1	AT1G30590	AT1G30590	RNA polymerase I specific transcription initiation factor RRN3 protein [Source:NCBI gene (formerly Entrezgene);Acc:839939]
gra-miR8776a	TraesCS6D02G161100.2	3.0	-1.0	1	24	418	441	UUUCAAAGUCCUUGCAUACUAUUU	: :::::..: :::::::::.	GCUUUGUAUGUGACGACUUUGAAG	Translation	cdna chromosome:IWGSC:6D:139367526:139376300:1 gene:TraesCS6D02G161100 gene_biotype:protein_coding transcript_biotype:protein_coding	1	312	TRAESCS6D02G161100.2	TraesCS6D02G161100	312.1.2	AT2G34750	AT2G34750	RNA polymerase I specific transcription initiation factor RRN3 protein [Source:NCBI gene (formerly Entrezgene);Acc:818040]
gra-miR8776a	TraesCS6D02G161100.3	3.0	-1.0	1	24	418	441	UUUCAAAGUCCUUGCAUACUAUUU	: :::::..: :::::::::.	GCUUUGUAUGUGACGACUUUGAAG	Translation	cdna chromosome:IWGSC:6D:139367526:139374490:1 gene:TraesCS6D02G161100 gene_biotype:protein_coding transcript_biotype:protein_coding	1	309	TRAESCS6D02G161100.3	TraesCS6D02G161100	309.1.1	AT1G30590	AT1G30590	RNA polymerase I specific transcription initiation factor RRN3 protein [Source:NCBI gene (formerly Entrezgene);Acc:839939]
gra-miR8776a	TraesCS6D02G161100.3	3.0	-1.0	1	24	418	441	UUUCAAAGUCCUUGCAUACUAUUU	: :::::..: :::::::::.	GCUUUGUAUGUGACGACUUUGAAG	Translation	cdna chromosome:IWGSC:6D:139367526:139374490:1 gene:TraesCS6D02G161100 gene_biotype:protein_coding transcript_biotype:protein_coding	1	309	TRAESCS6D02G161100.3	TraesCS6D02G161100	309.1.2	AT2G34750	AT2G34750	RNA polymerase I specific transcription initiation factor RRN3 protein [Source:NCBI gene (formerly Entrezgene);Acc:818040]
gra-miR8776a	TraesCS6D02G161100.3	3.0	-1.0	1	24	418	441	UUUCAAAGUCCUUGCAUACUAUUU	: :::::..: :::::::::.	GCUUUGUAUGUGACGACUUUGAAG	Translation	cdna chromosome:IWGSC:6D:139367526:139374490:1 gene:TraesCS6D02G161100 gene_biotype:protein_coding transcript_biotype:protein_coding	1	309	TRAESCS6D02G161100.3	TraesCS6D02G161100	309.1.3	AT2G39240	AT2G39240	RNA polymerase I specific transcription initiation factor RRN3 protein [Source:NCBI gene (formerly Entrezgene);Acc:818509]
gra-miR8776a	TraesCS7A02G183800.1	3.0	-1.0	1	24	427	450	UUUCAAAGUCCUUGCAUACUAUUU	::::::::: .:::::.:.	GCCAUGUAUGCAAGCGCUUUGGAG	Translation	cdna chromosome:IWGSC:7A:138381588:138382991:-1 gene:TraesCS7A02G183800 gene_biotype:protein_coding transcript_biotype:protein_coding	1	313	TRAESCS7A02G183800.1	TraesCS7A02G183800	313.1.1	N/A	N/A	N/A
gra-miR8776a	TraesCS7A02G333500.1	3.0	-1.0	1	24	2881	2904	UUUCAAAGUCCUUGCAUACUAUUU	:: ::::::::.::::::.:	UCCUACCAUGCAAGGGCUUUGAGA	Cleavage	cdna chromosome:IWGSC:7A:486923821:486928342:1 gene:TraesCS7A02G333500 gene_biotype:protein_coding transcript_biotype:protein_coding	1	304	TRAESCS7A02G333500.1	TraesCS7A02G333500	304.1.1	N/A	N/A	N/A
gra-miR8776a	TraesCS7A02G478300.1	3.0	-1.0	1	24	2827	2850	UUUCAAAGUCCUUGCAUACUAUUU	::::::::.:::::::.	GCCACCAAUGCAAGGGCUUUGAAG	Cleavage	cdna chromosome:IWGSC:7A:671422517:671427535:-1 gene:TraesCS7A02G478300 gene_biotype:protein_coding transcript_biotype:protein_coding	1	307	TRAESCS7A02G478300.1	TraesCS7A02G478300	307.1.1	N/A	N/A	N/A
gra-miR8776a	TraesCS7B02G380700.1	3.0	-1.0	1	24	354	377	UUUCAAAGUCCUUGCAUACUAUUU	::::::::.:::::::.	GCCACCAAUGCAAGGGCUUUGAAG	Cleavage	cdna chromosome:IWGSC:7B:645394973:645396033:-1 gene:TraesCS7B02G380700 gene_biotype:protein_coding transcript_biotype:protein_coding	1	305	TRAESCS7B02G380700.1	TraesCS7B02G380700	305.1.1	N/A	N/A	N/A
gra-miR8776a	TraesCS7D02G465700.1	3.0	-1.0	1	24	979	1002	UUUCAAAGUCCUUGCAUACUAUUU	::::::::.:::::::.	GCCACCAAUGCAAGGGCUUUGAAG	Cleavage	cdna chromosome:IWGSC:7D:579759216:579760925:-1 gene:TraesCS7D02G465700 gene_biotype:protein_coding transcript_biotype:protein_coding	1	306	TRAESCS7D02G465700.1	TraesCS7D02G465700	306.1.1	N/A	N/A	N/A
gra-miR8776a	TraesCS1B02G238400.1	3.5	-1.0	1	24	1924	1947	UUUCAAAGUCCUUGCAUACUAUUU	::: ::: :::::::.::::..	AAAAUGUAAGCAAGGAUUUUGGGC	Cleavage	cdna chromosome:IWGSC:1B:426497632:426502778:-1 gene:TraesCS1B02G238400 gene_biotype:protein_coding transcript_biotype:protein_coding	1	519	TRAESCS1B02G238400.1	TraesCS1B02G238400	519.1.1	N/A	N/A	N/A
gra-miR8776a	TraesCS1D02G164700.1	3.5	-1.0	1	24	1381	1404	UUUCAAAGUCCUUGCAUACUAUUU	::. : :: ::: :::::::::::	AAGCAAUAAGCAUGGACUUUGAAA	Cleavage	cdna chromosome:IWGSC:1D:235669485:235671065:1 gene:TraesCS1D02G164700 gene_biotype:protein_coding transcript_biotype:protein_coding	1	518	TRAESCS1D02G164700.1	TraesCS1D02G164700	518.1.1	N/A	N/A	N/A
gra-miR8776a	TraesCS2A02G317100.1	3.5	-1.0	1	24	508	531	UUUCAAAGUCCUUGCAUACUAUUU	:.: .:: ::. :::::::::.::	AGAAGGUCUGUUAGGACUUUGGAA	Cleavage	cdna chromosome:IWGSC:2A:542654847:542657609:1 gene:TraesCS2A02G317100 gene_biotype:protein_coding transcript_biotype:protein_coding	1	516	TRAESCS2A02G317100.1	TraesCS2A02G317100	516.1.1	UCP3	AT1G14140	Mitochondrial substrate carrier family protein [Source:NCBI gene (formerly Entrezgene);Acc:837973]
gra-miR8776a	TraesCS2D02G315000.1	3.5	-1.0	1	24	508	531	UUUCAAAGUCCUUGCAUACUAUUU	:.: .:: ::. :::::::::.::	AGAAGGUUUGUUAGGACUUUGGAA	Cleavage	cdna chromosome:IWGSC:2D:404395087:404397591:1 gene:TraesCS2D02G315000 gene_biotype:protein_coding transcript_biotype:protein_coding	1	517	TRAESCS2D02G315000.1	TraesCS2D02G315000	517.1.1	UCP3	AT1G14140	Mitochondrial substrate carrier family protein [Source:NCBI gene (formerly Entrezgene);Acc:837973]
gra-miR8776a	TraesCS3A02G282200.1	3.5	-1.0	1	24	1399	1422	UUUCAAAGUCCUUGCAUACUAUUU	:: :.::.: :.::::.::::.:.	AAUUGGUGUUCGAGGAUUUUGGAG	Cleavage	cdna chromosome:IWGSC:3A:510719710:510722001:1 gene:TraesCS3A02G282200 gene_biotype:protein_coding transcript_biotype:protein_coding	1	513	TRAESCS3A02G282200.1	TraesCS3A02G282200	513.1.1	N/A	N/A	N/A
gra-miR8776a	TraesCS3B02G315900.1	3.5	-1.0	1	24	1416	1439	UUUCAAAGUCCUUGCAUACUAUUU	:: :.::.: :.::::.::::.:.	AAUUGGUGUUCGAGGAUUUUGGAG	Cleavage	cdna chromosome:IWGSC:3B:507386664:507388820:1 gene:TraesCS3B02G315900 gene_biotype:protein_coding transcript_biotype:protein_coding	1	511	TRAESCS3B02G315900.1	TraesCS3B02G315900	511.1.1	N/A	N/A	N/A
gra-miR8776a	TraesCS3B02G576200.1	3.5	-1.0	1	24	1759	1782	UUUCAAAGUCCUUGCAUACUAUUU	.:: ::: ::.:.::.:::::.:.	GAAAAGUUUGUAGGGGCUUUGGAG	Cleavage	cdna chromosome:IWGSC:3B:806115148:806146960:-1 gene:TraesCS3B02G576200 gene_biotype:protein_coding transcript_biotype:protein_coding	1	514	TRAESCS3B02G576200.1	TraesCS3B02G576200	514.1.1	AT3G14470	AT3G14470	NB-ARC domain-containing disease resistance protein [Source:NCBI gene (formerly Entrezgene);Acc:820670]
gra-miR8776a	TraesCS3D02G282200.1	3.5	-1.0	1	24	1439	1462	UUUCAAAGUCCUUGCAUACUAUUU	:: :.::.: :.::::.::::.:.	AAUUGGUGUUCGAGGAUUUUGGAG	Cleavage	cdna chromosome:IWGSC:3D:390198249:390200423:1 gene:TraesCS3D02G282200 gene_biotype:protein_coding transcript_biotype:protein_coding	1	512	TRAESCS3D02G282200.1	TraesCS3D02G282200	512.1.1	N/A	N/A	N/A
gra-miR8776a	TraesCS3D02G515400.1	3.5	-1.0	1	24	1884	1907	UUUCAAAGUCCUUGCAUACUAUUU	.:: ::: ::.:.::.:::::.:.	GAAAAGUUUGUAGGGGCUUUGGAG	Cleavage	cdna chromosome:IWGSC:3D:598894932:598906191:-1 gene:TraesCS3D02G515400 gene_biotype:protein_coding transcript_biotype:protein_coding	1	515	TRAESCS3D02G515400.1	TraesCS3D02G515400	515.1.1	AT3G14470	AT3G14470	NB-ARC domain-containing disease resistance protein [Source:NCBI gene (formerly Entrezgene);Acc:820670]
gra-miR8776a	TraesCS5B02G173300.1	3.5	-1.0	1	24	1250	1273	UUUCAAAGUCCUUGCAUACUAUUU	.:. : : :::.:::.::::::.:	GAGAAUUUUGCGAGGGCUUUGAGA	Cleavage	cdna chromosome:IWGSC:5B:318393284:318397943:-1 gene:TraesCS5B02G173300 gene_biotype:protein_coding transcript_biotype:protein_coding description:GrpE protein homolog [Source:UniProtKB/TrEMBL;Acc:W5F7M9]	1	526	TRAESCS5B02G173300.1	TraesCS5B02G173300	526.1.1	AR192	AT4G26780	Co-chaperone GrpE family protein [Source:NCBI gene (formerly Entrezgene);Acc:828785]
gra-miR8776a	TraesCS5B02G173300.1	3.5	-1.0	1	24	1250	1273	UUUCAAAGUCCUUGCAUACUAUUU	.:. : : :::.:::.::::::.:	GAGAAUUUUGCGAGGGCUUUGAGA	Cleavage	cdna chromosome:IWGSC:5B:318393284:318397943:-1 gene:TraesCS5B02G173300 gene_biotype:protein_coding transcript_biotype:protein_coding description:GrpE protein homolog [Source:UniProtKB/TrEMBL;Acc:W5F7M9]	1	526	TRAESCS5B02G173300.1	TraesCS5B02G173300	526.1.2	MGE1	AT5G55200	Co-chaperone GrpE family protein [Source:NCBI gene (formerly Entrezgene);Acc:835613]
gra-miR8776a	TraesCS5B02G173300.2	3.5	-1.0	1	24	873	896	UUUCAAAGUCCUUGCAUACUAUUU	.:. : : :::.:::.::::::.:	GAGAAUUUUGCGAGGGCUUUGAGA	Cleavage	cdna chromosome:IWGSC:5B:318393284:318396081:-1 gene:TraesCS5B02G173300 gene_biotype:protein_coding transcript_biotype:protein_coding description:GrpE protein homolog [Source:UniProtKB/TrEMBL;Acc:W5F7M9]	1	521	TRAESCS5B02G173300.2	TraesCS5B02G173300	521.1.2	MGE1	AT5G55200	Co-chaperone GrpE family protein [Source:NCBI gene (formerly Entrezgene);Acc:835613]
gra-miR8776a	TraesCS5B02G173300.2	3.5	-1.0	1	24	873	896	UUUCAAAGUCCUUGCAUACUAUUU	.:. : : :::.:::.::::::.:	GAGAAUUUUGCGAGGGCUUUGAGA	Cleavage	cdna chromosome:IWGSC:5B:318393284:318396081:-1 gene:TraesCS5B02G173300 gene_biotype:protein_coding transcript_biotype:protein_coding description:GrpE protein homolog [Source:UniProtKB/TrEMBL;Acc:W5F7M9]	1	521	TRAESCS5B02G173300.2	TraesCS5B02G173300	521.1.1	AR192	AT4G26780	Co-chaperone GrpE family protein [Source:NCBI gene (formerly Entrezgene);Acc:828785]
gra-miR8776a	TraesCS5B02G173300.3	3.5	-1.0	1	24	1214	1237	UUUCAAAGUCCUUGCAUACUAUUU	.:. : : :::.:::.::::::.:	GAGAAUUUUGCGAGGGCUUUGAGA	Cleavage	cdna chromosome:IWGSC:5B:318393284:318397943:-1 gene:TraesCS5B02G173300 gene_biotype:protein_coding transcript_biotype:protein_coding description:GrpE protein homolog [Source:UniProtKB/TrEMBL;Acc:W5F7M9]	1	522	TRAESCS5B02G173300.3	TraesCS5B02G173300	522.1.1	AR192	AT4G26780	Co-chaperone GrpE family protein [Source:NCBI gene (formerly Entrezgene);Acc:828785]
gra-miR8776a	TraesCS5B02G173300.3	3.5	-1.0	1	24	1214	1237	UUUCAAAGUCCUUGCAUACUAUUU	.:. : : :::.:::.::::::.:	GAGAAUUUUGCGAGGGCUUUGAGA	Cleavage	cdna chromosome:IWGSC:5B:318393284:318397943:-1 gene:TraesCS5B02G173300 gene_biotype:protein_coding transcript_biotype:protein_coding description:GrpE protein homolog [Source:UniProtKB/TrEMBL;Acc:W5F7M9]	1	522	TRAESCS5B02G173300.3	TraesCS5B02G173300	522.1.2	MGE1	AT5G55200	Co-chaperone GrpE family protein [Source:NCBI gene (formerly Entrezgene);Acc:835613]
gra-miR8776a	TraesCS5B02G173300.4	3.5	-1.0	1	24	1238	1261	UUUCAAAGUCCUUGCAUACUAUUU	.:. : : :::.:::.::::::.:	GAGAAUUUUGCGAGGGCUUUGAGA	Cleavage	cdna chromosome:IWGSC:5B:318393284:318397943:-1 gene:TraesCS5B02G173300 gene_biotype:protein_coding transcript_biotype:protein_coding description:GrpE protein homolog [Source:UniProtKB/TrEMBL;Acc:W5F7M9]	1	524	TRAESCS5B02G173300.4	TraesCS5B02G173300	524.1.2	MGE1	AT5G55200	Co-chaperone GrpE family protein [Source:NCBI gene (formerly Entrezgene);Acc:835613]
gra-miR8776a	TraesCS5B02G173300.4	3.5	-1.0	1	24	1238	1261	UUUCAAAGUCCUUGCAUACUAUUU	.:. : : :::.:::.::::::.:	GAGAAUUUUGCGAGGGCUUUGAGA	Cleavage	cdna chromosome:IWGSC:5B:318393284:318397943:-1 gene:TraesCS5B02G173300 gene_biotype:protein_coding transcript_biotype:protein_coding description:GrpE protein homolog [Source:UniProtKB/TrEMBL;Acc:W5F7M9]	1	524	TRAESCS5B02G173300.4	TraesCS5B02G173300	524.1.1	AR192	AT4G26780	Co-chaperone GrpE family protein [Source:NCBI gene (formerly Entrezgene);Acc:828785]
gra-miR8776a	TraesCS5D02G180300.1	3.5	-1.0	1	24	1297	1320	UUUCAAAGUCCUUGCAUACUAUUU	.:. : : :::.:::.::::::.:	GAGAAUUUUGCGAGGGCUUUGAGA	Cleavage	cdna chromosome:IWGSC:5D:280775848:280780716:-1 gene:TraesCS5D02G180300 gene_biotype:protein_coding transcript_biotype:protein_coding description:GrpE protein homolog [Source:UniProtKB/TrEMBL;Acc:A0A1D5ZTD4]	1	527	TRAESCS5D02G180300.1	TraesCS5D02G180300	527.1.2	MGE1	AT5G55200	Co-chaperone GrpE family protein [Source:NCBI gene (formerly Entrezgene);Acc:835613]
gra-miR8776a	TraesCS5D02G180300.1	3.5	-1.0	1	24	1297	1320	UUUCAAAGUCCUUGCAUACUAUUU	.:. : : :::.:::.::::::.:	GAGAAUUUUGCGAGGGCUUUGAGA	Cleavage	cdna chromosome:IWGSC:5D:280775848:280780716:-1 gene:TraesCS5D02G180300 gene_biotype:protein_coding transcript_biotype:protein_coding description:GrpE protein homolog [Source:UniProtKB/TrEMBL;Acc:A0A1D5ZTD4]	1	527	TRAESCS5D02G180300.1	TraesCS5D02G180300	527.1.1	AR192	AT4G26780	Co-chaperone GrpE family protein [Source:NCBI gene (formerly Entrezgene);Acc:828785]
gra-miR8776a	TraesCS5D02G180300.2	3.5	-1.0	1	24	893	916	UUUCAAAGUCCUUGCAUACUAUUU	.:. : : :::.:::.::::::.:	GAGAAUUUUGCGAGGGCUUUGAGA	Cleavage	cdna chromosome:IWGSC:5D:280775848:280778666:-1 gene:TraesCS5D02G180300 gene_biotype:protein_coding transcript_biotype:protein_coding description:GrpE protein homolog [Source:UniProtKB/TrEMBL;Acc:A0A1D5ZTD4]	1	520	TRAESCS5D02G180300.2	TraesCS5D02G180300	520.1.1	AR192	AT4G26780	Co-chaperone GrpE family protein [Source:NCBI gene (formerly Entrezgene);Acc:828785]
gra-miR8776a	TraesCS5D02G180300.2	3.5	-1.0	1	24	893	916	UUUCAAAGUCCUUGCAUACUAUUU	.:. : : :::.:::.::::::.:	GAGAAUUUUGCGAGGGCUUUGAGA	Cleavage	cdna chromosome:IWGSC:5D:280775848:280778666:-1 gene:TraesCS5D02G180300 gene_biotype:protein_coding transcript_biotype:protein_coding description:GrpE protein homolog [Source:UniProtKB/TrEMBL;Acc:A0A1D5ZTD4]	1	520	TRAESCS5D02G180300.2	TraesCS5D02G180300	520.1.2	MGE1	AT5G55200	Co-chaperone GrpE family protein [Source:NCBI gene (formerly Entrezgene);Acc:835613]
gra-miR8776a	TraesCS5D02G180300.3	3.5	-1.0	1	24	1261	1284	UUUCAAAGUCCUUGCAUACUAUUU	.:. : : :::.:::.::::::.:	GAGAAUUUUGCGAGGGCUUUGAGA	Cleavage	cdna chromosome:IWGSC:5D:280775848:280780716:-1 gene:TraesCS5D02G180300 gene_biotype:protein_coding transcript_biotype:protein_coding description:GrpE protein homolog [Source:UniProtKB/TrEMBL;Acc:A0A1D5ZTD4]	1	523	TRAESCS5D02G180300.3	TraesCS5D02G180300	523.1.1	AR192	AT4G26780	Co-chaperone GrpE family protein [Source:NCBI gene (formerly Entrezgene);Acc:828785]
gra-miR8776a	TraesCS5D02G180300.3	3.5	-1.0	1	24	1261	1284	UUUCAAAGUCCUUGCAUACUAUUU	.:. : : :::.:::.::::::.:	GAGAAUUUUGCGAGGGCUUUGAGA	Cleavage	cdna chromosome:IWGSC:5D:280775848:280780716:-1 gene:TraesCS5D02G180300 gene_biotype:protein_coding transcript_biotype:protein_coding description:GrpE protein homolog [Source:UniProtKB/TrEMBL;Acc:A0A1D5ZTD4]	1	523	TRAESCS5D02G180300.3	TraesCS5D02G180300	523.1.2	MGE1	AT5G55200	Co-chaperone GrpE family protein [Source:NCBI gene (formerly Entrezgene);Acc:835613]
gra-miR8776a	TraesCS5D02G180300.4	3.5	-1.0	1	24	1285	1308	UUUCAAAGUCCUUGCAUACUAUUU	.:. : : :::.:::.::::::.:	GAGAAUUUUGCGAGGGCUUUGAGA	Cleavage	cdna chromosome:IWGSC:5D:280775848:280780716:-1 gene:TraesCS5D02G180300 gene_biotype:protein_coding transcript_biotype:protein_coding description:GrpE protein homolog [Source:UniProtKB/TrEMBL;Acc:A0A1D5ZTD4]	1	525	TRAESCS5D02G180300.4	TraesCS5D02G180300	525.1.2	MGE1	AT5G55200	Co-chaperone GrpE family protein [Source:NCBI gene (formerly Entrezgene);Acc:835613]
gra-miR8776a	TraesCS5D02G180300.4	3.5	-1.0	1	24	1285	1308	UUUCAAAGUCCUUGCAUACUAUUU	.:. : : :::.:::.::::::.:	GAGAAUUUUGCGAGGGCUUUGAGA	Cleavage	cdna chromosome:IWGSC:5D:280775848:280780716:-1 gene:TraesCS5D02G180300 gene_biotype:protein_coding transcript_biotype:protein_coding description:GrpE protein homolog [Source:UniProtKB/TrEMBL;Acc:A0A1D5ZTD4]	1	525	TRAESCS5D02G180300.4	TraesCS5D02G180300	525.1.1	AR192	AT4G26780	Co-chaperone GrpE family protein [Source:NCBI gene (formerly Entrezgene);Acc:828785]
gra-miR8776a	TraesCS1A02G075800.3	4.0	-1.0	1	24	727	750	UUUCAAAGUCCUUGCAUACUAUUU	::. : :::::::: .:::::.:.	AAGAAAUAUGCAAGAGCUUUGGAG	Translation	cdna chromosome:IWGSC:1A:58840182:58845652:-1 gene:TraesCS1A02G075800 gene_biotype:protein_coding transcript_biotype:protein_coding	1	850	TRAESCS1A02G075800.3	TraesCS1A02G075800	850.1.2	AT5G42700	AT5G42700	AP2/B3-like transcriptional factor family protein [Source:NCBI gene (formerly Entrezgene);Acc:834279]
gra-miR8776a	TraesCS1A02G075800.3	4.0	-1.0	1	24	727	750	UUUCAAAGUCCUUGCAUACUAUUU	::. : :::::::: .:::::.:.	AAGAAAUAUGCAAGAGCUUUGGAG	Translation	cdna chromosome:IWGSC:1A:58840182:58845652:-1 gene:TraesCS1A02G075800 gene_biotype:protein_coding transcript_biotype:protein_coding	1	850	TRAESCS1A02G075800.3	TraesCS1A02G075800	850.1.1	AT3G19184	AT3G19184	AP2/B3-like transcriptional factor family protein [Source:NCBI gene (formerly Entrezgene);Acc:3768753]
gra-miR8776a	TraesCS1D02G078100.2	4.0	-1.0	1	24	571	594	UUUCAAAGUCCUUGCAUACUAUUU	::. : :::::::: .:::::.:.	AAGAAAUAUGCAAGAGCUUUGGAG	Translation	cdna chromosome:IWGSC:1D:60169290:60175372:-1 gene:TraesCS1D02G078100 gene_biotype:protein_coding transcript_biotype:protein_coding	1	849	TRAESCS1D02G078100.2	TraesCS1D02G078100	849.1.1	AT3G19184	AT3G19184	AP2/B3-like transcriptional factor family protein [Source:NCBI gene (formerly Entrezgene);Acc:3768753]
gra-miR8776a	TraesCS1D02G078100.2	4.0	-1.0	1	24	571	594	UUUCAAAGUCCUUGCAUACUAUUU	::. : :::::::: .:::::.:.	AAGAAAUAUGCAAGAGCUUUGGAG	Translation	cdna chromosome:IWGSC:1D:60169290:60175372:-1 gene:TraesCS1D02G078100 gene_biotype:protein_coding transcript_biotype:protein_coding	1	849	TRAESCS1D02G078100.2	TraesCS1D02G078100	849.1.2	AT5G42700	AT5G42700	AP2/B3-like transcriptional factor family protein [Source:NCBI gene (formerly Entrezgene);Acc:834279]
gra-miR8776a	TraesCS1D02G078100.4	4.0	-1.0	1	24	732	755	UUUCAAAGUCCUUGCAUACUAUUU	::. : :::::::: .:::::.:.	AAGAAAUAUGCAAGAGCUUUGGAG	Translation	cdna chromosome:IWGSC:1D:60169290:60176338:-1 gene:TraesCS1D02G078100 gene_biotype:protein_coding transcript_biotype:protein_coding	1	851	TRAESCS1D02G078100.4	TraesCS1D02G078100	851.1.1	AT3G19184	AT3G19184	AP2/B3-like transcriptional factor family protein [Source:NCBI gene (formerly Entrezgene);Acc:3768753]
gra-miR8776a	TraesCS1D02G078100.4	4.0	-1.0	1	24	732	755	UUUCAAAGUCCUUGCAUACUAUUU	::. : :::::::: .:::::.:.	AAGAAAUAUGCAAGAGCUUUGGAG	Translation	cdna chromosome:IWGSC:1D:60169290:60176338:-1 gene:TraesCS1D02G078100 gene_biotype:protein_coding transcript_biotype:protein_coding	1	851	TRAESCS1D02G078100.4	TraesCS1D02G078100	851.1.2	AT5G42700	AT5G42700	AP2/B3-like transcriptional factor family protein [Source:NCBI gene (formerly Entrezgene);Acc:834279]
gra-miR8776a	TraesCS2B02G335300.1	4.0	-1.0	1	24	508	531	UUUCAAAGUCCUUGCAUACUAUUU	:.: .:: ::. .::::::::.::	AGAAGGUUUGUUGGGACUUUGGAA	Cleavage	cdna chromosome:IWGSC:2B:478897999:478900261:-1 gene:TraesCS2B02G335300 gene_biotype:protein_coding transcript_biotype:protein_coding	1	854	TRAESCS2B02G335300.1	TraesCS2B02G335300	854.1.1	UCP3	AT1G14140	Mitochondrial substrate carrier family protein [Source:NCBI gene (formerly Entrezgene);Acc:837973]
gra-miR8776a	TraesCS2B02G597200.1	4.0	-1.0	1	24	1085	1108	UUUCAAAGUCCUUGCAUACUAUUU	::. :: :::::::::.: :::..	AAGAAGCAUGCAAGGAUUGUGAGG	Cleavage	cdna chromosome:IWGSC:2B:780675497:780677273:-1 gene:TraesCS2B02G597200 gene_biotype:protein_coding transcript_biotype:protein_coding	1	846	TRAESCS2B02G597200.1	TraesCS2B02G597200	846.1.1	N/A	N/A	N/A
gra-miR8776a	TraesCS2D02G004800.1	4.0	-1.0	1	24	612	637	UUUCAAAGUCCUUGCAUA--CUAUUU	:.::: :::::::::::::::::.	AGAUACCAUAUGCAAGGACUUUGAAG	Cleavage	cdna chromosome:IWGSC:2D:2642525:2652781:1 gene:TraesCS2D02G004800 gene_biotype:protein_coding transcript_biotype:protein_coding	1	838	TRAESCS2D02G004800.1	TraesCS2D02G004800	838.1.1	N/A	N/A	N/A
gra-miR8776a	TraesCS3B02G025600.1	4.0	-1.0	1	24	1110	1133	UUUCAAAGUCCUUGCAUACUAUUU	::. .:: ::.::::: ::::..:	AAGAGGUCUGUAAGGAAUUUGGGA	Cleavage	cdna chromosome:IWGSC:3B:11086781:11090389:-1 gene:TraesCS3B02G025600 gene_biotype:protein_coding transcript_biotype:protein_coding	1	855	TRAESCS3B02G025600.1	TraesCS3B02G025600	855.1.3	CYP709B3	AT4G27710	cytochrome P450, family 709, subfamily B, polypeptide 3 [Source:NCBI gene (formerly Entrezgene);Acc:828885]
gra-miR8776a	TraesCS3B02G025600.1	4.0	-1.0	1	24	1110	1133	UUUCAAAGUCCUUGCAUACUAUUU	::. .:: ::.::::: ::::..:	AAGAGGUCUGUAAGGAAUUUGGGA	Cleavage	cdna chromosome:IWGSC:3B:11086781:11090389:-1 gene:TraesCS3B02G025600 gene_biotype:protein_coding transcript_biotype:protein_coding	1	855	TRAESCS3B02G025600.1	TraesCS3B02G025600	855.1.2	CYP709B1	AT2G46960	cytochrome P450, family 709, subfamily B, polypeptide 1 [Source:NCBI gene (formerly Entrezgene);Acc:819310]
gra-miR8776a	TraesCS3B02G025600.1	4.0	-1.0	1	24	1110	1133	UUUCAAAGUCCUUGCAUACUAUUU	::. .:: ::.::::: ::::..:	AAGAGGUCUGUAAGGAAUUUGGGA	Cleavage	cdna chromosome:IWGSC:3B:11086781:11090389:-1 gene:TraesCS3B02G025600 gene_biotype:protein_coding transcript_biotype:protein_coding	1	855	TRAESCS3B02G025600.1	TraesCS3B02G025600	855.1.1	CYP709B2	AT2G46950	cytochrome P450, family 709, subfamily B, polypeptide 2 [Source:NCBI gene (formerly Entrezgene);Acc:819309]
gra-miR8776a	TraesCS4B02G097800.1	4.0	-1.0	1	24	379	402	UUUCAAAGUCCUUGCAUACUAUUU	::: :: : :::::::.::::: :	AAAAAGGAAGCAAGGAUUUUGAUA	Cleavage	cdna chromosome:IWGSC:4B:102457769:102468601:1 gene:TraesCS4B02G097800 gene_biotype:protein_coding transcript_biotype:protein_coding	1	853	TRAESCS4B02G097800.1	TraesCS4B02G097800	853.1.2	AT1G77460	AT1G77460	CELLULOSE SYNTHASE INTERACTIVE 3 [Source:NCBI gene (formerly Entrezgene);Acc:844082]
gra-miR8776a	TraesCS4B02G097800.1	4.0	-1.0	1	24	379	402	UUUCAAAGUCCUUGCAUACUAUUU	::: :: : :::::::.::::: :	AAAAAGGAAGCAAGGAUUUUGAUA	Cleavage	cdna chromosome:IWGSC:4B:102457769:102468601:1 gene:TraesCS4B02G097800 gene_biotype:protein_coding transcript_biotype:protein_coding	1	853	TRAESCS4B02G097800.1	TraesCS4B02G097800	853.1.1	AT1G44120	AT1G44120	CELLULOSE SYNTHASE INTERACTIVE 2 [Source:NCBI gene (formerly Entrezgene);Acc:841015]
gra-miR8776a	TraesCS4D02G094000.1	4.0	-1.0	1	24	329	352	UUUCAAAGUCCUUGCAUACUAUUU	::: :: : :::::::.::::: :	AAAAAGGACGCAAGGAUUUUGAUA	Cleavage	cdna chromosome:IWGSC:4D:69483751:69495734:1 gene:TraesCS4D02G094000 gene_biotype:protein_coding transcript_biotype:protein_coding	1	852	TRAESCS4D02G094000.1	TraesCS4D02G094000	852.1.2	AT1G77460	AT1G77460	CELLULOSE SYNTHASE INTERACTIVE 3 [Source:NCBI gene (formerly Entrezgene);Acc:844082]
gra-miR8776a	TraesCS4D02G094000.1	4.0	-1.0	1	24	329	352	UUUCAAAGUCCUUGCAUACUAUUU	::: :: : :::::::.::::: :	AAAAAGGACGCAAGGAUUUUGAUA	Cleavage	cdna chromosome:IWGSC:4D:69483751:69495734:1 gene:TraesCS4D02G094000 gene_biotype:protein_coding transcript_biotype:protein_coding	1	852	TRAESCS4D02G094000.1	TraesCS4D02G094000	852.1.1	AT1G44120	AT1G44120	CELLULOSE SYNTHASE INTERACTIVE 2 [Source:NCBI gene (formerly Entrezgene);Acc:841015]
gra-miR8776a	TraesCS5A02G171500.1	4.0	-1.0	1	24	1039	1062	UUUCAAAGUCCUUGCAUACUAUUU	...:.::.: :::::: :::::..	GGGUGGUGUCCAAGGAGUUUGAGG	Cleavage	cdna chromosome:IWGSC:5A:364955885:364959004:-1 gene:TraesCS5A02G171500 gene_biotype:protein_coding transcript_biotype:protein_coding	1	847	TRAESCS5A02G171500.1	TraesCS5A02G171500	847.1.1	SUFE1	AT4G26500
gra-miR8776a	TraesCS5B02G169000.1	4.0	-1.0	1	24	1064	1087	UUUCAAAGUCCUUGCAUACUAUUU	...:.::.: :::::: :::::..	GGGUGGUGUCCAAGGAGUUUGAGG	Cleavage	cdna chromosome:IWGSC:5B:313207339:313210815:-1 gene:TraesCS5B02G169000 gene_biotype:protein_coding transcript_biotype:protein_coding	1	845	TRAESCS5B02G169000.1	TraesCS5B02G169000	845.1.1	SUFE1	AT4G26500
gra-miR8776a	TraesCS5B02G268800.1	4.0	-1.0	1	24	435	458	UUUCAAAGUCCUUGCAUACUAUUU	.:: ::::::::::::. :::.:	GAAAAGUAUGCAAGGAUAAUGAGA	Cleavage	cdna chromosome:IWGSC:5B:454900220:454903134:-1 gene:TraesCS5B02G268800 gene_biotype:protein_coding transcript_biotype:protein_coding	1	843	TRAESCS5B02G268800.1	TraesCS5B02G268800	843.1.1	N/A	N/A	N/A
gra-miR8776a	TraesCS5D02G176300.1	4.0	-1.0	1	24	1111	1134	UUUCAAAGUCCUUGCAUACUAUUU	...:.::.: :::::: :::::..	GGGUGGUGUCCAAGGAGUUUGAGG	Cleavage	cdna chromosome:IWGSC:5D:276451005:276455081:-1 gene:TraesCS5D02G176300 gene_biotype:protein_coding transcript_biotype:protein_coding	1	848	TRAESCS5D02G176300.1	TraesCS5D02G176300	848.1.1	SUFE1	AT4G26500
gra-miR8776a	TraesCS5D02G276600.1	4.0	-1.0	1	24	528	551	UUUCAAAGUCCUUGCAUACUAUUU	.:: ::::::::::::. :::.:	GAAAAGUAUGCAAGGAUAAUGAGA	Cleavage	cdna chromosome:IWGSC:5D:379226598:379229813:-1 gene:TraesCS5D02G276600 gene_biotype:protein_coding transcript_biotype:protein_coding	1	844	TRAESCS5D02G276600.1	TraesCS5D02G276600	844.1.1	N/A	N/A	N/A
gra-miR8776a	TraesCS7A02G196200.1	4.0	-1.0	1	24	1628	1651	UUUCAAAGUCCUUGCAUACUAUUU	::::: .:: ::::: :::::::	CAAUAGAGUGGAAGGAAUUUGAAA	Cleavage	cdna chromosome:IWGSC:7A:156102788:156107540:1 gene:TraesCS7A02G196200 gene_biotype:protein_coding transcript_biotype:protein_coding	1	842	TRAESCS7A02G196200.1	TraesCS7A02G196200	842.1.1	AT1G11990	AT1G11990	O-fucosyltransferase family protein [Source:NCBI gene (formerly Entrezgene);Acc:837751]
gra-miR8776a	TraesCS7A02G196200.1	4.0	-1.0	1	24	1628	1651	UUUCAAAGUCCUUGCAUACUAUUU	::::: .:: ::::: :::::::	CAAUAGAGUGGAAGGAAUUUGAAA	Cleavage	cdna chromosome:IWGSC:7A:156102788:156107540:1 gene:TraesCS7A02G196200 gene_biotype:protein_coding transcript_biotype:protein_coding	1	842	TRAESCS7A02G196200.1	TraesCS7A02G196200	842.1.2	AT1G62330	AT1G62330	O-fucosyltransferase family protein [Source:NCBI gene (formerly Entrezgene);Acc:842531]
gra-miR8776a	TraesCS7B02G101900.1	4.0	-1.0	1	24	1628	1651	UUUCAAAGUCCUUGCAUACUAUUU	::::: .:: ::::: :::::::	CAAUAGAGUGGAAGGAAUUUGAAA	Cleavage	cdna chromosome:IWGSC:7B:116372022:116376836:1 gene:TraesCS7B02G101900 gene_biotype:protein_coding transcript_biotype:protein_coding	1	840	TRAESCS7B02G101900.1	TraesCS7B02G101900	840.1.2	AT1G62330	AT1G62330	O-fucosyltransferase family protein [Source:NCBI gene (formerly Entrezgene);Acc:842531]
gra-miR8776a	TraesCS7B02G101900.1	4.0	-1.0	1	24	1628	1651	UUUCAAAGUCCUUGCAUACUAUUU	::::: .:: ::::: :::::::	CAAUAGAGUGGAAGGAAUUUGAAA	Cleavage	cdna chromosome:IWGSC:7B:116372022:116376836:1 gene:TraesCS7B02G101900 gene_biotype:protein_coding transcript_biotype:protein_coding	1	840	TRAESCS7B02G101900.1	TraesCS7B02G101900	840.1.1	AT1G11990	AT1G11990	O-fucosyltransferase family protein [Source:NCBI gene (formerly Entrezgene);Acc:837751]
gra-miR8776a	TraesCS7B02G101900.2	4.0	-1.0	1	24	1379	1402	UUUCAAAGUCCUUGCAUACUAUUU	::::: .:: ::::: :::::::	CAAUAGAGUGGAAGGAAUUUGAAA	Cleavage	cdna chromosome:IWGSC:7B:116373044:116376836:1 gene:TraesCS7B02G101900 gene_biotype:protein_coding transcript_biotype:protein_coding	1	839	TRAESCS7B02G101900.2	TraesCS7B02G101900	839.1.2	AT1G62330	AT1G62330	O-fucosyltransferase family protein [Source:NCBI gene (formerly Entrezgene);Acc:842531]
gra-miR8776a	TraesCS7B02G101900.2	4.0	-1.0	1	24	1379	1402	UUUCAAAGUCCUUGCAUACUAUUU	::::: .:: ::::: :::::::	CAAUAGAGUGGAAGGAAUUUGAAA	Cleavage	cdna chromosome:IWGSC:7B:116373044:116376836:1 gene:TraesCS7B02G101900 gene_biotype:protein_coding transcript_biotype:protein_coding	1	839	TRAESCS7B02G101900.2	TraesCS7B02G101900	839.1.1	AT1G11990	AT1G11990	O-fucosyltransferase family protein [Source:NCBI gene (formerly Entrezgene);Acc:837751]
gra-miR8776a	TraesCS7D02G197700.1	4.0	-1.0	1	24	1628	1651	UUUCAAAGUCCUUGCAUACUAUUU	::::: .:: ::::: :::::::	CAAUAGAGUGGAAGGAAUUUGAAA	Cleavage	cdna chromosome:IWGSC:7D:154175137:154180313:1 gene:TraesCS7D02G197700 gene_biotype:protein_coding transcript_biotype:protein_coding	1	841	TRAESCS7D02G197700.1	TraesCS7D02G197700	841.1.1	AT1G11990	AT1G11990	O-fucosyltransferase family protein [Source:NCBI gene (formerly Entrezgene);Acc:837751]
gra-miR8776a	TraesCS7D02G197700.1	4.0	-1.0	1	24	1628	1651	UUUCAAAGUCCUUGCAUACUAUUU	::::: .:: ::::: :::::::	CAAUAGAGUGGAAGGAAUUUGAAA	Cleavage	cdna chromosome:IWGSC:7D:154175137:154180313:1 gene:TraesCS7D02G197700 gene_biotype:protein_coding transcript_biotype:protein_coding	1	841	TRAESCS7D02G197700.1	TraesCS7D02G197700	841.1.2	AT1G62330	AT1G62330	O-fucosyltransferase family protein [Source:NCBI gene (formerly Entrezgene);Acc:842531]
gra-miR8776a	TraesCS2A02G009100.2	4.5	-1.0	1	24	271	294	UUUCAAAGUCCUUGCAUACUAUUU	::. : :::::::: .:::::.:	AAGAAAUAUGCAAGUGCUUUGGAC	Translation	cdna chromosome:IWGSC:2A:3759130:3762320:1 gene:TraesCS2A02G009100 gene_biotype:protein_coding transcript_biotype:protein_coding	1	1268	TRAESCS2A02G009100.2	TraesCS2A02G009100	1268.1.1	AT3G19184	AT3G19184	AP2/B3-like transcriptional factor family protein [Source:NCBI gene (formerly Entrezgene);Acc:3768753]
gra-miR8776a	TraesCS2A02G009100.2	4.5	-1.0	1	24	271	294	UUUCAAAGUCCUUGCAUACUAUUU	::. : :::::::: .:::::.:	AAGAAAUAUGCAAGUGCUUUGGAC	Translation	cdna chromosome:IWGSC:2A:3759130:3762320:1 gene:TraesCS2A02G009100 gene_biotype:protein_coding transcript_biotype:protein_coding	1	1268	TRAESCS2A02G009100.2	TraesCS2A02G009100	1268.1.2	AT5G42700	AT5G42700	AP2/B3-like transcriptional factor family protein [Source:NCBI gene (formerly Entrezgene);Acc:834279]
gra-miR8776a	TraesCS2A02G455700.1	4.5	-1.0	1	24	293	316	UUUCAAAGUCCUUGCAUACUAUUU	::: . :.::::: :.:::::::	AAAAGCUGUGCAAAGGCUUUGAAC	Translation	cdna chromosome:IWGSC:2A:704758041:704762734:-1 gene:TraesCS2A02G455700 gene_biotype:protein_coding transcript_biotype:protein_coding	1	1275	TRAESCS2A02G455700.1	TraesCS2A02G455700	1275.1.1	AT4G02550	AT4G02550	Myb/SANT-like DNA-binding domain protein [Source:NCBI gene (formerly Entrezgene);Acc:827910]
gra-miR8776a	TraesCS2B02G477700.1	4.5	-1.0	1	24	160	183	UUUCAAAGUCCUUGCAUACUAUUU	::: . :.::::: :.:::::::	AAAAGCUGUGCAAAGGCUUUGAAC	Translation	cdna chromosome:IWGSC:2B:675337050:675340815:-1 gene:TraesCS2B02G477700 gene_biotype:protein_coding transcript_biotype:protein_coding	1	1270	TRAESCS2B02G477700.1	TraesCS2B02G477700	1270.1.1	AT4G02550	AT4G02550	Myb/SANT-like DNA-binding domain protein [Source:NCBI gene (formerly Entrezgene);Acc:827910]
gra-miR8776a	TraesCS2B02G477700.2	4.5	-1.0	1	24	386	409	UUUCAAAGUCCUUGCAUACUAUUU	::: . :.::::: :.:::::::	AAAAGCUGUGCAAAGGCUUUGAAC	Translation	cdna chromosome:IWGSC:2B:675337050:675341842:-1 gene:TraesCS2B02G477700 gene_biotype:protein_coding transcript_biotype:protein_coding	1	1273	TRAESCS2B02G477700.2	TraesCS2B02G477700	1273.1.1	AT4G02550	AT4G02550	Myb/SANT-like DNA-binding domain protein [Source:NCBI gene (formerly Entrezgene);Acc:827910]
gra-miR8776a	TraesCS2D02G456000.1	4.5	-1.0	1	24	415	438	UUUCAAAGUCCUUGCAUACUAUUU	::: . :.::::: :.:::::::	AAAAGCUGUGCAAAGGCUUUGAAC	Translation	cdna chromosome:IWGSC:2D:564077201:564081594:-1 gene:TraesCS2D02G456000 gene_biotype:protein_coding transcript_biotype:protein_coding	1	1271	TRAESCS2D02G456000.1	TraesCS2D02G456000	1271.1.1	N/A	N/A	N/A
gra-miR8776a	TraesCS2D02G456000.2	4.5	-1.0	1	24	415	438	UUUCAAAGUCCUUGCAUACUAUUU	::: . :.::::: :.:::::::	AAAAGCUGUGCAAAGGCUUUGAAC	Translation	cdna chromosome:IWGSC:2D:564077201:564081594:-1 gene:TraesCS2D02G456000 gene_biotype:protein_coding transcript_biotype:protein_coding	1	1274	TRAESCS2D02G456000.2	TraesCS2D02G456000	1274.1.1	N/A	N/A	N/A
gra-miR8776a	TraesCS2D02G456000.3	4.5	-1.0	1	24	415	438	UUUCAAAGUCCUUGCAUACUAUUU	::: . :.::::: :.:::::::	AAAAGCUGUGCAAAGGCUUUGAAC	Translation	cdna chromosome:IWGSC:2D:564077201:564081594:-1 gene:TraesCS2D02G456000 gene_biotype:protein_coding transcript_biotype:protein_coding	1	1272	TRAESCS2D02G456000.3	TraesCS2D02G456000	1272.1.1	N/A	N/A	N/A
gra-miR8776a	TraesCS3A02G261400.1	4.5	-1.0	1	24	1121	1144	UUUCAAAGUCCUUGCAUACUAUUU	::. ::::: ::::: : :::::.	AAGGAGUAUUCAAGGUCCUUGAAG	Cleavage	cdna chromosome:IWGSC:3A:484627419:484632395:1 gene:TraesCS3A02G261400 gene_biotype:protein_coding transcript_biotype:protein_coding	1	1282	TRAESCS3A02G261400.1	TraesCS3A02G261400	1282.1.2	AT3G27610	AT3G27610	Nucleotidylyl transferase superfamily protein [Source:NCBI gene (formerly Entrezgene);Acc:822383]
gra-miR8776a	TraesCS3A02G261400.1	4.5	-1.0	1	24	1121	1144	UUUCAAAGUCCUUGCAUACUAUUU	::. ::::: ::::: : :::::.	AAGGAGUAUUCAAGGUCCUUGAAG	Cleavage	cdna chromosome:IWGSC:3A:484627419:484632395:1 gene:TraesCS3A02G261400 gene_biotype:protein_coding transcript_biotype:protein_coding	1	1282	TRAESCS3A02G261400.1	TraesCS3A02G261400	1282.1.1	AT2G01220	AT2G01220	Nucleotidylyl transferase superfamily protein [Source:NCBI gene (formerly Entrezgene);Acc:814650]
gra-miR8776a	TraesCS3A02G261400.2	4.5	-1.0	1	24	1085	1108	UUUCAAAGUCCUUGCAUACUAUUU	::. ::::: ::::: : :::::.	AAGGAGUAUUCAAGGUCCUUGAAG	Cleavage	cdna chromosome:IWGSC:3A:484627419:484632420:1 gene:TraesCS3A02G261400 gene_biotype:protein_coding transcript_biotype:protein_coding	1	1281	TRAESCS3A02G261400.2	TraesCS3A02G261400	1281.1.2	AT3G27610	AT3G27610	Nucleotidylyl transferase superfamily protein [Source:NCBI gene (formerly Entrezgene);Acc:822383]
gra-miR8776a	TraesCS3A02G261400.2	4.5	-1.0	1	24	1085	1108	UUUCAAAGUCCUUGCAUACUAUUU	::. ::::: ::::: : :::::.	AAGGAGUAUUCAAGGUCCUUGAAG	Cleavage	cdna chromosome:IWGSC:3A:484627419:484632420:1 gene:TraesCS3A02G261400 gene_biotype:protein_coding transcript_biotype:protein_coding	1	1281	TRAESCS3A02G261400.2	TraesCS3A02G261400	1281.1.1	AT2G01220	AT2G01220	Nucleotidylyl transferase superfamily protein [Source:NCBI gene (formerly Entrezgene);Acc:814650]
gra-miR8776a	TraesCS3A02G261400.3	4.5	-1.0	1	24	1109	1132	UUUCAAAGUCCUUGCAUACUAUUU	::. ::::: ::::: : :::::.	AAGGAGUAUUCAAGGUCCUUGAAG	Cleavage	cdna chromosome:IWGSC:3A:484627419:484631599:1 gene:TraesCS3A02G261400 gene_biotype:protein_coding transcript_biotype:protein_coding	1	1278	TRAESCS3A02G261400.3	TraesCS3A02G261400	1278.1.1	AT2G01220	AT2G01220	Nucleotidylyl transferase superfamily protein [Source:NCBI gene (formerly Entrezgene);Acc:814650]
gra-miR8776a	TraesCS3A02G261400.3	4.5	-1.0	1	24	1109	1132	UUUCAAAGUCCUUGCAUACUAUUU	::. ::::: ::::: : :::::.	AAGGAGUAUUCAAGGUCCUUGAAG	Cleavage	cdna chromosome:IWGSC:3A:484627419:484631599:1 gene:TraesCS3A02G261400 gene_biotype:protein_coding transcript_biotype:protein_coding	1	1278	TRAESCS3A02G261400.3	TraesCS3A02G261400	1278.1.2	AT3G27610	AT3G27610	Nucleotidylyl transferase superfamily protein [Source:NCBI gene (formerly Entrezgene);Acc:822383]
gra-miR8776a	TraesCS3B02G294600.1	4.5	-1.0	1	24	1029	1052	UUUCAAAGUCCUUGCAUACUAUUU	::. ::::: ::::: : :::::.	AAGGAGUAUUCAAGGUCCUUGAAG	Cleavage	cdna chromosome:IWGSC:3B:473684871:473689755:1 gene:TraesCS3B02G294600 gene_biotype:protein_coding transcript_biotype:protein_coding	1	1280	TRAESCS3B02G294600.1	TraesCS3B02G294600	1280.1.1	AT2G01220	AT2G01220	Nucleotidylyl transferase superfamily protein [Source:NCBI gene (formerly Entrezgene);Acc:814650]
gra-miR8776a	TraesCS3B02G294600.1	4.5	-1.0	1	24	1029	1052	UUUCAAAGUCCUUGCAUACUAUUU	::. ::::: ::::: : :::::.	AAGGAGUAUUCAAGGUCCUUGAAG	Cleavage	cdna chromosome:IWGSC:3B:473684871:473689755:1 gene:TraesCS3B02G294600 gene_biotype:protein_coding transcript_biotype:protein_coding	1	1280	TRAESCS3B02G294600.1	TraesCS3B02G294600	1280.1.2	AT3G27610	AT3G27610	Nucleotidylyl transferase superfamily protein [Source:NCBI gene (formerly Entrezgene);Acc:822383]
gra-miR8776a	TraesCS3D02G261500.1	4.5	-1.0	1	24	1047	1070	UUUCAAAGUCCUUGCAUACUAUUU	::. ::::: ::::: : :::::.	AAGGAGUAUUCAAGGUCCUUGAAG	Cleavage	cdna chromosome:IWGSC:3D:363588463:363593109:1 gene:TraesCS3D02G261500 gene_biotype:protein_coding transcript_biotype:protein_coding	1	1277	TRAESCS3D02G261500.1	TraesCS3D02G261500	1277.1.2	AT3G27610	AT3G27610	Nucleotidylyl transferase superfamily protein [Source:NCBI gene (formerly Entrezgene);Acc:822383]
gra-miR8776a	TraesCS3D02G261500.1	4.5	-1.0	1	24	1047	1070	UUUCAAAGUCCUUGCAUACUAUUU	::. ::::: ::::: : :::::.	AAGGAGUAUUCAAGGUCCUUGAAG	Cleavage	cdna chromosome:IWGSC:3D:363588463:363593109:1 gene:TraesCS3D02G261500 gene_biotype:protein_coding transcript_biotype:protein_coding	1	1277	TRAESCS3D02G261500.1	TraesCS3D02G261500	1277.1.1	AT2G01220	AT2G01220	Nucleotidylyl transferase superfamily protein [Source:NCBI gene (formerly Entrezgene);Acc:814650]
gra-miR8776a	TraesCS3D02G261500.2	4.5	-1.0	1	24	1105	1128	UUUCAAAGUCCUUGCAUACUAUUU	::. ::::: ::::: : :::::.	AAGGAGUAUUCAAGGUCCUUGAAG	Cleavage	cdna chromosome:IWGSC:3D:363588463:363592662:1 gene:TraesCS3D02G261500 gene_biotype:protein_coding transcript_biotype:protein_coding	1	1279	TRAESCS3D02G261500.2	TraesCS3D02G261500	1279.1.1	AT2G01220	AT2G01220	Nucleotidylyl transferase superfamily protein [Source:NCBI gene (formerly Entrezgene);Acc:814650]
gra-miR8776a	TraesCS3D02G261500.2	4.5	-1.0	1	24	1105	1128	UUUCAAAGUCCUUGCAUACUAUUU	::. ::::: ::::: : :::::.	AAGGAGUAUUCAAGGUCCUUGAAG	Cleavage	cdna chromosome:IWGSC:3D:363588463:363592662:1 gene:TraesCS3D02G261500 gene_biotype:protein_coding transcript_biotype:protein_coding	1	1279	TRAESCS3D02G261500.2	TraesCS3D02G261500	1279.1.2	AT3G27610	AT3G27610	Nucleotidylyl transferase superfamily protein [Source:NCBI gene (formerly Entrezgene);Acc:822383]
gra-miR8776a	TraesCS3D02G261500.3	4.5	-1.0	1	24	993	1016	UUUCAAAGUCCUUGCAUACUAUUU	::. ::::: ::::: : :::::.	AAGGAGUAUUCAAGGUCCUUGAAG	Cleavage	cdna chromosome:IWGSC:3D:363588463:363593109:1 gene:TraesCS3D02G261500 gene_biotype:protein_coding transcript_biotype:protein_coding	1	1276	TRAESCS3D02G261500.3	TraesCS3D02G261500	1276.1.2	AT3G27610	AT3G27610	Nucleotidylyl transferase superfamily protein [Source:NCBI gene (formerly Entrezgene);Acc:822383]
gra-miR8776a	TraesCS3D02G261500.3	4.5	-1.0	1	24	993	1016	UUUCAAAGUCCUUGCAUACUAUUU	::. ::::: ::::: : :::::.	AAGGAGUAUUCAAGGUCCUUGAAG	Cleavage	cdna chromosome:IWGSC:3D:363588463:363593109:1 gene:TraesCS3D02G261500 gene_biotype:protein_coding transcript_biotype:protein_coding	1	1276	TRAESCS3D02G261500.3	TraesCS3D02G261500	1276.1.1	AT2G01220	AT2G01220	Nucleotidylyl transferase superfamily protein [Source:NCBI gene (formerly Entrezgene);Acc:814650]
gra-miR8776a	TraesCS4A02G348400.1	4.5	-1.0	1	24	1613	1636	UUUCAAAGUCCUUGCAUACUAUUU	::.:: ::::: ::.:::::.	UCAUGGUCUGCAAUGAUUUUGAGC	Translation	cdna chromosome:IWGSC:4A:625829626:625833607:-1 gene:TraesCS4A02G348400 gene_biotype:protein_coding transcript_biotype:protein_coding	1	1284	TRAESCS4A02G348400.1	TraesCS4A02G348400	1284.1.1	AT3G13880	AT3G13880	Tetratricopeptide repeat (TPR)-like superfamily protein [Source:NCBI gene (formerly Entrezgene);Acc:820601]
gra-miR8776a	TraesCS4A02G424700.1	4.5	-1.0	1	24	1567	1590	UUUCAAAGUCCUUGCAUACUAUUU	::.:: ::::: ::.:::::.	UCAUGGUCUGCAAUGAUUUUGAGC	Translation	cdna chromosome:IWGSC:4A:695974602:695977821:1 gene:TraesCS4A02G424700 gene_biotype:protein_coding transcript_biotype:protein_coding	1	1283	TRAESCS4A02G424700.1	TraesCS4A02G424700	1283.1.1	AT3G13880	AT3G13880	Tetratricopeptide repeat (TPR)-like superfamily protein [Source:NCBI gene (formerly Entrezgene);Acc:820601]
gra-miR8776a	TraesCS4B02G257100.1	4.5	-1.0	1	24	800	823	UUUCAAAGUCCUUGCAUACUAUUU	:.::.::.:::.::::: : ::.:	AGAUGGUGUGCGAGGACAUGGAGA	Cleavage	cdna chromosome:IWGSC:4B:522439641:522440690:-1 gene:TraesCS4B02G257100 gene_biotype:protein_coding transcript_biotype:protein_coding	1	1243	TRAESCS4B02G257100.1	TraesCS4B02G257100	1243.1.1	N/A	N/A	N/A
gra-miR8776a	TraesCS4D02G264600.1	4.5	-1.0	1	24	1699	1722	UUUCAAAGUCCUUGCAUACUAUUU	:.:::::: :::::.:: ::.:	UAGUAGUAUAGAAGGAUUUGGAGA	Cleavage	cdna chromosome:IWGSC:4D:435058961:435060857:1 gene:TraesCS4D02G264600 gene_biotype:protein_coding transcript_biotype:protein_coding	1	1269	TRAESCS4D02G264600.1	TraesCS4D02G264600	1269.1.1	N/A	N/A	N/A
gra-miR8776a	TraesCS5A02G419500.1	4.5	-1.0	1	24	426	449	UUUCAAAGUCCUUGCAUACUAUUU	.:: : ::::::::::: : :::.	GAACACUAUGCAAGGACAUGGAAG	Cleavage	cdna chromosome:IWGSC:5A:606782242:606783958:-1 gene:TraesCS5A02G419500 gene_biotype:protein_coding transcript_biotype:protein_coding	1	1267	TRAESCS5A02G419500.1	TraesCS5A02G419500	1267.1.1	N/A	N/A	N/A
gra-miR8776a	TraesCS5B02G379100.1	4.5	-1.0	1	24	1623	1646	UUUCAAAGUCCUUGCAUACUAUUU	::.:: ::::: ::.:::::.	UCAUGGUCUGCAAUGAUUUUGAGC	Translation	cdna chromosome:IWGSC:5B:557247597:557251593:1 gene:TraesCS5B02G379100 gene_biotype:protein_coding transcript_biotype:protein_coding	1	1285	TRAESCS5B02G379100.1	TraesCS5B02G379100	1285.1.1	AT3G13880	AT3G13880	Tetratricopeptide repeat (TPR)-like superfamily protein [Source:NCBI gene (formerly Entrezgene);Acc:820601]
gra-miR8776a	TraesCS6A02G237500.1	4.5	-1.0	1	24	1363	1386	UUUCAAAGUCCUUGCAUACUAUUU	.:::.: ::::: :::.::: :::	GAAUGGAAUGCACGGAUUUUCAAA	Cleavage	cdna chromosome:IWGSC:6A:446777299:446782087:1 gene:TraesCS6A02G237500 gene_biotype:protein_coding transcript_biotype:protein_coding	1	1263	TRAESCS6A02G237500.1	TraesCS6A02G237500	1263.1.1	N/A	N/A	N/A
gra-miR8776a	TraesCS6B02G266000.1	4.5	-1.0	1	24	1348	1371	UUUCAAAGUCCUUGCAUACUAUUU	.:::.: ::::: :::.::: :::	GAAUGGAAUGCACGGAUUUUCAAA	Cleavage	cdna chromosome:IWGSC:6B:478464632:478469254:1 gene:TraesCS6B02G266000 gene_biotype:protein_coding transcript_biotype:protein_coding	1	1262	TRAESCS6B02G266000.1	TraesCS6B02G266000	1262.1.1	N/A	N/A	N/A
gra-miR8776a	TraesCS6D02G220200.1	4.5	-1.0	1	24	991	1014	UUUCAAAGUCCUUGCAUACUAUUU	.:::.: ::::: :::.::: :::	GAAUGGAAUGCACGGAUUUUCAAA	Cleavage	cdna chromosome:IWGSC:6D:310395276:310398387:1 gene:TraesCS6D02G220200 gene_biotype:protein_coding transcript_biotype:protein_coding	1	1261	TRAESCS6D02G220200.1	TraesCS6D02G220200	1261.1.1	N/A	N/A	N/A
gra-miR8776a	TraesCS6D02G220200.2	4.5	-1.0	1	24	1391	1414	UUUCAAAGUCCUUGCAUACUAUUU	.:::.: ::::: :::.::: :::	GAAUGGAAUGCACGGAUUUUCAAA	Cleavage	cdna chromosome:IWGSC:6D:310394326:310399180:1 gene:TraesCS6D02G220200 gene_biotype:protein_coding transcript_biotype:protein_coding	1	1264	TRAESCS6D02G220200.2	TraesCS6D02G220200	1264.1.1	N/A	N/A	N/A
gra-miR8776a	TraesCS7A02G147100.1	4.5	-1.0	1	24	3452	3475	UUUCAAAGUCCUUGCAUACUAUUU	:.: :::::::.::::: ::::	AGAAAGUAUGCGAGGACGUUGAUC	Cleavage	cdna chromosome:IWGSC:7A:99798362:99816725:-1 gene:TraesCS7A02G147100 gene_biotype:protein_coding transcript_biotype:protein_coding	1	1245	TRAESCS7A02G147100.1	TraesCS7A02G147100	1245.1.2	PKR2	AT4G31900	chromatin remodeling factor [Source:NCBI gene (formerly Entrezgene);Acc:829320]
gra-miR8776a	TraesCS7A02G147100.1	4.5	-1.0	1	24	3452	3475	UUUCAAAGUCCUUGCAUACUAUUU	:.: :::::::.::::: ::::	AGAAAGUAUGCGAGGACGUUGAUC	Cleavage	cdna chromosome:IWGSC:7A:99798362:99816725:-1 gene:TraesCS7A02G147100 gene_biotype:protein_coding transcript_biotype:protein_coding	1	1245	TRAESCS7A02G147100.1	TraesCS7A02G147100	1245.1.1	PKL	AT2G25170	chromatin remodeling factor CHD3 (PICKLE) [Source:NCBI gene (formerly Entrezgene);Acc:817055]
gra-miR8776a	TraesCS7A02G147100.2	4.5	-1.0	1	24	4274	4297	UUUCAAAGUCCUUGCAUACUAUUU	:.: :::::::.::::: ::::	AGAAAGUAUGCGAGGACGUUGAUC	Cleavage	cdna chromosome:IWGSC:7A:99798362:99819771:-1 gene:TraesCS7A02G147100 gene_biotype:protein_coding transcript_biotype:protein_coding	1	1260	TRAESCS7A02G147100.2	TraesCS7A02G147100	1260.1.2	PKR2	AT4G31900	chromatin remodeling factor [Source:NCBI gene (formerly Entrezgene);Acc:829320]
gra-miR8776a	TraesCS7A02G147100.2	4.5	-1.0	1	24	4274	4297	UUUCAAAGUCCUUGCAUACUAUUU	:.: :::::::.::::: ::::	AGAAAGUAUGCGAGGACGUUGAUC	Cleavage	cdna chromosome:IWGSC:7A:99798362:99819771:-1 gene:TraesCS7A02G147100 gene_biotype:protein_coding transcript_biotype:protein_coding	1	1260	TRAESCS7A02G147100.2	TraesCS7A02G147100	1260.1.1	PKL	AT2G25170	chromatin remodeling factor CHD3 (PICKLE) [Source:NCBI gene (formerly Entrezgene);Acc:817055]
gra-miR8776a	TraesCS7A02G147100.3	4.5	-1.0	1	24	4127	4150	UUUCAAAGUCCUUGCAUACUAUUU	:.: :::::::.::::: ::::	AGAAAGUAUGCGAGGACGUUGAUC	Cleavage	cdna chromosome:IWGSC:7A:99798362:99819771:-1 gene:TraesCS7A02G147100 gene_biotype:protein_coding transcript_biotype:protein_coding	1	1254	TRAESCS7A02G147100.3	TraesCS7A02G147100	1254.1.2	PKR2	AT4G31900	chromatin remodeling factor [Source:NCBI gene (formerly Entrezgene);Acc:829320]
gra-miR8776a	TraesCS7A02G147100.3	4.5	-1.0	1	24	4127	4150	UUUCAAAGUCCUUGCAUACUAUUU	:.: :::::::.::::: ::::	AGAAAGUAUGCGAGGACGUUGAUC	Cleavage	cdna chromosome:IWGSC:7A:99798362:99819771:-1 gene:TraesCS7A02G147100 gene_biotype:protein_coding transcript_biotype:protein_coding	1	1254	TRAESCS7A02G147100.3	TraesCS7A02G147100	1254.1.1	PKL	AT2G25170	chromatin remodeling factor CHD3 (PICKLE) [Source:NCBI gene (formerly Entrezgene);Acc:817055]
gra-miR8776a	TraesCS7A02G147100.4	4.5	-1.0	1	24	4208	4231	UUUCAAAGUCCUUGCAUACUAUUU	:.: :::::::.::::: ::::	AGAAAGUAUGCGAGGACGUUGAUC	Cleavage	cdna chromosome:IWGSC:7A:99798362:99819771:-1 gene:TraesCS7A02G147100 gene_biotype:protein_coding transcript_biotype:protein_coding	1	1258	TRAESCS7A02G147100.4	TraesCS7A02G147100	1258.1.1	PKL	AT2G25170	chromatin remodeling factor CHD3 (PICKLE) [Source:NCBI gene (formerly Entrezgene);Acc:817055]
gra-miR8776a	TraesCS7A02G147100.4	4.5	-1.0	1	24	4208	4231	UUUCAAAGUCCUUGCAUACUAUUU	:.: :::::::.::::: ::::	AGAAAGUAUGCGAGGACGUUGAUC	Cleavage	cdna chromosome:IWGSC:7A:99798362:99819771:-1 gene:TraesCS7A02G147100 gene_biotype:protein_coding transcript_biotype:protein_coding	1	1258	TRAESCS7A02G147100.4	TraesCS7A02G147100	1258.1.2	PKR2	AT4G31900	chromatin remodeling factor [Source:NCBI gene (formerly Entrezgene);Acc:829320]
gra-miR8776a	TraesCS7A02G147100.5	4.5	-1.0	1	24	4130	4153	UUUCAAAGUCCUUGCAUACUAUUU	:.: :::::::.::::: ::::	AGAAAGUAUGCGAGGACGUUGAUC	Cleavage	cdna chromosome:IWGSC:7A:99798362:99819771:-1 gene:TraesCS7A02G147100 gene_biotype:protein_coding transcript_biotype:protein_coding	1	1255	TRAESCS7A02G147100.5	TraesCS7A02G147100	1255.1.2	PKR2	AT4G31900	chromatin remodeling factor [Source:NCBI gene (formerly Entrezgene);Acc:829320]
gra-miR8776a	TraesCS7A02G147100.5	4.5	-1.0	1	24	4130	4153	UUUCAAAGUCCUUGCAUACUAUUU	:.: :::::::.::::: ::::	AGAAAGUAUGCGAGGACGUUGAUC	Cleavage	cdna chromosome:IWGSC:7A:99798362:99819771:-1 gene:TraesCS7A02G147100 gene_biotype:protein_coding transcript_biotype:protein_coding	1	1255	TRAESCS7A02G147100.5	TraesCS7A02G147100	1255.1.1	PKL	AT2G25170	chromatin remodeling factor CHD3 (PICKLE) [Source:NCBI gene (formerly Entrezgene);Acc:817055]
gra-miR8776a	TraesCS7A02G147100.6	4.5	-1.0	1	24	3746	3769	UUUCAAAGUCCUUGCAUACUAUUU	:.: :::::::.::::: ::::	AGAAAGUAUGCGAGGACGUUGAUC	Cleavage	cdna chromosome:IWGSC:7A:99798362:99819997:-1 gene:TraesCS7A02G147100 gene_biotype:protein_coding transcript_biotype:protein_coding	1	1248	TRAESCS7A02G147100.6	TraesCS7A02G147100	1248.1.1	PKL	AT2G25170	chromatin remodeling factor CHD3 (PICKLE) [Source:NCBI gene (formerly Entrezgene);Acc:817055]
gra-miR8776a	TraesCS7A02G147100.6	4.5	-1.0	1	24	3746	3769	UUUCAAAGUCCUUGCAUACUAUUU	:.: :::::::.::::: ::::	AGAAAGUAUGCGAGGACGUUGAUC	Cleavage	cdna chromosome:IWGSC:7A:99798362:99819997:-1 gene:TraesCS7A02G147100 gene_biotype:protein_coding transcript_biotype:protein_coding	1	1248	TRAESCS7A02G147100.6	TraesCS7A02G147100	1248.1.2	PKR2	AT4G31900	chromatin remodeling factor [Source:NCBI gene (formerly Entrezgene);Acc:829320]
gra-miR8776a	TraesCS7A02G147100.7	4.5	-1.0	1	24	3790	3813	UUUCAAAGUCCUUGCAUACUAUUU	:.: :::::::.::::: ::::	AGAAAGUAUGCGAGGACGUUGAUC	Cleavage	cdna chromosome:IWGSC:7A:99798362:99820529:-1 gene:TraesCS7A02G147100 gene_biotype:protein_coding transcript_biotype:protein_coding	1	1249	TRAESCS7A02G147100.7	TraesCS7A02G147100	1249.1.1	PKL	AT2G25170	chromatin remodeling factor CHD3 (PICKLE) [Source:NCBI gene (formerly Entrezgene);Acc:817055]
gra-miR8776a	TraesCS7A02G147100.7	4.5	-1.0	1	24	3790	3813	UUUCAAAGUCCUUGCAUACUAUUU	:.: :::::::.::::: ::::	AGAAAGUAUGCGAGGACGUUGAUC	Cleavage	cdna chromosome:IWGSC:7A:99798362:99820529:-1 gene:TraesCS7A02G147100 gene_biotype:protein_coding transcript_biotype:protein_coding	1	1249	TRAESCS7A02G147100.7	TraesCS7A02G147100	1249.1.2	PKR2	AT4G31900	chromatin remodeling factor [Source:NCBI gene (formerly Entrezgene);Acc:829320]
gra-miR8776a	TraesCS7B02G050100.1	4.5	-1.0	1	24	3452	3475	UUUCAAAGUCCUUGCAUACUAUUU	:.: :::::::.::::: ::::	AGAAAGUAUGCGAGGACGUUGAUC	Cleavage	cdna chromosome:IWGSC:7B:51067685:51085340:-1 gene:TraesCS7B02G050100 gene_biotype:protein_coding transcript_biotype:protein_coding	1	1244	TRAESCS7B02G050100.1	TraesCS7B02G050100	1244.1.2	PKR2	AT4G31900	chromatin remodeling factor [Source:NCBI gene (formerly Entrezgene);Acc:829320]
gra-miR8776a	TraesCS7B02G050100.1	4.5	-1.0	1	24	3452	3475	UUUCAAAGUCCUUGCAUACUAUUU	:.: :::::::.::::: ::::	AGAAAGUAUGCGAGGACGUUGAUC	Cleavage	cdna chromosome:IWGSC:7B:51067685:51085340:-1 gene:TraesCS7B02G050100 gene_biotype:protein_coding transcript_biotype:protein_coding	1	1244	TRAESCS7B02G050100.1	TraesCS7B02G050100	1244.1.1	PKL	AT2G25170	chromatin remodeling factor CHD3 (PICKLE) [Source:NCBI gene (formerly Entrezgene);Acc:817055]
gra-miR8776a	TraesCS7B02G050100.2	4.5	-1.0	1	24	4182	4205	UUUCAAAGUCCUUGCAUACUAUUU	:.: :::::::.::::: ::::	AGAAAGUAUGCGAGGACGUUGAUC	Cleavage	cdna chromosome:IWGSC:7B:51067685:51088313:-1 gene:TraesCS7B02G050100 gene_biotype:protein_coding transcript_biotype:protein_coding	1	1256	TRAESCS7B02G050100.2	TraesCS7B02G050100	1256.1.2	PKR2	AT4G31900	chromatin remodeling factor [Source:NCBI gene (formerly Entrezgene);Acc:829320]
gra-miR8776a	TraesCS7B02G050100.2	4.5	-1.0	1	24	4182	4205	UUUCAAAGUCCUUGCAUACUAUUU	:.: :::::::.::::: ::::	AGAAAGUAUGCGAGGACGUUGAUC	Cleavage	cdna chromosome:IWGSC:7B:51067685:51088313:-1 gene:TraesCS7B02G050100 gene_biotype:protein_coding transcript_biotype:protein_coding	1	1256	TRAESCS7B02G050100.2	TraesCS7B02G050100	1256.1.1	PKL	AT2G25170	chromatin remodeling factor CHD3 (PICKLE) [Source:NCBI gene (formerly Entrezgene);Acc:817055]
gra-miR8776a	TraesCS7B02G050100.3	4.5	-1.0	1	24	4248	4271	UUUCAAAGUCCUUGCAUACUAUUU	:.: :::::::.::::: ::::	AGAAAGUAUGCGAGGACGUUGAUC	Cleavage	cdna chromosome:IWGSC:7B:51067685:51088313:-1 gene:TraesCS7B02G050100 gene_biotype:protein_coding transcript_biotype:protein_coding	1	1257	TRAESCS7B02G050100.3	TraesCS7B02G050100	1257.1.1	PKL	AT2G25170	chromatin remodeling factor CHD3 (PICKLE) [Source:NCBI gene (formerly Entrezgene);Acc:817055]
gra-miR8776a	TraesCS7B02G050100.3	4.5	-1.0	1	24	4248	4271	UUUCAAAGUCCUUGCAUACUAUUU	:.: :::::::.::::: ::::	AGAAAGUAUGCGAGGACGUUGAUC	Cleavage	cdna chromosome:IWGSC:7B:51067685:51088313:-1 gene:TraesCS7B02G050100 gene_biotype:protein_coding transcript_biotype:protein_coding	1	1257	TRAESCS7B02G050100.3	TraesCS7B02G050100	1257.1.2	PKR2	AT4G31900	chromatin remodeling factor [Source:NCBI gene (formerly Entrezgene);Acc:829320]
gra-miR8776a	TraesCS7B02G050100.4	4.5	-1.0	1	24	4101	4124	UUUCAAAGUCCUUGCAUACUAUUU	:.: :::::::.::::: ::::	AGAAAGUAUGCGAGGACGUUGAUC	Cleavage	cdna chromosome:IWGSC:7B:51067685:51088313:-1 gene:TraesCS7B02G050100 gene_biotype:protein_coding transcript_biotype:protein_coding	1	1253	TRAESCS7B02G050100.4	TraesCS7B02G050100	1253.1.2	PKR2	AT4G31900	chromatin remodeling factor [Source:NCBI gene (formerly Entrezgene);Acc:829320]
gra-miR8776a	TraesCS7B02G050100.4	4.5	-1.0	1	24	4101	4124	UUUCAAAGUCCUUGCAUACUAUUU	:.: :::::::.::::: ::::	AGAAAGUAUGCGAGGACGUUGAUC	Cleavage	cdna chromosome:IWGSC:7B:51067685:51088313:-1 gene:TraesCS7B02G050100 gene_biotype:protein_coding transcript_biotype:protein_coding	1	1253	TRAESCS7B02G050100.4	TraesCS7B02G050100	1253.1.1	PKL	AT2G25170	chromatin remodeling factor CHD3 (PICKLE) [Source:NCBI gene (formerly Entrezgene);Acc:817055]
gra-miR8776a	TraesCS7B02G050100.5	4.5	-1.0	1	24	3895	3918	UUUCAAAGUCCUUGCAUACUAUUU	:.: :::::::.::::: ::::	AGAAAGUAUGCGAGGACGUUGAUC	Cleavage	cdna chromosome:IWGSC:7B:51067685:51088719:-1 gene:TraesCS7B02G050100 gene_biotype:protein_coding transcript_biotype:protein_coding	1	1251	TRAESCS7B02G050100.5	TraesCS7B02G050100	1251.1.1	PKL	AT2G25170	chromatin remodeling factor CHD3 (PICKLE) [Source:NCBI gene (formerly Entrezgene);Acc:817055]
gra-miR8776a	TraesCS7B02G050100.5	4.5	-1.0	1	24	3895	3918	UUUCAAAGUCCUUGCAUACUAUUU	:.: :::::::.::::: ::::	AGAAAGUAUGCGAGGACGUUGAUC	Cleavage	cdna chromosome:IWGSC:7B:51067685:51088719:-1 gene:TraesCS7B02G050100 gene_biotype:protein_coding transcript_biotype:protein_coding	1	1251	TRAESCS7B02G050100.5	TraesCS7B02G050100	1251.1.2	PKR2	AT4G31900	chromatin remodeling factor [Source:NCBI gene (formerly Entrezgene);Acc:829320]
gra-miR8776a	TraesCS7B02G050100.6	4.5	-1.0	1	24	3781	3804	UUUCAAAGUCCUUGCAUACUAUUU	:.: :::::::.::::: ::::	AGAAAGUAUGCGAGGACGUUGAUC	Cleavage	cdna chromosome:IWGSC:7B:51067685:51088719:-1 gene:TraesCS7B02G050100 gene_biotype:protein_coding transcript_biotype:protein_coding	1	1247	TRAESCS7B02G050100.6	TraesCS7B02G050100	1247.1.1	PKL	AT2G25170	chromatin remodeling factor CHD3 (PICKLE) [Source:NCBI gene (formerly Entrezgene);Acc:817055]
gra-miR8776a	TraesCS7B02G050100.6	4.5	-1.0	1	24	3781	3804	UUUCAAAGUCCUUGCAUACUAUUU	:.: :::::::.::::: ::::	AGAAAGUAUGCGAGGACGUUGAUC	Cleavage	cdna chromosome:IWGSC:7B:51067685:51088719:-1 gene:TraesCS7B02G050100 gene_biotype:protein_coding transcript_biotype:protein_coding	1	1247	TRAESCS7B02G050100.6	TraesCS7B02G050100	1247.1.2	PKR2	AT4G31900	chromatin remodeling factor [Source:NCBI gene (formerly Entrezgene);Acc:829320]
gra-miR8776a	TraesCS7B02G313100.1	4.5	-1.0	1	24	1583	1606	UUUCAAAGUCCUUGCAUACUAUUU	.:::::::.. ::.:::::::	GCGUAGUAUGUGCAGAUUUUGAAA	Translation	cdna chromosome:IWGSC:7B:559133986:559135670:-1 gene:TraesCS7B02G313100 gene_biotype:protein_coding transcript_biotype:protein_coding	1	1266	TRAESCS7B02G313100.1	TraesCS7B02G313100	1266.1.1	N/A	N/A	N/A
gra-miR8776a	TraesCS7D02G121000.1	4.5	-1.0	1	24	2429	2452	UUUCAAAGUCCUUGCAUACUAUUU	:..:: :::::.:::.:::: ::	AGGUAAAAUGCAGGGAUUUUGCAA	Cleavage	cdna chromosome:IWGSC:7D:75062596:75067286:-1 gene:TraesCS7D02G121000 gene_biotype:protein_coding transcript_biotype:protein_coding	1	1265	TRAESCS7D02G121000.1	TraesCS7D02G121000	1265.1.1	AT2G45910	AT2G45910	U-box domain-containing protein kinase family protein [Source:NCBI gene (formerly Entrezgene);Acc:819199]
gra-miR8776a	TraesCS7D02G148900.1	4.5	-1.0	1	24	3944	3967	UUUCAAAGUCCUUGCAUACUAUUU	:.: :::::::.::::: ::::	AGAAAGUAUGCGAGGACGUUGAUC	Cleavage	cdna chromosome:IWGSC:7D:96756329:96775620:-1 gene:TraesCS7D02G148900 gene_biotype:protein_coding transcript_biotype:protein_coding	1	1252	TRAESCS7D02G148900.1	TraesCS7D02G148900	1252.1.1	PKL	AT2G25170	chromatin remodeling factor CHD3 (PICKLE) [Source:NCBI gene (formerly Entrezgene);Acc:817055]
gra-miR8776a	TraesCS7D02G148900.1	4.5	-1.0	1	24	3944	3967	UUUCAAAGUCCUUGCAUACUAUUU	:.: :::::::.::::: ::::	AGAAAGUAUGCGAGGACGUUGAUC	Cleavage	cdna chromosome:IWGSC:7D:96756329:96775620:-1 gene:TraesCS7D02G148900 gene_biotype:protein_coding transcript_biotype:protein_coding	1	1252	TRAESCS7D02G148900.1	TraesCS7D02G148900	1252.1.2	PKR2	AT4G31900	chromatin remodeling factor [Source:NCBI gene (formerly Entrezgene);Acc:829320]
gra-miR8776a	TraesCS7D02G148900.2	4.5	-1.0	1	24	3957	3980	UUUCAAAGUCCUUGCAUACUAUUU	:.: :::::::.::::: ::::	AGAAAGUAUGCGAGGACGUUGAUC	Cleavage	cdna chromosome:IWGSC:7D:96756472:96775552:-1 gene:TraesCS7D02G148900 gene_biotype:protein_coding transcript_biotype:protein_coding	1	1246	TRAESCS7D02G148900.2	TraesCS7D02G148900	1246.1.2	PKR2	AT4G31900	chromatin remodeling factor [Source:NCBI gene (formerly Entrezgene);Acc:829320]
gra-miR8776a	TraesCS7D02G148900.2	4.5	-1.0	1	24	3957	3980	UUUCAAAGUCCUUGCAUACUAUUU	:.: :::::::.::::: ::::	AGAAAGUAUGCGAGGACGUUGAUC	Cleavage	cdna chromosome:IWGSC:7D:96756472:96775552:-1 gene:TraesCS7D02G148900 gene_biotype:protein_coding transcript_biotype:protein_coding	1	1246	TRAESCS7D02G148900.2	TraesCS7D02G148900	1246.1.1	PKL	AT2G25170	chromatin remodeling factor CHD3 (PICKLE) [Source:NCBI gene (formerly Entrezgene);Acc:817055]
gra-miR8776a	TraesCS7D02G148900.3	4.5	-1.0	1	24	3900	3923	UUUCAAAGUCCUUGCAUACUAUUU	:.: :::::::.::::: ::::	AGAAAGUAUGCGAGGACGUUGAUC	Cleavage	cdna chromosome:IWGSC:7D:96756329:96776183:-1 gene:TraesCS7D02G148900 gene_biotype:protein_coding transcript_biotype:protein_coding	1	1250	TRAESCS7D02G148900.3	TraesCS7D02G148900	1250.1.1	PKL	AT2G25170	chromatin remodeling factor CHD3 (PICKLE) [Source:NCBI gene (formerly Entrezgene);Acc:817055]
gra-miR8776a	TraesCS7D02G148900.3	4.5	-1.0	1	24	3900	3923	UUUCAAAGUCCUUGCAUACUAUUU	:.: :::::::.::::: ::::	AGAAAGUAUGCGAGGACGUUGAUC	Cleavage	cdna chromosome:IWGSC:7D:96756329:96776183:-1 gene:TraesCS7D02G148900 gene_biotype:protein_coding transcript_biotype:protein_coding	1	1250	TRAESCS7D02G148900.3	TraesCS7D02G148900	1250.1.2	PKR2	AT4G31900	chromatin remodeling factor [Source:NCBI gene (formerly Entrezgene);Acc:829320]
gra-miR8776a	TraesCS7D02G148900.4	4.5	-1.0	1	24	4296	4319	UUUCAAAGUCCUUGCAUACUAUUU	:.: :::::::.::::: ::::	AGAAAGUAUGCGAGGACGUUGAUC	Cleavage	cdna chromosome:IWGSC:7D:96756329:96777852:-1 gene:TraesCS7D02G148900 gene_biotype:protein_coding transcript_biotype:protein_coding	1	1259	TRAESCS7D02G148900.4	TraesCS7D02G148900	1259.1.2	PKR2	AT4G31900	chromatin remodeling factor [Source:NCBI gene (formerly Entrezgene);Acc:829320]
gra-miR8776a	TraesCS7D02G148900.4	4.5	-1.0	1	24	4296	4319	UUUCAAAGUCCUUGCAUACUAUUU	:.: :::::::.::::: ::::	AGAAAGUAUGCGAGGACGUUGAUC	Cleavage	cdna chromosome:IWGSC:7D:96756329:96777852:-1 gene:TraesCS7D02G148900 gene_biotype:protein_coding transcript_biotype:protein_coding	1	1259	TRAESCS7D02G148900.4	TraesCS7D02G148900	1259.1.1	PKL	AT2G25170	chromatin remodeling factor CHD3 (PICKLE) [Source:NCBI gene (formerly Entrezgene);Acc:817055]
gra-miR8776a	TraesCS1A02G195700.1	5.0	-1.0	1	24	3527	3550	UUUCAAAGUCCUUGCAUACUAUUU	..::.::.::..:: : ::::.::	GGAUGGUGUGUGAGAAAUUUGGAA	Translation	cdna chromosome:IWGSC:1A:353625764:353631621:-1 gene:TraesCS1A02G195700 gene_biotype:protein_coding transcript_biotype:protein_coding	1	1620	TRAESCS1A02G195700.1	TraesCS1A02G195700	1620.1.1	AT5G46910	AT5G46910	Transcription factor jumonji (jmj) family protein / zinc finger (C5HC2 type) family protein [Source:NCBI gene (formerly Entrezgene);Acc:834736]
gra-miR8776a	TraesCS1D02G021000.1	5.0	-1.0	1	24	1805	1828	UUUCAAAGUCCUUGCAUACUAUUU	:.::.: :::::::::. : :::.	AGAUGGAAUGCAAGGAUGUGGAAG	Cleavage	cdna chromosome:IWGSC:1D:9028322:9037195:-1 gene:TraesCS1D02G021000 gene_biotype:protein_coding transcript_biotype:protein_coding	1	1621	TRAESCS1D02G021000.1	TraesCS1D02G021000	1621.1.1	N/A	N/A	N/A
gra-miR8776a	TraesCS2D02G395500.1	5.0	-1.0	1	24	1151	1174	UUUCAAAGUCCUUGCAUACUAUUU	::::: :.: ::::::: :::::	AAAUACUGUUAAAGGACUAUGAAA	Cleavage	cdna chromosome:IWGSC:2D:506771094:506784989:1 gene:TraesCS2D02G395500 gene_biotype:protein_coding transcript_biotype:protein_coding	1	1619	TRAESCS2D02G395500.1	TraesCS2D02G395500	1619.1.1	N/A	N/A	N/A
gra-miR8776a	TraesCS3B02G265800.1	5.0	-1.0	1	24	2940	2963	UUUCAAAGUCCUUGCAUACUAUUU	:: : :::::.::::.: :::.	AACUUUUAUGCGAGGAUUAUGAGC	Cleavage	cdna chromosome:IWGSC:3B:425997788:426006701:1 gene:TraesCS3B02G265800 gene_biotype:protein_coding transcript_biotype:protein_coding description:Histone-lysine N-methyltransferase [Source:UniProtKB/TrEMBL;Acc:A0A1D5VTP1]	1	1618	TRAESCS3B02G265800.1	TraesCS3B02G265800	1618.1.3	SDG29	AT5G53430	SET domain group 29 [Source:NCBI gene (formerly Entrezgene);Acc:835424]
gra-miR8776a	TraesCS3B02G265800.1	5.0	-1.0	1	24	2940	2963	UUUCAAAGUCCUUGCAUACUAUUU	:: : :::::.::::.: :::.	AACUUUUAUGCGAGGAUUAUGAGC	Cleavage	cdna chromosome:IWGSC:3B:425997788:426006701:1 gene:TraesCS3B02G265800 gene_biotype:protein_coding transcript_biotype:protein_coding description:Histone-lysine N-methyltransferase [Source:UniProtKB/TrEMBL;Acc:A0A1D5VTP1]	1	1618	TRAESCS3B02G265800.1	TraesCS3B02G265800	1618.1.2	SDG16	AT4G27910	SET domain protein 16 [Source:NCBI gene (formerly Entrezgene);Acc:828904]
gra-miR8776a	TraesCS3B02G265800.1	5.0	-1.0	1	24	2940	2963	UUUCAAAGUCCUUGCAUACUAUUU	:: : :::::.::::.: :::.	AACUUUUAUGCGAGGAUUAUGAGC	Cleavage	cdna chromosome:IWGSC:3B:425997788:426006701:1 gene:TraesCS3B02G265800 gene_biotype:protein_coding transcript_biotype:protein_coding description:Histone-lysine N-methyltransferase [Source:UniProtKB/TrEMBL;Acc:A0A1D5VTP1]	1	1618	TRAESCS3B02G265800.1	TraesCS3B02G265800	1618.1.1	SDG14	AT3G61740	SET domain protein 14 [Source:NCBI gene (formerly Entrezgene);Acc:825347]
gra-miR8776a	TraesCS5A02G377100.1	5.0	-1.0	1	24	5018	5041	UUUCAAAGUCCUUGCAUACUAUUU	::.:.:::::.:::::.: : ::	AAGUGGUAUGUAAGGAUUGUAAAU	Cleavage	cdna chromosome:IWGSC:5A:574743544:574752248:1 gene:TraesCS5A02G377100 gene_biotype:protein_coding transcript_biotype:protein_coding	1	1617	TRAESCS5A02G377100.1	TraesCS5A02G377100	1617.1.2	NET1A	AT3G22790	Kinase interacting (KIP1-like) family protein [Source:NCBI gene (formerly Entrezgene);Acc:821850]
gra-miR8776a	TraesCS5A02G377100.1	5.0	-1.0	1	24	5018	5041	UUUCAAAGUCCUUGCAUACUAUUU	::.:.:::::.:::::.: : ::	AAGUGGUAUGUAAGGAUUGUAAAU	Cleavage	cdna chromosome:IWGSC:5A:574743544:574752248:1 gene:TraesCS5A02G377100 gene_biotype:protein_coding transcript_biotype:protein_coding	1	1617	TRAESCS5A02G377100.1	TraesCS5A02G377100	1617.1.3	NET1C	AT4G02710	Kinase interacting (KIP1-like) family protein [Source:NCBI gene (formerly Entrezgene);Acc:828199]
gra-miR8776a	TraesCS5A02G377100.1	5.0	-1.0	1	24	5018	5041	UUUCAAAGUCCUUGCAUACUAUUU	::.:.:::::.:::::.: : ::	AAGUGGUAUGUAAGGAUUGUAAAU	Cleavage	cdna chromosome:IWGSC:5A:574743544:574752248:1 gene:TraesCS5A02G377100 gene_biotype:protein_coding transcript_biotype:protein_coding	1	1617	TRAESCS5A02G377100.1	TraesCS5A02G377100	1617.1.1	NET1D	AT1G03080	kinase interacting (KIP1-like) family protein [Source:NCBI gene (formerly Entrezgene);Acc:838350]
gra-miR8776a	TraesCS5A02G377100.1	5.0	-1.0	1	24	5018	5041	UUUCAAAGUCCUUGCAUACUAUUU	::.:.:::::.:::::.: : ::	AAGUGGUAUGUAAGGAUUGUAAAU	Cleavage	cdna chromosome:IWGSC:5A:574743544:574752248:1 gene:TraesCS5A02G377100 gene_biotype:protein_coding transcript_biotype:protein_coding	1	1617	TRAESCS5A02G377100.1	TraesCS5A02G377100	1617.1.4	NET1B	AT4G14760	kinase interacting (KIP1-like) family protein [Source:NCBI gene (formerly Entrezgene);Acc:827131]
gra-miR8776a	TraesCS5B02G380700.1	5.0	-1.0	1	24	4860	4883	UUUCAAAGUCCUUGCAUACUAUUU	::.:.:::::.:::::.: : ::	AAGUGGUAUGUAAGGAUUGUAAAU	Cleavage	cdna chromosome:IWGSC:5B:558617988:558625940:1 gene:TraesCS5B02G380700 gene_biotype:protein_coding transcript_biotype:protein_coding	1	1616	TRAESCS5B02G380700.1	TraesCS5B02G380700	1616.1.2	NET1A	AT3G22790	Kinase interacting (KIP1-like) family protein [Source:NCBI gene (formerly Entrezgene);Acc:821850]
gra-miR8776a	TraesCS5B02G380700.1	5.0	-1.0	1	24	4860	4883	UUUCAAAGUCCUUGCAUACUAUUU	::.:.:::::.:::::.: : ::	AAGUGGUAUGUAAGGAUUGUAAAU	Cleavage	cdna chromosome:IWGSC:5B:558617988:558625940:1 gene:TraesCS5B02G380700 gene_biotype:protein_coding transcript_biotype:protein_coding	1	1616	TRAESCS5B02G380700.1	TraesCS5B02G380700	1616.1.3	NET1C	AT4G02710	Kinase interacting (KIP1-like) family protein [Source:NCBI gene (formerly Entrezgene);Acc:828199]
gra-miR8776a	TraesCS5B02G380700.1	5.0	-1.0	1	24	4860	4883	UUUCAAAGUCCUUGCAUACUAUUU	::.:.:::::.:::::.: : ::	AAGUGGUAUGUAAGGAUUGUAAAU	Cleavage	cdna chromosome:IWGSC:5B:558617988:558625940:1 gene:TraesCS5B02G380700 gene_biotype:protein_coding transcript_biotype:protein_coding	1	1616	TRAESCS5B02G380700.1	TraesCS5B02G380700	1616.1.4	NET1B	AT4G14760	kinase interacting (KIP1-like) family protein [Source:NCBI gene (formerly Entrezgene);Acc:827131]
gra-miR8776a	TraesCS5B02G380700.1	5.0	-1.0	1	24	4860	4883	UUUCAAAGUCCUUGCAUACUAUUU	::.:.:::::.:::::.: : ::	AAGUGGUAUGUAAGGAUUGUAAAU	Cleavage	cdna chromosome:IWGSC:5B:558617988:558625940:1 gene:TraesCS5B02G380700 gene_biotype:protein_coding transcript_biotype:protein_coding	1	1616	TRAESCS5B02G380700.1	TraesCS5B02G380700	1616.1.1	NET1D	AT1G03080	kinase interacting (KIP1-like) family protein [Source:NCBI gene (formerly Entrezgene);Acc:838350]
gra-miR8776a	TraesCS5B02G380700.2	5.0	-1.0	1	24	4138	4161	UUUCAAAGUCCUUGCAUACUAUUU	::.:.:::::.:::::.: : ::	AAGUGGUAUGUAAGGAUUGUAAAU	Cleavage	cdna chromosome:IWGSC:5B:558620704:558625684:1 gene:TraesCS5B02G380700 gene_biotype:protein_coding transcript_biotype:protein_coding	1	1615	TRAESCS5B02G380700.2	TraesCS5B02G380700	1615.1.3	NET1C	AT4G02710	Kinase interacting (KIP1-like) family protein [Source:NCBI gene (formerly Entrezgene);Acc:828199]
gra-miR8776a	TraesCS5B02G380700.2	5.0	-1.0	1	24	4138	4161	UUUCAAAGUCCUUGCAUACUAUUU	::.:.:::::.:::::.: : ::	AAGUGGUAUGUAAGGAUUGUAAAU	Cleavage	cdna chromosome:IWGSC:5B:558620704:558625684:1 gene:TraesCS5B02G380700 gene_biotype:protein_coding transcript_biotype:protein_coding	1	1615	TRAESCS5B02G380700.2	TraesCS5B02G380700	1615.1.2	NET1A	AT3G22790	Kinase interacting (KIP1-like) family protein [Source:NCBI gene (formerly Entrezgene);Acc:821850]
gra-miR8776a	TraesCS5B02G380700.2	5.0	-1.0	1	24	4138	4161	UUUCAAAGUCCUUGCAUACUAUUU	::.:.:::::.:::::.: : ::	AAGUGGUAUGUAAGGAUUGUAAAU	Cleavage	cdna chromosome:IWGSC:5B:558620704:558625684:1 gene:TraesCS5B02G380700 gene_biotype:protein_coding transcript_biotype:protein_coding	1	1615	TRAESCS5B02G380700.2	TraesCS5B02G380700	1615.1.4	NET1B	AT4G14760	kinase interacting (KIP1-like) family protein [Source:NCBI gene (formerly Entrezgene);Acc:827131]
gra-miR8776a	TraesCS5B02G380700.2	5.0	-1.0	1	24	4138	4161	UUUCAAAGUCCUUGCAUACUAUUU	::.:.:::::.:::::.: : ::	AAGUGGUAUGUAAGGAUUGUAAAU	Cleavage	cdna chromosome:IWGSC:5B:558620704:558625684:1 gene:TraesCS5B02G380700 gene_biotype:protein_coding transcript_biotype:protein_coding	1	1615	TRAESCS5B02G380700.2	TraesCS5B02G380700	1615.1.1	NET1D	AT1G03080	kinase interacting (KIP1-like) family protein [Source:NCBI gene (formerly Entrezgene);Acc:838350]
gra-miR8776a	TraesCS5B02G480100.1	5.0	-1.0	1	24	274	297	UUUCAAAGUCCUUGCAUACUAUUU	:.::.: .: :.:::.::::::.	AGAUGGAGUCCGAGGGCUUUGAGC	Cleavage	cdna chromosome:IWGSC:5B:652632607:652635206:1 gene:TraesCS5B02G480100 gene_biotype:protein_coding transcript_biotype:protein_coding	1	1624	TRAESCS5B02G480100.1	TraesCS5B02G480100	1624.1.1	AT4G26400	AT4G26400	RING/U-box superfamily protein [Source:NCBI gene (formerly Entrezgene);Acc:828746]
gra-miR8776a	TraesCS5D02G380000.4	5.0	-1.0	1	24	1055	1078	UUUCAAAGUCCUUGCAUACUAUUU	:. :.:: : : ::.::::::::	AGCUGGUUGGGAUGGGCUUUGAAA	Cleavage	cdna chromosome:IWGSC:5D:450658308:450663473:1 gene:TraesCS5D02G380000 gene_biotype:protein_coding transcript_biotype:protein_coding	1	1614	TRAESCS5D02G380000.4	TraesCS5D02G380000	1614.1.1	RBL15	AT3G58460	RHOMBOID-like protein 15 [Source:NCBI gene (formerly Entrezgene);Acc:825015]
gra-miR8776a	TraesCS5D02G480800.1	5.0	-1.0	1	24	384	407	UUUCAAAGUCCUUGCAUACUAUUU	:.::.: .: :.:::.::::::.	AGAUGGGGUCCGAGGGCUUUGAGC	Cleavage	cdna chromosome:IWGSC:5D:518919635:518922993:1 gene:TraesCS5D02G480800 gene_biotype:protein_coding transcript_biotype:protein_coding	1	1625	TRAESCS5D02G480800.1	TraesCS5D02G480800	1625.1.1	AT4G26400	AT4G26400	RING/U-box superfamily protein [Source:NCBI gene (formerly Entrezgene);Acc:828746]
gra-miR8776a	TraesCS5D02G513300.1	5.0	-1.0	1	24	1286	1309	UUUCAAAGUCCUUGCAUACUAUUU	:::: :::: :::: .:::::.:	AAAUUGUAUUCAAGCUUUUUGAGA	Translation	cdna chromosome:IWGSC:5D:537393493:537399223:1 gene:TraesCS5D02G513300 gene_biotype:protein_coding transcript_biotype:protein_coding	1	1628	TRAESCS5D02G513300.1	TraesCS5D02G513300	1628.1.2	SPL12	AT3G60030	squamosa promoter-binding protein-like 12 [Source:NCBI gene (formerly Entrezgene);Acc:825173]
gra-miR8776a	TraesCS5D02G513300.1	5.0	-1.0	1	24	1286	1309	UUUCAAAGUCCUUGCAUACUAUUU	:::: :::: :::: .:::::.:	AAAUUGUAUUCAAGCUUUUUGAGA	Translation	cdna chromosome:IWGSC:5D:537393493:537399223:1 gene:TraesCS5D02G513300 gene_biotype:protein_coding transcript_biotype:protein_coding	1	1628	TRAESCS5D02G513300.1	TraesCS5D02G513300	1628.1.1	SPL1	AT2G47070	squamosa promoter binding protein-like 1 [Source:NCBI gene (formerly Entrezgene);Acc:819321]
gra-miR8776a	TraesCS7B02G093000.1	5.0	-1.0	1	24	1233	1256	UUUCAAAGUCCUUGCAUACUAUUU	:..::: :: :.: ::.:::::.:	AGGUAGGAUACGACGAUUUUGAGA	Translation	cdna chromosome:IWGSC:7B:106597223:106604295:-1 gene:TraesCS7B02G093000 gene_biotype:protein_coding transcript_biotype:protein_coding	1	1627	TRAESCS7B02G093000.1	TraesCS7B02G093000	1627.1.1	RRP4	AT1G03360	ribosomal RNA processing 4 [Source:NCBI gene (formerly Entrezgene);Acc:839521]
gra-miR8776a	TraesCS7B02G093000.2	5.0	-1.0	1	24	1167	1190	UUUCAAAGUCCUUGCAUACUAUUU	:..::: :: :.: ::.:::::.:	AGGUAGGAUACGACGAUUUUGAGA	Translation	cdna chromosome:IWGSC:7B:106597223:106604295:-1 gene:TraesCS7B02G093000 gene_biotype:protein_coding transcript_biotype:protein_coding	1	1626	TRAESCS7B02G093000.2	TraesCS7B02G093000	1626.1.1	RRP4	AT1G03360	ribosomal RNA processing 4 [Source:NCBI gene (formerly Entrezgene);Acc:839521]
gra-miR8776a	TraesCS7B02G154100.1	5.0	-1.0	1	24	1240	1264	UUUCAAAG-UCCUUGCAUACUAUUU	.:: :::: ::::::: :::::..:	GAAAAGUAAGCAAGGAUCUUUGGGA	Cleavage	cdna chromosome:IWGSC:7B:205351783:205355068:-1 gene:TraesCS7B02G154100 gene_biotype:protein_coding transcript_biotype:protein_coding	1	1623	TRAESCS7B02G154100.1	TraesCS7B02G154100	1623.1.1	RIN4	AT3G25070	RPM1 interacting protein 4 [Source:NCBI gene (formerly Entrezgene);Acc:822098]
gra-miR8776a	TraesCS7B02G154100.2	5.0	-1.0	1	24	1100	1124	UUUCAAAG-UCCUUGCAUACUAUUU	.:: :::: ::::::: :::::..:	GAAAAGUAAGCAAGGAUCUUUGGGA	Cleavage	cdna chromosome:IWGSC:7B:205351643:205355068:-1 gene:TraesCS7B02G154100 gene_biotype:protein_coding transcript_biotype:protein_coding	1	1622	TRAESCS7B02G154100.2	TraesCS7B02G154100	1622.1.1	RIN4	AT3G25070	RPM1 interacting protein 4 [Source:NCBI gene (formerly Entrezgene);Acc:822098]

## Sheet: hvu-miR168-3p
miRNA_Acc.	Target_Acc.	Expectation	UPE$	miRNA_start	miRNA_end	Target_start	Target_end	miRNA_aligned_fragment	alignment	Target_aligned_fragment	Inhibition	Target_Desc.	Multiplicity	initial_alias	initial_ensg	ortholog_name	ortholog_ensg	description
hvu-miR168-3p	TraesCS4A02G269100.1	2.5	-1.0	1	24	256	278	GAUCCCGCCUUGCACCAAGUGAAU	:::::: ::::::::::.::	GCCGACUUGG-GCAAGGCGGGGUC	Cleavage	cdna chromosome:IWGSC:4A:581191895:581195807:1 gene:TraesCS4A02G269100 gene_biotype:protein_coding transcript_biotype:protein_coding	1	TRAESCS4A02G269100.1	TraesCS4A02G269100	AT3G53640	AT3G53640	Protein kinase superfamily protein [Source:NCBI gene (formerly Entrezgene);Acc:824532]
hvu-miR168-3p	TraesCS4A02G269100.1	2.5	-1.0	1	24	256	278	GAUCCCGCCUUGCACCAAGUGAAU	:::::: ::::::::::.::	GCCGACUUGG-GCAAGGCGGGGUC	Cleavage	cdna chromosome:IWGSC:4A:581191895:581195807:1 gene:TraesCS4A02G269100 gene_biotype:protein_coding transcript_biotype:protein_coding	1	TRAESCS4A02G269100.1	TraesCS4A02G269100	AT3G25840	AT3G25840	Protein kinase superfamily protein [Source:NCBI gene (formerly Entrezgene);Acc:822178]
hvu-miR168-3p	TraesCS4A02G269100.1	2.5	-1.0	1	24	256	278	GAUCCCGCCUUGCACCAAGUGAAU	:::::: ::::::::::.::	GCCGACUUGG-GCAAGGCGGGGUC	Cleavage	cdna chromosome:IWGSC:4A:581191895:581195807:1 gene:TraesCS4A02G269100 gene_biotype:protein_coding transcript_biotype:protein_coding	1	TRAESCS4A02G269100.1	TraesCS4A02G269100	AT1G13350	AT1G13350	Protein kinase superfamily protein [Source:NCBI gene (formerly Entrezgene);Acc:837895]
hvu-miR168-3p	TraesCS2D02G339000.1	3.0	-1.0	1	24	2878	2901	GAUCCCGCCUUGCACCAAGUGAAU	:::::: ::::::::::. :	UCGGACUUGGCGCAAGGCGGGGAC	Cleavage	cdna chromosome:IWGSC:2D:432851965:432856207:1 gene:TraesCS2D02G339000 gene_biotype:protein_coding transcript_biotype:protein_coding	1	TRAESCS2D02G339000.1	TraesCS2D02G339000	N/A	N/A	N/A
hvu-miR168-3p	TraesCS5A02G220500.1	3.0	-1.0	1	24	639	662	GAUCCCGCCUUGCACCAAGUGAAU	: ::: :::::.:::::: :::	GAUGACUGGGUGCGAGGCGGCAUC	Cleavage	cdna chromosome:IWGSC:5A:437034959:437036937:1 gene:TraesCS5A02G220500 gene_biotype:protein_coding transcript_biotype:protein_coding description:WAT1-related protein [Source:UniProtKB/TrEMBL;Acc:A0A1D5YL75]	1	TRAESCS5A02G220500.1	TraesCS5A02G220500	UMAMIT33	AT4G28040	nodulin MtN21 /EamA-like transporter family protein [Source:NCBI gene (formerly Entrezgene);Acc:828919]
hvu-miR168-3p	TraesCS5A02G220500.1	3.0	-1.0	1	24	639	662	GAUCCCGCCUUGCACCAAGUGAAU	: ::: :::::.:::::: :::	GAUGACUGGGUGCGAGGCGGCAUC	Cleavage	cdna chromosome:IWGSC:5A:437034959:437036937:1 gene:TraesCS5A02G220500 gene_biotype:protein_coding transcript_biotype:protein_coding description:WAT1-related protein [Source:UniProtKB/TrEMBL;Acc:A0A1D5YL75]	1	TRAESCS5A02G220500.1	TraesCS5A02G220500	UMAMIT34	AT4G30420	nodulin MtN21 /EamA-like transporter family protein [Source:NCBI gene (formerly Entrezgene);Acc:829165]
hvu-miR168-3p	TraesCS5A02G220500.2	3.0	-1.0	1	24	696	719	GAUCCCGCCUUGCACCAAGUGAAU	: ::: :::::.:::::: :::	GAUGACUGGGUGCGAGGCGGCAUC	Cleavage	cdna chromosome:IWGSC:5A:437034959:437036937:1 gene:TraesCS5A02G220500 gene_biotype:protein_coding transcript_biotype:protein_coding description:WAT1-related protein [Source:UniProtKB/TrEMBL;Acc:A0A1D5YL75]	1	TRAESCS5A02G220500.2	TraesCS5A02G220500	UMAMIT34	AT4G30420	nodulin MtN21 /EamA-like transporter family protein [Source:NCBI gene (formerly Entrezgene);Acc:829165]
hvu-miR168-3p	TraesCS5A02G220500.2	3.0	-1.0	1	24	696	719	GAUCCCGCCUUGCACCAAGUGAAU	: ::: :::::.:::::: :::	GAUGACUGGGUGCGAGGCGGCAUC	Cleavage	cdna chromosome:IWGSC:5A:437034959:437036937:1 gene:TraesCS5A02G220500 gene_biotype:protein_coding transcript_biotype:protein_coding description:WAT1-related protein [Source:UniProtKB/TrEMBL;Acc:A0A1D5YL75]	1	TRAESCS5A02G220500.2	TraesCS5A02G220500	UMAMIT33	AT4G28040	nodulin MtN21 /EamA-like transporter family protein [Source:NCBI gene (formerly Entrezgene);Acc:828919]
hvu-miR168-3p	TraesCS2A02G199800.1	3.5	-1.0	1	24	70	93	GAUCCCGCCUUGCACCAAGUGAAU	: ..::: ::::::::: ::.:.	CUGUGCUUUGUGCAAGGCCGGGUU	Cleavage	cdna chromosome:IWGSC:2A:172525894:172529109:1 gene:TraesCS2A02G199800 gene_biotype:protein_coding transcript_biotype:protein_coding	1	TRAESCS2A02G199800.1	TraesCS2A02G199800	N/A	N/A	N/A
hvu-miR168-3p	TraesCS2B02G227100.1	3.5	-1.0	1	24	43	66	GAUCCCGCCUUGCACCAAGUGAAU	: ..::: ::::::::: ::.:.	CUGUGCUUUGUGCAAGGCCGGGUU	Cleavage	cdna chromosome:IWGSC:2B:217907925:217911895:1 gene:TraesCS2B02G227100 gene_biotype:protein_coding transcript_biotype:protein_coding	1	TRAESCS2B02G227100.1	TraesCS2B02G227100	N/A	N/A	N/A
hvu-miR168-3p	TraesCS2D02G207600.1	3.5	-1.0	1	24	344	367	GAUCCCGCCUUGCACCAAGUGAAU	: ..::: ::::::::: ::.:.	CUGUGCUUUGUGCAAGGCCGGGUU	Cleavage	cdna chromosome:IWGSC:2D:161643555:161647053:1 gene:TraesCS2D02G207600 gene_biotype:protein_coding transcript_biotype:protein_coding	1	TRAESCS2D02G207600.1	TraesCS2D02G207600	N/A	N/A	N/A
hvu-miR168-3p	TraesCS2D02G207600.2	3.5	-1.0	1	24	418	441	GAUCCCGCCUUGCACCAAGUGAAU	: ..::: ::::::::: ::.:.	CUGUGCUUUGUGCAAGGCCGGGUU	Cleavage	cdna chromosome:IWGSC:2D:161643559:161647053:1 gene:TraesCS2D02G207600 gene_biotype:protein_coding transcript_biotype:protein_coding	1	TRAESCS2D02G207600.2	TraesCS2D02G207600	N/A	N/A	N/A
hvu-miR168-3p	TraesCS3D02G249900.1	3.5	-1.0	1	24	640	663	GAUCCCGCCUUGCACCAAGUGAAU	:. ::::::::::::::. :	GUGGAUGUGGUGCAAGGCGGGGAC	Cleavage	cdna chromosome:IWGSC:3D:349862766:349863832:1 gene:TraesCS3D02G249900 gene_biotype:protein_coding transcript_biotype:protein_coding	1	TRAESCS3D02G249900.1	TraesCS3D02G249900	N/A	N/A	N/A
hvu-miR168-3p	TraesCS4A02G067400.1	3.5	-1.0	1	24	3424	3447	GAUCCCGCCUUGCACCAAGUGAAU	:: : ::::: ::::: ::::::	AUCCUCUUGGAGCAAGUCGGGAUG	Cleavage	cdna chromosome:IWGSC:4A:65456768:65466040:1 gene:TraesCS4A02G067400 gene_biotype:protein_coding transcript_biotype:protein_coding	1	TRAESCS4A02G067400.1	TraesCS4A02G067400	EDA10	AT1G01960	SEC7-like guanine nucleotide exchange family protein [Source:NCBI gene (formerly Entrezgene);Acc:839301]
hvu-miR168-3p	TraesCS4A02G067400.1	3.5	-1.0	1	24	3424	3447	GAUCCCGCCUUGCACCAAGUGAAU	:: : ::::: ::::: ::::::	AUCCUCUUGGAGCAAGUCGGGAUG	Cleavage	cdna chromosome:IWGSC:4A:65456768:65466040:1 gene:TraesCS4A02G067400 gene_biotype:protein_coding transcript_biotype:protein_coding	1	TRAESCS4A02G067400.1	TraesCS4A02G067400	AT3G60860	AT3G60860	SEC7-like guanine nucleotide exchange family protein [Source:NCBI gene (formerly Entrezgene);Acc:825257]
hvu-miR168-3p	TraesCS4B02G224700.1	3.5	-1.0	1	24	3220	3243	GAUCCCGCCUUGCACCAAGUGAAU	:: : ::::: ::::: ::::::	AUCCUCUUGGAGCAAGUCGGGAUG	Cleavage	cdna chromosome:IWGSC:4B:470962284:470971929:1 gene:TraesCS4B02G224700 gene_biotype:protein_coding transcript_biotype:protein_coding	1	TRAESCS4B02G224700.1	TraesCS4B02G224700	AT3G60860	AT3G60860	SEC7-like guanine nucleotide exchange family protein [Source:NCBI gene (formerly Entrezgene);Acc:825257]
hvu-miR168-3p	TraesCS4B02G224700.1	3.5	-1.0	1	24	3220	3243	GAUCCCGCCUUGCACCAAGUGAAU	:: : ::::: ::::: ::::::	AUCCUCUUGGAGCAAGUCGGGAUG	Cleavage	cdna chromosome:IWGSC:4B:470962284:470971929:1 gene:TraesCS4B02G224700 gene_biotype:protein_coding transcript_biotype:protein_coding	1	TRAESCS4B02G224700.1	TraesCS4B02G224700	EDA10	AT1G01960	SEC7-like guanine nucleotide exchange family protein [Source:NCBI gene (formerly Entrezgene);Acc:839301]
hvu-miR168-3p	TraesCS4D02G225300.1	3.5	-1.0	1	24	3381	3404	GAUCCCGCCUUGCACCAAGUGAAU	:: : ::::: ::::: ::::::	AUCCUCUUGGAGCAAGUCGGGAUA	Cleavage	cdna chromosome:IWGSC:4D:383773162:383782500:1 gene:TraesCS4D02G225300 gene_biotype:protein_coding transcript_biotype:protein_coding	1	TRAESCS4D02G225300.1	TraesCS4D02G225300	EDA10	AT1G01960	SEC7-like guanine nucleotide exchange family protein [Source:NCBI gene (formerly Entrezgene);Acc:839301]
hvu-miR168-3p	TraesCS4D02G225300.1	3.5	-1.0	1	24	3381	3404	GAUCCCGCCUUGCACCAAGUGAAU	:: : ::::: ::::: ::::::	AUCCUCUUGGAGCAAGUCGGGAUA	Cleavage	cdna chromosome:IWGSC:4D:383773162:383782500:1 gene:TraesCS4D02G225300 gene_biotype:protein_coding transcript_biotype:protein_coding	1	TRAESCS4D02G225300.1	TraesCS4D02G225300	AT3G60860	AT3G60860	SEC7-like guanine nucleotide exchange family protein [Source:NCBI gene (formerly Entrezgene);Acc:825257]
hvu-miR168-3p	TraesCS5A02G454200.1	3.5	-1.0	1	24	505	528	GAUCCCGCCUUGCACCAAGUGAAU	...::::: :::::: :::::	GGCUGUUUGGUUCAAGGCCGGAUC	Cleavage	cdna chromosome:IWGSC:5A:635407574:635408909:-1 gene:TraesCS5A02G454200 gene_biotype:protein_coding transcript_biotype:protein_coding description:Chlorophyll a-b binding protein, chloroplastic [Source:UniProtKB/TrEMBL;Acc:A0A1D5YRC9]	1	TRAESCS5A02G454200.1	TraesCS5A02G454200	N/A	N/A	N/A
hvu-miR168-3p	TraesCS5B02G462800.1	3.5	-1.0	1	24	543	566	GAUCCCGCCUUGCACCAAGUGAAU	...::::: :::::: :::::	GGCUGUUUGGUUCAAGGCUGGAUC	Cleavage	cdna chromosome:IWGSC:5B:638335852:638337094:-1 gene:TraesCS5B02G462800 gene_biotype:protein_coding transcript_biotype:protein_coding description:Chlorophyll a-b binding protein, chloroplastic [Source:UniProtKB/TrEMBL;Acc:W5F953]	1	TRAESCS5B02G462800.1	TraesCS5B02G462800	N/A	N/A	N/A
hvu-miR168-3p	TraesCS5B02G462900.1	3.5	-1.0	1	24	384	407	GAUCCCGCCUUGCACCAAGUGAAU	...::::: :::::: :::::	GGCUGUUUGGUUCAAGGCUGGAUC	Cleavage	cdna chromosome:IWGSC:5B:638344429:638345229:-1 gene:TraesCS5B02G462900 gene_biotype:protein_coding transcript_biotype:protein_coding description:Chlorophyll a-b binding protein, chloroplastic [Source:UniProtKB/TrEMBL;Acc:A0A341VLT9]	1	TRAESCS5B02G462900.1	TraesCS5B02G462900	N/A	N/A	N/A
hvu-miR168-3p	TraesCS5B02G463000.1	3.5	-1.0	1	24	384	407	GAUCCCGCCUUGCACCAAGUGAAU	...::::: :::::: :::::	GGCUGUUUGGUUCAAGGCUGGAUC	Cleavage	cdna chromosome:IWGSC:5B:638352711:638353511:-1 gene:TraesCS5B02G463000 gene_biotype:protein_coding transcript_biotype:protein_coding description:Chlorophyll a-b binding protein, chloroplastic [Source:UniProtKB/TrEMBL;Acc:W5FB88]	1	TRAESCS5B02G463000.1	TraesCS5B02G463000	N/A	N/A	N/A
hvu-miR168-3p	TraesCS5B02G463100.1	3.5	-1.0	1	24	561	584	GAUCCCGCCUUGCACCAAGUGAAU	...::::: :::::: :::::	GGCUGUUUGGUUCAAGGCCGGAUC	Cleavage	cdna chromosome:IWGSC:5B:638396836:638398001:-1 gene:TraesCS5B02G463100 gene_biotype:protein_coding transcript_biotype:protein_coding description:Chlorophyll a-b binding protein, chloroplastic [Source:UniProtKB/TrEMBL;Acc:W5FD35]	1	TRAESCS5B02G463100.1	TraesCS5B02G463100	N/A	N/A	N/A
hvu-miR168-3p	TraesCS5D02G464700.1	3.5	-1.0	1	24	563	586	GAUCCCGCCUUGCACCAAGUGAAU	...::::: :::::: :::::	GGCUGUUUGGUUCAAGGCUGGAUC	Cleavage	cdna chromosome:IWGSC:5D:507771414:507772537:-1 gene:TraesCS5D02G464700 gene_biotype:protein_coding transcript_biotype:protein_coding description:Chlorophyll a-b binding protein, chloroplastic [Source:UniProtKB/TrEMBL;Acc:W5FTZ9]	1	TRAESCS5D02G464700.1	TraesCS5D02G464700	N/A	N/A	N/A
hvu-miR168-3p	TraesCS5D02G464800.1	3.5	-1.0	1	24	548	571	GAUCCCGCCUUGCACCAAGUGAAU	...::::: :::::: :::::	GGCUGUUUGGUUCAAGGCCGGAUC	Cleavage	cdna chromosome:IWGSC:5D:507774784:507775940:-1 gene:TraesCS5D02G464800 gene_biotype:protein_coding transcript_biotype:protein_coding description:Chlorophyll a-b binding protein, chloroplastic [Source:UniProtKB/TrEMBL;Acc:A0A1D5ZTH5]	1	TRAESCS5D02G464800.1	TraesCS5D02G464800	N/A	N/A	N/A
hvu-miR168-3p	TraesCS5D02G464900.1	3.5	-1.0	1	24	384	407	GAUCCCGCCUUGCACCAAGUGAAU	...::::: :::::: :::::	GGCUGUUUGGUUCAAGGCCGGAUC	Cleavage	cdna chromosome:IWGSC:5D:507835095:507835895:-1 gene:TraesCS5D02G464900 gene_biotype:protein_coding transcript_biotype:protein_coding description:Chlorophyll a-b binding protein, chloroplastic [Source:UniProtKB/TrEMBL;Acc:A0A341WN36]	1	TRAESCS5D02G464900.1	TraesCS5D02G464900	N/A	N/A	N/A
hvu-miR168-3p	TraesCS6A02G094400.1	3.5	-1.0	1	24	585	608	GAUCCCGCCUUGCACCAAGUGAAU	...::::: ::::::::: ::	GGCUGUUUGGUUCAAGGCGGGCUC	Cleavage	cdna chromosome:IWGSC:6A:61414736:61416488:1 gene:TraesCS6A02G094400 gene_biotype:protein_coding transcript_biotype:protein_coding description:Chlorophyll a-b binding protein, chloroplastic [Source:UniProtKB/TrEMBL;Acc:A0A341WDX0]	1	TRAESCS6A02G094400.1	TraesCS6A02G094400	N/A	N/A	N/A
hvu-miR168-3p	TraesCS6B02G441900.1	3.5	-1.0	1	24	3191	3214	GAUCCCGCCUUGCACCAAGUGAAU	: ::::::.::::.::: ::	UGCAAGUUGGUGUAAGGUGGGCUC	Cleavage	cdna chromosome:IWGSC:6B:705801477:705805073:1 gene:TraesCS6B02G441900 gene_biotype:protein_coding transcript_biotype:protein_coding	1	TRAESCS6B02G441900.1	TraesCS6B02G441900	N/A	N/A	N/A
hvu-miR168-3p	TraesCS7A02G027800.1	3.5	-1.0	1	24	78	101	GAUCCCGCCUUGCACCAAGUGAAU	: :: :::::::::.: ::::::	AAUCUCUUGGUGCAGGCGGGGAUC	Cleavage	cdna chromosome:IWGSC:7A:11091491:11101081:1 gene:TraesCS7A02G027800 gene_biotype:protein_coding transcript_biotype:protein_coding	1	TRAESCS7A02G027800.1	TraesCS7A02G027800	N/A	N/A	N/A
hvu-miR168-3p	TraesCS3A02G511300.1	4.0	-1.0	1	24	601	624	GAUCCCGCCUUGCACCAAGUGAAU	:: ..:::::::::: :: ::::	AUGUGCUUGGUGCAAUGCAGGAUG	Cleavage	cdna chromosome:IWGSC:3A:730904364:730908407:-1 gene:TraesCS3A02G511300 gene_biotype:protein_coding transcript_biotype:protein_coding	1	TRAESCS3A02G511300.1	TraesCS3A02G511300	N/A	N/A	N/A
hvu-miR168-3p	TraesCS5A02G319700.1	4.0	-1.0	1	24	838	861	GAUCCCGCCUUGCACCAAGUGAAU	:.::::: :...::::::: :	GAGCGCUUGGAGUGGGGCGGGAGC	Cleavage	cdna chromosome:IWGSC:5A:532740691:532741963:1 gene:TraesCS5A02G319700 gene_biotype:protein_coding transcript_biotype:protein_coding	1	TRAESCS5A02G319700.1	TraesCS5A02G319700	N/A	N/A	N/A
hvu-miR168-3p	TraesCS5B02G319900.1	4.0	-1.0	1	24	1651	1674	GAUCCCGCCUUGCACCAAGUGAAU	:.::::: :...::::::: :	GAGCGCUUGGAGUGGGGCGGGAGC	Cleavage	cdna chromosome:IWGSC:5B:505275308:505277587:1 gene:TraesCS5B02G319900 gene_biotype:protein_coding transcript_biotype:protein_coding	1	TRAESCS5B02G319900.1	TraesCS5B02G319900	N/A	N/A	N/A
hvu-miR168-3p	TraesCS5B02G320000.1	4.0	-1.0	1	24	1792	1815	GAUCCCGCCUUGCACCAAGUGAAU	:.::::: :...::::::: :	GAGCGCUUGGAGUGGGGCGGGAGC	Cleavage	cdna chromosome:IWGSC:5B:505378337:505380562:1 gene:TraesCS5B02G320000 gene_biotype:protein_coding transcript_biotype:protein_coding	1	TRAESCS5B02G320000.1	TraesCS5B02G320000	N/A	N/A	N/A
hvu-miR168-3p	TraesCS5B02G441600.1	4.0	-1.0	1	24	345	369	GAUCCCGCCUUGCACCAAGU-GAAU	:::: .:::: : ::::::: ::::	AUUCUGCUUGCUCCAAGGCGCGAUC	Cleavage	cdna chromosome:IWGSC:5B:614367475:614369457:1 gene:TraesCS5B02G441600 gene_biotype:protein_coding transcript_biotype:protein_coding	1	TRAESCS5B02G441600.1	TraesCS5B02G441600	AT3G22850	AT3G22850	aluminum induced protein with YGL and LRDR motifs [Source:NCBI gene (formerly Entrezgene);Acc:821857]
hvu-miR168-3p	TraesCS5B02G441600.1	4.0	-1.0	1	24	345	369	GAUCCCGCCUUGCACCAAGU-GAAU	:::: .:::: : ::::::: ::::	AUUCUGCUUGCUCCAAGGCGCGAUC	Cleavage	cdna chromosome:IWGSC:5B:614367475:614369457:1 gene:TraesCS5B02G441600 gene_biotype:protein_coding transcript_biotype:protein_coding	1	TRAESCS5B02G441600.1	TraesCS5B02G441600	AT5G43830	AT5G43830	aluminum induced protein with YGL and LRDR motifs [Source:NCBI gene (formerly Entrezgene);Acc:834405]
hvu-miR168-3p	TraesCS5D02G325700.1	4.0	-1.0	1	24	1645	1668	GAUCCCGCCUUGCACCAAGUGAAU	:.::::: :...::::::: :	GAGCGCUUGGAGUGGGGCGGGAGC	Cleavage	cdna chromosome:IWGSC:5D:417827104:417829338:1 gene:TraesCS5D02G325700 gene_biotype:protein_coding transcript_biotype:protein_coding	1	TRAESCS5D02G325700.1	TraesCS5D02G325700	N/A	N/A	N/A
hvu-miR168-3p	TraesCS2A02G065600.1	4.5	-1.0	1	24	66	89	GAUCCCGCCUUGCACCAAGUGAAU	:: ::::: :::::.:::: :	GAGCAGUUGGUCCAAGGUGGGAAC	Cleavage	cdna chromosome:IWGSC:2A:29652925:29656500:1 gene:TraesCS2A02G065600 gene_biotype:protein_coding transcript_biotype:protein_coding	1	TRAESCS2A02G065600.1	TraesCS2A02G065600	AT4G25300	AT4G25300	2-oxoglutarate (2OG) and Fe(II)-dependent oxygenase superfamily protein [Source:NCBI gene (formerly Entrezgene);Acc:828633]
hvu-miR168-3p	TraesCS2A02G065600.1	4.5	-1.0	1	24	66	89	GAUCCCGCCUUGCACCAAGUGAAU	:: ::::: :::::.:::: :	GAGCAGUUGGUCCAAGGUGGGAAC	Cleavage	cdna chromosome:IWGSC:2A:29652925:29656500:1 gene:TraesCS2A02G065600 gene_biotype:protein_coding transcript_biotype:protein_coding	1	TRAESCS2A02G065600.1	TraesCS2A02G065600	AT1G78550	AT1G78550	2-oxoglutarate (2OG) and Fe(II)-dependent oxygenase superfamily protein [Source:NCBI gene (formerly Entrezgene);Acc:844191]
hvu-miR168-3p	TraesCS2A02G065600.1	4.5	-1.0	1	24	66	89	GAUCCCGCCUUGCACCAAGUGAAU	:: ::::: :::::.:::: :	GAGCAGUUGGUCCAAGGUGGGAAC	Cleavage	cdna chromosome:IWGSC:2A:29652925:29656500:1 gene:TraesCS2A02G065600 gene_biotype:protein_coding transcript_biotype:protein_coding	1	TRAESCS2A02G065600.1	TraesCS2A02G065600	AT4G25310	AT4G25310	2-oxoglutarate (2OG) and Fe(II)-dependent oxygenase superfamily protein [Source:NCBI gene (formerly Entrezgene);Acc:828634]
hvu-miR168-3p	TraesCS2A02G065600.1	4.5	-1.0	1	24	66	89	GAUCCCGCCUUGCACCAAGUGAAU	:: ::::: :::::.:::: :	GAGCAGUUGGUCCAAGGUGGGAAC	Cleavage	cdna chromosome:IWGSC:2A:29652925:29656500:1 gene:TraesCS2A02G065600 gene_biotype:protein_coding transcript_biotype:protein_coding	1	TRAESCS2A02G065600.1	TraesCS2A02G065600	SRG1	AT1G17020	senescence-related 1 [Source:NCBI gene (formerly Entrezgene);Acc:838272]
hvu-miR168-3p	TraesCS2A02G065600.1	4.5	-1.0	1	24	66	89	GAUCCCGCCUUGCACCAAGUGAAU	:: ::::: :::::.:::: :	GAGCAGUUGGUCCAAGGUGGGAAC	Cleavage	cdna chromosome:IWGSC:2A:29652925:29656500:1 gene:TraesCS2A02G065600 gene_biotype:protein_coding transcript_biotype:protein_coding	1	TRAESCS2A02G065600.1	TraesCS2A02G065600	AT1G17010	AT1G17010	2-oxoglutarate (2OG) and Fe(II)-dependent oxygenase superfamily protein [Source:NCBI gene (formerly Entrezgene);Acc:838271]
hvu-miR168-3p	TraesCS2A02G584800.1	4.5	-1.0	1	24	315	339	GAUCCCGCCUUGCACCA-AGUGAAU	.:::.: :::::::::::: ::::	GUUCGCCGUGGUGCAAGGCGCGAUC	Cleavage	cdna chromosome:IWGSC:2A:776021580:776024545:-1 gene:TraesCS2A02G584800 gene_biotype:protein_coding transcript_biotype:protein_coding	1	TRAESCS2A02G584800.1	TraesCS2A02G584800	N/A	N/A	N/A
hvu-miR168-3p	TraesCS2B02G595200.1	4.5	-1.0	1	24	896	919	GAUCCCGCCUUGCACCAAGUGAAU	::.::::::: :::.:: ::.	AAGCAUUUGGUGCCAGGUGGAAUU	Translation	cdna chromosome:IWGSC:2B:779338554:779344147:-1 gene:TraesCS2B02G595200 gene_biotype:protein_coding transcript_biotype:protein_coding	1	TRAESCS2B02G595200.1	TraesCS2B02G595200	AT1G65070	AT1G65070	DNA mismatch repair protein MutS, type 2 [Source:NCBI gene (formerly Entrezgene);Acc:842815]
hvu-miR168-3p	TraesCS5B02G136200.1	4.5	-1.0	1	24	498	521	GAUCCCGCCUUGCACCAAGUGAAU	: ::.::: : :.. :::::::::	AAUCGCUUCGCGUGCGGCGGGAUC	Translation	cdna chromosome:IWGSC:5B:255891728:255893300:1 gene:TraesCS5B02G136200 gene_biotype:protein_coding transcript_biotype:protein_coding	1	TRAESCS5B02G136200.1	TraesCS5B02G136200	N/A	N/A	N/A
hvu-miR168-3p	TraesCS5B02G248000.1	4.5	-1.0	1	24	1689	1712	GAUCCCGCCUUGCACCAAGUGAAU	:::. :::::::: .::.: :::.	AUUUCCUUGGUGCCGGGUGCGAUU	Translation	cdna chromosome:IWGSC:5B:429882179:429888576:1 gene:TraesCS5B02G248000 gene_biotype:protein_coding transcript_biotype:protein_coding	1	TRAESCS5B02G248000.1	TraesCS5B02G248000	N/A	N/A	N/A
hvu-miR168-3p	TraesCS6B02G054300.1	4.5	-1.0	1	24	1019	1042	GAUCCCGCCUUGCACCAAGUGAAU	:: :.::::: ::.::::: :: :	AUCCGCUUGGCGCGAGGCGUGAGC	Cleavage	cdna chromosome:IWGSC:6B:34684179:34685313:-1 gene:TraesCS6B02G054300 gene_biotype:protein_coding transcript_biotype:protein_coding	1	TRAESCS6B02G054300.1	TraesCS6B02G054300	N/A	N/A	N/A
hvu-miR168-3p	TraesCS7A02G184700.1	4.5	-1.0	1	24	2557	2580	GAUCCCGCCUUGCACCAAGUGAAU	:.::::::::::::: : :.:	GCUUACUUGGUGCAAGGGGUGGUG	Cleavage	cdna chromosome:IWGSC:7A:138966588:138978416:-1 gene:TraesCS7A02G184700 gene_biotype:protein_coding transcript_biotype:protein_coding	1	TRAESCS7A02G184700.1	TraesCS7A02G184700	AT1G50140	AT1G50140	P-loop containing nucleoside triphosphate hydrolases superfamily protein [Source:NCBI gene (formerly Entrezgene);Acc:841436]
hvu-miR168-3p	TraesCS7A02G184700.1	4.5	-1.0	1	24	2557	2580	GAUCCCGCCUUGCACCAAGUGAAU	:.::::::::::::: : :.:	GCUUACUUGGUGCAAGGGGUGGUG	Cleavage	cdna chromosome:IWGSC:7A:138966588:138978416:-1 gene:TraesCS7A02G184700 gene_biotype:protein_coding transcript_biotype:protein_coding	1	TRAESCS7A02G184700.1	TraesCS7A02G184700	AT3G19740	AT3G19740	P-loop containing nucleoside triphosphate hydrolases superfamily protein [Source:NCBI gene (formerly Entrezgene);Acc:821511]
hvu-miR168-3p	TraesCS7A02G184700.2	4.5	-1.0	1	24	2488	2511	GAUCCCGCCUUGCACCAAGUGAAU	:.::::::::::::: : :.:	GCUUACUUGGUGCAAGGGGUGGUG	Cleavage	cdna chromosome:IWGSC:7A:138966588:138978416:-1 gene:TraesCS7A02G184700 gene_biotype:protein_coding transcript_biotype:protein_coding	1	TRAESCS7A02G184700.2	TraesCS7A02G184700	AT3G19740	AT3G19740	P-loop containing nucleoside triphosphate hydrolases superfamily protein [Source:NCBI gene (formerly Entrezgene);Acc:821511]
hvu-miR168-3p	TraesCS7A02G184700.2	4.5	-1.0	1	24	2488	2511	GAUCCCGCCUUGCACCAAGUGAAU	:.::::::::::::: : :.:	GCUUACUUGGUGCAAGGGGUGGUG	Cleavage	cdna chromosome:IWGSC:7A:138966588:138978416:-1 gene:TraesCS7A02G184700 gene_biotype:protein_coding transcript_biotype:protein_coding	1	TRAESCS7A02G184700.2	TraesCS7A02G184700	AT1G50140	AT1G50140	P-loop containing nucleoside triphosphate hydrolases superfamily protein [Source:NCBI gene (formerly Entrezgene);Acc:841436]
hvu-miR168-3p	TraesCS7D02G186200.1	4.5	-1.0	1	24	2581	2604	GAUCCCGCCUUGCACCAAGUGAAU	:.::::::::::::: : :.:	GCUUACUUGGUGCAAGGGGUGGUG	Cleavage	cdna chromosome:IWGSC:7D:139069430:139081147:-1 gene:TraesCS7D02G186200 gene_biotype:protein_coding transcript_biotype:protein_coding	1	TRAESCS7D02G186200.1	TraesCS7D02G186200	AT1G50140	AT1G50140	P-loop containing nucleoside triphosphate hydrolases superfamily protein [Source:NCBI gene (formerly Entrezgene);Acc:841436]
hvu-miR168-3p	TraesCS7D02G186200.1	4.5	-1.0	1	24	2581	2604	GAUCCCGCCUUGCACCAAGUGAAU	:.::::::::::::: : :.:	GCUUACUUGGUGCAAGGGGUGGUG	Cleavage	cdna chromosome:IWGSC:7D:139069430:139081147:-1 gene:TraesCS7D02G186200 gene_biotype:protein_coding transcript_biotype:protein_coding	1	TRAESCS7D02G186200.1	TraesCS7D02G186200	AT3G19740	AT3G19740	P-loop containing nucleoside triphosphate hydrolases superfamily protein [Source:NCBI gene (formerly Entrezgene);Acc:821511]
hvu-miR168-3p	TraesCSU02G021800.1	4.5	-1.0	1	24	240	264	GAUCCCGCCUUGCACCA-AGUGAAU	.:::.: :::::::::::: ::::	GUUCGCCGUGGUGCAAGGCGCGAUC	Cleavage	cdna chromosome:IWGSC:Un:23651712:23654762:-1 gene:TraesCSU02G021800 gene_biotype:protein_coding transcript_biotype:protein_coding	1	TRAESCSU02G021800.1	TraesCSU02G021800	AT2G14690	AT2G14690	Glycosyl hydrolase superfamily protein [Source:NCBI gene (formerly Entrezgene);Acc:815957]
hvu-miR168-3p	TraesCSU02G021800.1	4.5	-1.0	1	24	240	264	GAUCCCGCCUUGCACCA-AGUGAAU	.:::.: :::::::::::: ::::	GUUCGCCGUGGUGCAAGGCGCGAUC	Cleavage	cdna chromosome:IWGSC:Un:23651712:23654762:-1 gene:TraesCSU02G021800 gene_biotype:protein_coding transcript_biotype:protein_coding	1	TRAESCSU02G021800.1	TraesCSU02G021800	AT4G33810	AT4G33810	Glycosyl hydrolase superfamily protein [Source:NCBI gene (formerly Entrezgene);Acc:829523]
hvu-miR168-3p	TraesCSU02G021800.1	4.5	-1.0	1	24	240	264	GAUCCCGCCUUGCACCA-AGUGAAU	.:::.: :::::::::::: ::::	GUUCGCCGUGGUGCAAGGCGCGAUC	Cleavage	cdna chromosome:IWGSC:Un:23651712:23654762:-1 gene:TraesCSU02G021800 gene_biotype:protein_coding transcript_biotype:protein_coding	1	TRAESCSU02G021800.1	TraesCSU02G021800	AT4G33840	AT4G33840	Glycosyl hydrolase family 10 protein [Source:NCBI gene (formerly Entrezgene);Acc:829526]
hvu-miR168-3p	TraesCSU02G021800.1	4.5	-1.0	1	24	240	264	GAUCCCGCCUUGCACCA-AGUGAAU	.:::.: :::::::::::: ::::	GUUCGCCGUGGUGCAAGGCGCGAUC	Cleavage	cdna chromosome:IWGSC:Un:23651712:23654762:-1 gene:TraesCSU02G021800 gene_biotype:protein_coding transcript_biotype:protein_coding	1	TRAESCSU02G021800.1	TraesCSU02G021800	AT4G33830	AT4G33830	Glycosyl hydrolase family 10 protein [Source:NCBI gene (formerly Entrezgene);Acc:829525]
hvu-miR168-3p	TraesCSU02G021800.1	4.5	-1.0	1	24	240	264	GAUCCCGCCUUGCACCA-AGUGAAU	.:::.: :::::::::::: ::::	GUUCGCCGUGGUGCAAGGCGCGAUC	Cleavage	cdna chromosome:IWGSC:Un:23651712:23654762:-1 gene:TraesCSU02G021800 gene_biotype:protein_coding transcript_biotype:protein_coding	1	TRAESCSU02G021800.1	TraesCSU02G021800	AT4G33860	AT4G33860	Glycosyl hydrolase family 10 protein [Source:NCBI gene (formerly Entrezgene);Acc:829528]
hvu-miR168-3p	TraesCSU02G021800.1	4.5	-1.0	1	24	240	264	GAUCCCGCCUUGCACCA-AGUGAAU	.:::.: :::::::::::: ::::	GUUCGCCGUGGUGCAAGGCGCGAUC	Cleavage	cdna chromosome:IWGSC:Un:23651712:23654762:-1 gene:TraesCSU02G021800 gene_biotype:protein_coding transcript_biotype:protein_coding	1	TRAESCSU02G021800.1	TraesCSU02G021800	AT4G33820	AT4G33820	Glycosyl hydrolase superfamily protein [Source:NCBI gene (formerly Entrezgene);Acc:829524]
hvu-miR168-3p	TraesCS2B02G015900.1	5.0	-1.0	1	24	211	234	GAUCCCGCCUUGCACCAAGUGAAU	:: ::: :::::: .:::: :.::	AUGCACCUGGUGCUGGGCGAGGUC	Translation	cdna chromosome:IWGSC:2B:7643087:7645223:1 gene:TraesCS2B02G015900 gene_biotype:protein_coding transcript_biotype:protein_coding	1	TRAESCS2B02G015900.1	TraesCS2B02G015900	N/A	N/A	N/A
hvu-miR168-3p	TraesCS4A02G088000.1	5.0	-1.0	1	24	1183	1207	GAUC-CCGCCUUGCACCAAGUGAAU	:..:::::::...::.:: ::::	GGUUGCUUGGUGUGGGGUGGUGAUC	Cleavage	cdna chromosome:IWGSC:4A:93486251:93488614:1 gene:TraesCS4A02G088000 gene_biotype:protein_coding transcript_biotype:protein_coding	1	TRAESCS4A02G088000.1	TraesCS4A02G088000	N/A	N/A	N/A
hvu-miR168-3p	TraesCS5A02G146300.1	5.0	-1.0	1	24	711	736	GAUCCCGCCUUGCA--CCAAGUGAAU	:::::::: :::.: :::::.::	GCUCACUUGGAAUGCGACGCGGGGUC	Cleavage	cdna chromosome:IWGSC:5A:322612270:322616092:1 gene:TraesCS5A02G146300 gene_biotype:protein_coding transcript_biotype:protein_coding	1	TRAESCS5A02G146300.1	TraesCS5A02G146300	AT3G08660	AT3G08660	Phototropic-responsive NPH3 family protein [Source:NCBI gene (formerly Entrezgene);Acc:820013]
hvu-miR168-3p	TraesCS5A02G146300.1	5.0	-1.0	1	24	711	736	GAUCCCGCCUUGCA--CCAAGUGAAU	:::::::: :::.: :::::.::	GCUCACUUGGAAUGCGACGCGGGGUC	Cleavage	cdna chromosome:IWGSC:5A:322612270:322616092:1 gene:TraesCS5A02G146300 gene_biotype:protein_coding transcript_biotype:protein_coding	1	TRAESCS5A02G146300.1	TraesCS5A02G146300	AT3G08570	AT3G08570	Phototropic-responsive NPH3 family protein [Source:NCBI gene (formerly Entrezgene);Acc:820004]
hvu-miR168-3p	TraesCS5A02G291600.1	5.0	-1.0	1	24	2120	2144	GAUCCCGCCUU-GCACCAAGUGAAU	.:.::::::. ::::.:::::.	GGAUAUUUGGUGUUAAGGUGGGAUU	Translation	cdna chromosome:IWGSC:5A:502297972:502304941:1 gene:TraesCS5A02G291600 gene_biotype:protein_coding transcript_biotype:protein_coding	1	TRAESCS5A02G291600.1	TraesCS5A02G291600	N/A	N/A	N/A
hvu-miR168-3p	TraesCS5B02G290700.1	5.0	-1.0	1	24	2152	2176	GAUCCCGCCUU-GCACCAAGUGAAU	.:.::::::. ::::.:::::.	GGAUAUUUGGUGUUAAGGUGGGAUU	Translation	cdna chromosome:IWGSC:5B:476632053:476638835:1 gene:TraesCS5B02G290700 gene_biotype:protein_coding transcript_biotype:protein_coding	1	TRAESCS5B02G290700.1	TraesCS5B02G290700	N/A	N/A	N/A
hvu-miR168-3p	TraesCS5D02G146000.1	5.0	-1.0	1	24	762	787	GAUCCCGCCUUGCA--CCAAGUGAAU	:::::::: :::.: :::::.::	GCUCACUUGGAAUGCGACGCGGGGUC	Cleavage	cdna chromosome:IWGSC:5D:232618251:232621862:-1 gene:TraesCS5D02G146000 gene_biotype:protein_coding transcript_biotype:protein_coding	1	TRAESCS5D02G146000.1	TraesCS5D02G146000	AT3G08570	AT3G08570	Phototropic-responsive NPH3 family protein [Source:NCBI gene (formerly Entrezgene);Acc:820004]
hvu-miR168-3p	TraesCS5D02G146000.1	5.0	-1.0	1	24	762	787	GAUCCCGCCUUGCA--CCAAGUGAAU	:::::::: :::.: :::::.::	GCUCACUUGGAAUGCGACGCGGGGUC	Cleavage	cdna chromosome:IWGSC:5D:232618251:232621862:-1 gene:TraesCS5D02G146000 gene_biotype:protein_coding transcript_biotype:protein_coding	1	TRAESCS5D02G146000.1	TraesCS5D02G146000	AT3G08660	AT3G08660	Phototropic-responsive NPH3 family protein [Source:NCBI gene (formerly Entrezgene);Acc:820013]
hvu-miR168-3p	TraesCS6B02G251700.1	5.0	-1.0	1	24	875	899	GAUCCCGCCUUGCACCAA-GUGAAU	: :::: ::::::::::::: :.:	AAUCACAUUGGUGCAAGGCGUGGUA	Cleavage	cdna chromosome:IWGSC:6B:451671956:451674810:1 gene:TraesCS6B02G251700 gene_biotype:protein_coding transcript_biotype:protein_coding	1	TRAESCS6B02G251700.1	TraesCS6B02G251700	N/A	N/A	N/A
hvu-miR168-3p	TraesCS6B02G251700.2	5.0	-1.0	1	24	878	902	GAUCCCGCCUUGCACCAA-GUGAAU	: :::: ::::::::::::: :.:	AAUCACAUUGGUGCAAGGCGUGGUA	Cleavage	cdna chromosome:IWGSC:6B:451671956:451674810:1 gene:TraesCS6B02G251700 gene_biotype:protein_coding transcript_biotype:protein_coding	1	TRAESCS6B02G251700.2	TraesCS6B02G251700	N/A	N/A	N/A
hvu-miR168-3p	TraesCS7A02G391700.1	5.0	-1.0	1	24	851	875	GAUCCCG-CCUUGCACCAAGUGAAU	:: :.:: :::::::: :::::::	AUGCGCUGUGUGCAAGGACGGGAUC	Cleavage	cdna chromosome:IWGSC:7A:567587282:567588737:1 gene:TraesCS7A02G391700 gene_biotype:protein_coding transcript_biotype:protein_coding	1	TRAESCS7A02G391700.1	TraesCS7A02G391700	AT1G14200	AT1G14200	RING/U-box superfamily protein [Source:NCBI gene (formerly Entrezgene);Acc:837980]
hvu-miR168-3p	TraesCS7B02G293600.1	5.0	-1.0	1	24	921	945	GAUCCCG-CCUUGCACCAAGUGAAU	:: :.:: :::::::: :::::::	AUGCGCUGUGUGCAAGGACGGGAUC	Cleavage	cdna chromosome:IWGSC:7B:530383315:530384738:1 gene:TraesCS7B02G293600 gene_biotype:protein_coding transcript_biotype:protein_coding	1	TRAESCS7B02G293600.1	TraesCS7B02G293600	AT1G14200	AT1G14200	RING/U-box superfamily protein [Source:NCBI gene (formerly Entrezgene);Acc:837980]
hvu-miR168-3p	TraesCS7D02G219400.1	5.0	-1.0	1	24	3988	4011	GAUCCCGCCUUGCACCAAGUGAAU	: :::.:: ::::.::::: .::	AGUCAUUUACUGCAGGGCGGUGUC	Cleavage	cdna chromosome:IWGSC:7D:180012473:180017623:1 gene:TraesCS7D02G219400 gene_biotype:protein_coding transcript_biotype:protein_coding	1	TRAESCS7D02G219400.1	TraesCS7D02G219400	N/A	N/A	N/A

## Sheet: lja-miR166-3p
miRNA_Acc.	Target_Acc.	Expectation	UPE$	miRNA_start	miRNA_end	Target_start	Target_end	miRNA_aligned_fragment	alignment	Target_aligned_fragment	Inhibition	Target_Desc.	Multiplicity	initial_alias	initial_ensg	ortholog_name	ortholog_ensg	description
lja-miR166-3p	TraesCS1A02G157500.1	2.0	-1.0	1	24	1104	1127	AUUUCGGACCAGGCUUCAUUCCCC	::.:::::::::::::::.: :	CUGGGAUGAAGCCUGGUCCGGAUU	Cleavage	cdna chromosome:IWGSC:1A:279732251:279742732:1 gene:TraesCS1A02G157500 gene_biotype:protein_coding transcript_biotype:protein_coding	1	TRAESCS1A02G157500.1	TraesCS1A02G157500	REV	AT5G60690	Homeobox-leucine zipper family protein / lipid-binding START domain-containing protein [Source:NCBI gene (formerly Entrezgene);Acc:836190]
lja-miR166-3p	TraesCS1B02G173900.1	2.0	-1.0	1	24	1138	1161	AUUUCGGACCAGGCUUCAUUCCCC	::.:::::::::::::::.: :	CUGGGAUGAAGCCUGGUCCGGAUU	Cleavage	cdna chromosome:IWGSC:1B:311418203:311428280:1 gene:TraesCS1B02G173900 gene_biotype:protein_coding transcript_biotype:protein_coding	1	TRAESCS1B02G173900.1	TraesCS1B02G173900	REV	AT5G60690	Homeobox-leucine zipper family protein / lipid-binding START domain-containing protein [Source:NCBI gene (formerly Entrezgene);Acc:836190]
lja-miR166-3p	TraesCS1D02G155200.1	2.0	-1.0	1	24	1066	1089	AUUUCGGACCAGGCUUCAUUCCCC	::.:::::::::::::::.: :	CUGGGAUGAAGCCUGGUCCGGAUU	Cleavage	cdna chromosome:IWGSC:1D:217635210:217645127:1 gene:TraesCS1D02G155200 gene_biotype:protein_coding transcript_biotype:protein_coding	1	TRAESCS1D02G155200.1	TraesCS1D02G155200	REV	AT5G60690	Homeobox-leucine zipper family protein / lipid-binding START domain-containing protein [Source:NCBI gene (formerly Entrezgene);Acc:836190]
lja-miR166-3p	TraesCS1D02G155200.2	2.0	-1.0	1	24	1066	1089	AUUUCGGACCAGGCUUCAUUCCCC	::.:::::::::::::::.: :	CUGGGAUGAAGCCUGGUCCGGAUU	Cleavage	cdna chromosome:IWGSC:1D:217635210:217645127:1 gene:TraesCS1D02G155200 gene_biotype:protein_coding transcript_biotype:protein_coding	1	TRAESCS1D02G155200.2	TraesCS1D02G155200	REV	AT5G60690	Homeobox-leucine zipper family protein / lipid-binding START domain-containing protein [Source:NCBI gene (formerly Entrezgene);Acc:836190]
lja-miR166-3p	TraesCS1D02G155200.3	2.0	-1.0	1	24	1066	1089	AUUUCGGACCAGGCUUCAUUCCCC	::.:::::::::::::::.: :	CUGGGAUGAAGCCUGGUCCGGAUU	Cleavage	cdna chromosome:IWGSC:1D:217635210:217645127:1 gene:TraesCS1D02G155200 gene_biotype:protein_coding transcript_biotype:protein_coding	1	TRAESCS1D02G155200.3	TraesCS1D02G155200	REV	AT5G60690	Homeobox-leucine zipper family protein / lipid-binding START domain-containing protein [Source:NCBI gene (formerly Entrezgene);Acc:836190]
lja-miR166-3p	TraesCS3A02G312800.1	2.0	-1.0	1	24	749	772	AUUUCGGACCAGGCUUCAUUCCCC	::.:::::::::::::::.: :	CUGGGAUGAAGCCUGGUCCGGAUU	Cleavage	cdna chromosome:IWGSC:3A:552610868:552615238:-1 gene:TraesCS3A02G312800 gene_biotype:protein_coding transcript_biotype:protein_coding	1	TRAESCS3A02G312800.1	TraesCS3A02G312800	ATHB-15	AT1G52150	Homeobox-leucine zipper family protein / lipid-binding START domain-containing protein [Source:NCBI gene (formerly Entrezgene);Acc:841645]
lja-miR166-3p	TraesCS3A02G312800.2	2.0	-1.0	1	24	1150	1173	AUUUCGGACCAGGCUUCAUUCCCC	::.:::::::::::::::.: :	CUGGGAUGAAGCCUGGUCCGGAUU	Cleavage	cdna chromosome:IWGSC:3A:552610868:552615759:-1 gene:TraesCS3A02G312800 gene_biotype:protein_coding transcript_biotype:protein_coding	1	TRAESCS3A02G312800.2	TraesCS3A02G312800	ATHB-15	AT1G52150	Homeobox-leucine zipper family protein / lipid-binding START domain-containing protein [Source:NCBI gene (formerly Entrezgene);Acc:841645]
lja-miR166-3p	TraesCS3B02G159100.1	2.0	-1.0	1	24	923	946	AUUUCGGACCAGGCUUCAUUCCCC	::.:::::::::::::::.: :	CUGGGAUGAAGCCUGGUCCGGAUU	Cleavage	cdna chromosome:IWGSC:3B:154220237:154225077:1 gene:TraesCS3B02G159100 gene_biotype:protein_coding transcript_biotype:protein_coding	1	TRAESCS3B02G159100.1	TraesCS3B02G159100	ATHB-15	AT1G52150	Homeobox-leucine zipper family protein / lipid-binding START domain-containing protein [Source:NCBI gene (formerly Entrezgene);Acc:841645]
lja-miR166-3p	TraesCS3B02G159100.2	2.0	-1.0	1	24	933	956	AUUUCGGACCAGGCUUCAUUCCCC	::.:::::::::::::::.: :	CUGGGAUGAAGCCUGGUCCGGAUU	Cleavage	cdna chromosome:IWGSC:3B:154220332:154225077:1 gene:TraesCS3B02G159100 gene_biotype:protein_coding transcript_biotype:protein_coding	1	TRAESCS3B02G159100.2	TraesCS3B02G159100	ATHB-15	AT1G52150	Homeobox-leucine zipper family protein / lipid-binding START domain-containing protein [Source:NCBI gene (formerly Entrezgene);Acc:841645]
lja-miR166-3p	TraesCS3D02G141500.1	2.0	-1.0	1	24	845	868	AUUUCGGACCAGGCUUCAUUCCCC	::.:::::::::::::::.: :	CUGGGAUGAAGCCUGGUCCGGAUU	Cleavage	cdna chromosome:IWGSC:3D:103645168:103649836:1 gene:TraesCS3D02G141500 gene_biotype:protein_coding transcript_biotype:protein_coding	1	TRAESCS3D02G141500.1	TraesCS3D02G141500	ATHB-15	AT1G52150	Homeobox-leucine zipper family protein / lipid-binding START domain-containing protein [Source:NCBI gene (formerly Entrezgene);Acc:841645]
lja-miR166-3p	TraesCS3D02G141500.2	2.0	-1.0	1	24	956	979	AUUUCGGACCAGGCUUCAUUCCCC	::.:::::::::::::::.: :	CUGGGAUGAAGCCUGGUCCGGAUU	Cleavage	cdna chromosome:IWGSC:3D:103645168:103649836:1 gene:TraesCS3D02G141500 gene_biotype:protein_coding transcript_biotype:protein_coding	1	TRAESCS3D02G141500.2	TraesCS3D02G141500	ATHB-15	AT1G52150	Homeobox-leucine zipper family protein / lipid-binding START domain-containing protein [Source:NCBI gene (formerly Entrezgene);Acc:841645]
lja-miR166-3p	TraesCS4B02G385200.1	2.0	-1.0	1	24	894	917	AUUUCGGACCAGGCUUCAUUCCCC	::.:::::::::::::::.: :	CUGGGAUGAAGCCUGGUCCGGAUU	Cleavage	cdna chromosome:IWGSC:4B:664152217:664160567:-1 gene:TraesCS4B02G385200 gene_biotype:protein_coding transcript_biotype:protein_coding	1	TRAESCS4B02G385200.1	TraesCS4B02G385200	REV	AT5G60690	Homeobox-leucine zipper family protein / lipid-binding START domain-containing protein [Source:NCBI gene (formerly Entrezgene);Acc:836190]
lja-miR166-3p	TraesCS4D02G359600.1	2.0	-1.0	1	24	978	1001	AUUUCGGACCAGGCUUCAUUCCCC	::.:::::::::::::::.: :	CUGGGAUGAAGCCUGGUCCGGAUU	Cleavage	cdna chromosome:IWGSC:4D:506967357:506975612:1 gene:TraesCS4D02G359600 gene_biotype:protein_coding transcript_biotype:protein_coding	1	TRAESCS4D02G359600.1	TraesCS4D02G359600	REV	AT5G60690	Homeobox-leucine zipper family protein / lipid-binding START domain-containing protein [Source:NCBI gene (formerly Entrezgene);Acc:836190]
lja-miR166-3p	TraesCS5A02G043400.1	2.0	-1.0	1	24	778	801	AUUUCGGACCAGGCUUCAUUCCCC	:::::::::::::::::::.: :	UGGGAAUGAAGCCUGGUCCGGAUU	Cleavage	cdna chromosome:IWGSC:5A:39845263:39851540:1 gene:TraesCS5A02G043400 gene_biotype:protein_coding transcript_biotype:protein_coding	1	TRAESCS5A02G043400.1	TraesCS5A02G043400	N/A	N/A	N/A
lja-miR166-3p	TraesCS5A02G375800.1	2.0	-1.0	1	24	920	943	AUUUCGGACCAGGCUUCAUUCCCC	::.:::::::::::::::.: :	UUGGGAUGAAGCCUGGUCCGGAUU	Cleavage	cdna chromosome:IWGSC:5A:573645407:573651009:1 gene:TraesCS5A02G375800 gene_biotype:protein_coding transcript_biotype:protein_coding	1	TRAESCS5A02G375800.1	TraesCS5A02G375800	N/A	N/A	N/A
lja-miR166-3p	TraesCS5A02G549700.1	2.0	-1.0	1	24	941	964	AUUUCGGACCAGGCUUCAUUCCCC	::.:::::::::::::::.: :	CUGGGAUGAAGCCUGGUCCGGAUU	Cleavage	cdna chromosome:IWGSC:5A:703397594:703406580:1 gene:TraesCS5A02G549700 gene_biotype:protein_coding transcript_biotype:protein_coding	1	TRAESCS5A02G549700.1	TraesCS5A02G549700	REV	AT5G60690	Homeobox-leucine zipper family protein / lipid-binding START domain-containing protein [Source:NCBI gene (formerly Entrezgene);Acc:836190]
lja-miR166-3p	TraesCS5A02G549700.2	2.0	-1.0	1	24	960	983	AUUUCGGACCAGGCUUCAUUCCCC	::.:::::::::::::::.: :	CUGGGAUGAAGCCUGGUCCGGAUU	Cleavage	cdna chromosome:IWGSC:5A:703397594:703406580:1 gene:TraesCS5A02G549700 gene_biotype:protein_coding transcript_biotype:protein_coding	1	TRAESCS5A02G549700.2	TraesCS5A02G549700	REV	AT5G60690	Homeobox-leucine zipper family protein / lipid-binding START domain-containing protein [Source:NCBI gene (formerly Entrezgene);Acc:836190]
lja-miR166-3p	TraesCS5B02G047200.1	2.0	-1.0	1	24	766	789	AUUUCGGACCAGGCUUCAUUCCCC	:::::::::::::::::::.: :	UGGGAAUGAAGCCUGGUCCGGAUU	Cleavage	cdna chromosome:IWGSC:5B:53246526:53252633:1 gene:TraesCS5B02G047200 gene_biotype:protein_coding transcript_biotype:protein_coding	2	TRAESCS5B02G047200.1	TraesCS5B02G047200	N/A	N/A	N/A
lja-miR166-3p	TraesCS5B02G047200.1	2.0	-1.0	1	24	766	789	AUUUCGGACCAGGCUUCAUUCCCC	:::::::::::::::::::.: :	UGGGAAUGAAGCCUGGUCCGGAUU	Cleavage	cdna chromosome:IWGSC:5B:53246526:53252633:1 gene:TraesCS5B02G047200 gene_biotype:protein_coding transcript_biotype:protein_coding	2	TRAESCS5B02G047200.1	TraesCS5B02G047200	N/A	N/A	N/A
lja-miR166-3p	TraesCS5B02G378000.1	2.0	-1.0	1	24	779	802	AUUUCGGACCAGGCUUCAUUCCCC	::.:::::::::::::::.: :	UUGGGAUGAAGCCUGGUCCGGAUU	Cleavage	cdna chromosome:IWGSC:5B:556177355:556182834:1 gene:TraesCS5B02G378000 gene_biotype:protein_coding transcript_biotype:protein_coding	1	TRAESCS5B02G378000.1	TraesCS5B02G378000	N/A	N/A	N/A
lja-miR166-3p	TraesCS5D02G052300.1	2.0	-1.0	1	24	677	700	AUUUCGGACCAGGCUUCAUUCCCC	:::::::::::::::::::.: :	UGGGAAUGAAGCCUGGUCCGGAUU	Cleavage	cdna chromosome:IWGSC:5D:50483246:50488859:1 gene:TraesCS5D02G052300 gene_biotype:protein_coding transcript_biotype:protein_coding	2	TRAESCS5D02G052300.1	TraesCS5D02G052300	N/A	N/A	N/A
lja-miR166-3p	TraesCS5D02G052300.1	2.0	-1.0	1	24	677	700	AUUUCGGACCAGGCUUCAUUCCCC	:::::::::::::::::::.: :	UGGGAAUGAAGCCUGGUCCGGAUU	Cleavage	cdna chromosome:IWGSC:5D:50483246:50488859:1 gene:TraesCS5D02G052300 gene_biotype:protein_coding transcript_biotype:protein_coding	2	TRAESCS5D02G052300.1	TraesCS5D02G052300	N/A	N/A	N/A
lja-miR166-3p	TraesCS5D02G385300.1	2.0	-1.0	1	24	879	902	AUUUCGGACCAGGCUUCAUUCCCC	::.:::::::::::::::.: :	UUGGGAUGAAGCCUGGUCCGGAUU	Cleavage	cdna chromosome:IWGSC:5D:454414059:454419771:1 gene:TraesCS5D02G385300 gene_biotype:protein_coding transcript_biotype:protein_coding	1	TRAESCS5D02G385300.1	TraesCS5D02G385300	N/A	N/A	N/A
lja-miR166-3p	TraesCS1B02G153300.1	3.0	-1.0	1	24	880	903	AUUUCGGACCAGGCUUCAUUCCCC	:..:::: :.::::.::::.:	CUCGGGUGAAACUUGGUUCGAAGU	Cleavage	cdna chromosome:IWGSC:1B:249621690:249633361:1 gene:TraesCS1B02G153300 gene_biotype:protein_coding transcript_biotype:protein_coding	1	TRAESCS1B02G153300.1	TraesCS1B02G153300	AT3G58580	AT3G58580	DNAse I-like superfamily protein [Source:NCBI gene (formerly Entrezgene);Acc:825027]
lja-miR166-3p	TraesCS1B02G153300.1	3.0	-1.0	1	24	880	903	AUUUCGGACCAGGCUUCAUUCCCC	:..:::: :.::::.::::.:	CUCGGGUGAAACUUGGUUCGAAGU	Cleavage	cdna chromosome:IWGSC:1B:249621690:249633361:1 gene:TraesCS1B02G153300 gene_biotype:protein_coding transcript_biotype:protein_coding	1	TRAESCS1B02G153300.1	TraesCS1B02G153300	AT3G58560	AT3G58560	DNAse I-like superfamily protein [Source:NCBI gene (formerly Entrezgene);Acc:825025]
lja-miR166-3p	TraesCS1B02G153300.2	3.0	-1.0	1	24	880	903	AUUUCGGACCAGGCUUCAUUCCCC	:..:::: :.::::.::::.:	CUCGGGUGAAACUUGGUUCGAAGU	Cleavage	cdna chromosome:IWGSC:1B:249621690:249633597:1 gene:TraesCS1B02G153300 gene_biotype:protein_coding transcript_biotype:protein_coding	1	TRAESCS1B02G153300.2	TraesCS1B02G153300	AT3G58560	AT3G58560	DNAse I-like superfamily protein [Source:NCBI gene (formerly Entrezgene);Acc:825025]
lja-miR166-3p	TraesCS1B02G153300.2	3.0	-1.0	1	24	880	903	AUUUCGGACCAGGCUUCAUUCCCC	:..:::: :.::::.::::.:	CUCGGGUGAAACUUGGUUCGAAGU	Cleavage	cdna chromosome:IWGSC:1B:249621690:249633597:1 gene:TraesCS1B02G153300 gene_biotype:protein_coding transcript_biotype:protein_coding	1	TRAESCS1B02G153300.2	TraesCS1B02G153300	AT3G58580	AT3G58580	DNAse I-like superfamily protein [Source:NCBI gene (formerly Entrezgene);Acc:825027]
lja-miR166-3p	TraesCS5B02G032600.1	3.0	-1.0	1	24	174	197	AUUUCGGACCAGGCUUCAUUCCCC	: :. ::.:::::::::::..:	ACGAAGGGAGGCCUGGUCCGAGGU	Cleavage	cdna chromosome:IWGSC:5B:35576314:35579302:1 gene:TraesCS5B02G032600 gene_biotype:protein_coding transcript_biotype:protein_coding	1	TRAESCS5B02G032600.1	TraesCS5B02G032600	N/A	N/A	N/A
lja-miR166-3p	TraesCS6D02G293100.1	3.0	-1.0	1	24	1777	1800	AUUUCGGACCAGGCUUCAUUCCCC	: :::::.::.: ::::::.::	ACGUAAUGAGGCUUUGUCCGAGAU	Translation	cdna chromosome:IWGSC:6D:403802512:403807347:-1 gene:TraesCS6D02G293100 gene_biotype:protein_coding transcript_biotype:protein_coding	1	TRAESCS6D02G293100.1	TraesCS6D02G293100	SQN	AT2G15790	peptidyl-prolyl cis-trans isomerase / cyclophilin-40 (CYP40) / rotamase [Source:NCBI gene (formerly Entrezgene);Acc:816074]
lja-miR166-3p	TraesCS7B02G490300.1	3.0	-1.0	1	24	1486	1509	AUUUCGGACCAGGCUUCAUUCCCC	:.:::: :.:::::.:::::	GUUGGAUGAUGUCUGGUUCGAAAA	Cleavage	cdna chromosome:IWGSC:7B:743737243:743742481:1 gene:TraesCS7B02G490300 gene_biotype:protein_coding transcript_biotype:protein_coding	1	TRAESCS7B02G490300.1	TraesCS7B02G490300	AT3G14460	AT3G14460	LRR and NB-ARC domains-containing disease resistance protein [Source:NCBI gene (formerly Entrezgene);Acc:820669]
lja-miR166-3p	TraesCS1A02G137900.1	3.5	-1.0	1	24	814	837	AUUUCGGACCAGGCUUCAUUCCCC	:..:::: :.::::..:::.:	CUCGGGUGAAACUUGGUUUGAAGU	Cleavage	cdna chromosome:IWGSC:1A:225507558:225517408:-1 gene:TraesCS1A02G137900 gene_biotype:protein_coding transcript_biotype:protein_coding	1	TRAESCS1A02G137900.1	TraesCS1A02G137900	AT3G58560	AT3G58560	DNAse I-like superfamily protein [Source:NCBI gene (formerly Entrezgene);Acc:825025]
lja-miR166-3p	TraesCS1A02G137900.1	3.5	-1.0	1	24	814	837	AUUUCGGACCAGGCUUCAUUCCCC	:..:::: :.::::..:::.:	CUCGGGUGAAACUUGGUUUGAAGU	Cleavage	cdna chromosome:IWGSC:1A:225507558:225517408:-1 gene:TraesCS1A02G137900 gene_biotype:protein_coding transcript_biotype:protein_coding	1	TRAESCS1A02G137900.1	TraesCS1A02G137900	AT3G58580	AT3G58580	DNAse I-like superfamily protein [Source:NCBI gene (formerly Entrezgene);Acc:825027]
lja-miR166-3p	TraesCS1A02G137900.2	3.5	-1.0	1	24	814	837	AUUUCGGACCAGGCUUCAUUCCCC	:..:::: :.::::..:::.:	CUCGGGUGAAACUUGGUUUGAAGU	Cleavage	cdna chromosome:IWGSC:1A:225508356:225517408:-1 gene:TraesCS1A02G137900 gene_biotype:protein_coding transcript_biotype:protein_coding	1	TRAESCS1A02G137900.2	TraesCS1A02G137900	AT3G58580	AT3G58580	DNAse I-like superfamily protein [Source:NCBI gene (formerly Entrezgene);Acc:825027]
lja-miR166-3p	TraesCS1A02G137900.2	3.5	-1.0	1	24	814	837	AUUUCGGACCAGGCUUCAUUCCCC	:..:::: :.::::..:::.:	CUCGGGUGAAACUUGGUUUGAAGU	Cleavage	cdna chromosome:IWGSC:1A:225508356:225517408:-1 gene:TraesCS1A02G137900 gene_biotype:protein_coding transcript_biotype:protein_coding	1	TRAESCS1A02G137900.2	TraesCS1A02G137900	AT3G58560	AT3G58560	DNAse I-like superfamily protein [Source:NCBI gene (formerly Entrezgene);Acc:825025]
lja-miR166-3p	TraesCS1A02G137900.3	3.5	-1.0	1	24	814	837	AUUUCGGACCAGGCUUCAUUCCCC	:..:::: :.::::..:::.:	CUCGGGUGAAACUUGGUUUGAAGU	Cleavage	cdna chromosome:IWGSC:1A:225508644:225517408:-1 gene:TraesCS1A02G137900 gene_biotype:protein_coding transcript_biotype:protein_coding	1	TRAESCS1A02G137900.3	TraesCS1A02G137900	AT3G58580	AT3G58580	DNAse I-like superfamily protein [Source:NCBI gene (formerly Entrezgene);Acc:825027]
lja-miR166-3p	TraesCS1A02G137900.3	3.5	-1.0	1	24	814	837	AUUUCGGACCAGGCUUCAUUCCCC	:..:::: :.::::..:::.:	CUCGGGUGAAACUUGGUUUGAAGU	Cleavage	cdna chromosome:IWGSC:1A:225508644:225517408:-1 gene:TraesCS1A02G137900 gene_biotype:protein_coding transcript_biotype:protein_coding	1	TRAESCS1A02G137900.3	TraesCS1A02G137900	AT3G58560	AT3G58560	DNAse I-like superfamily protein [Source:NCBI gene (formerly Entrezgene);Acc:825025]
lja-miR166-3p	TraesCS1D02G134400.1	3.5	-1.0	1	24	814	837	AUUUCGGACCAGGCUUCAUUCCCC	:..:::: :.::::..:::.:	CUCGGGUGAAACUUGGUUUGAAGU	Cleavage	cdna chromosome:IWGSC:1D:169058244:169068672:-1 gene:TraesCS1D02G134400 gene_biotype:protein_coding transcript_biotype:protein_coding	1	TRAESCS1D02G134400.1	TraesCS1D02G134400	AT3G58580	AT3G58580	DNAse I-like superfamily protein [Source:NCBI gene (formerly Entrezgene);Acc:825027]
lja-miR166-3p	TraesCS1D02G134400.1	3.5	-1.0	1	24	814	837	AUUUCGGACCAGGCUUCAUUCCCC	:..:::: :.::::..:::.:	CUCGGGUGAAACUUGGUUUGAAGU	Cleavage	cdna chromosome:IWGSC:1D:169058244:169068672:-1 gene:TraesCS1D02G134400 gene_biotype:protein_coding transcript_biotype:protein_coding	1	TRAESCS1D02G134400.1	TraesCS1D02G134400	AT3G58560	AT3G58560	DNAse I-like superfamily protein [Source:NCBI gene (formerly Entrezgene);Acc:825025]
lja-miR166-3p	TraesCS2A02G180200.1	3.5	-1.0	1	24	1090	1113	AUUUCGGACCAGGCUUCAUUCCCC	:: ..:: :::::::: ::::.:	UGGUGGUGCAGCCUGGUGCGAAGU	Cleavage	cdna chromosome:IWGSC:2A:138915933:138919146:-1 gene:TraesCS2A02G180200 gene_biotype:protein_coding transcript_biotype:protein_coding description:Aldose 1-epimerase [Source:UniProtKB/TrEMBL;Acc:A0A096ULQ1]	1	TRAESCS2A02G180200.1	TraesCS2A02G180200	N/A	N/A	N/A
lja-miR166-3p	TraesCS2A02G180200.2	3.5	-1.0	1	24	1048	1071	AUUUCGGACCAGGCUUCAUUCCCC	:: ..:: :::::::: ::::.:	UGGUGGUGCAGCCUGGUGCGAAGU	Cleavage	cdna chromosome:IWGSC:2A:138915933:138919146:-1 gene:TraesCS2A02G180200 gene_biotype:protein_coding transcript_biotype:protein_coding description:Aldose 1-epimerase [Source:UniProtKB/TrEMBL;Acc:A0A096ULQ1]	1	TRAESCS2A02G180200.2	TraesCS2A02G180200	N/A	N/A	N/A
lja-miR166-3p	TraesCS2D02G188800.1	3.5	-1.0	1	24	746	769	AUUUCGGACCAGGCUUCAUUCCCC	:: ..:: :::::::: ::::.:	UGGUGGUGCAGCCUGGUGCGAAGU	Cleavage	cdna chromosome:IWGSC:2D:132065087:132066767:-1 gene:TraesCS2D02G188800 gene_biotype:protein_coding transcript_biotype:protein_coding description:Aldose 1-epimerase [Source:UniProtKB/TrEMBL;Acc:W5C753]	1	TRAESCS2D02G188800.1	TraesCS2D02G188800	N/A	N/A	N/A
lja-miR166-3p	TraesCS2D02G188800.2	3.5	-1.0	1	24	1093	1116	AUUUCGGACCAGGCUUCAUUCCCC	:: ..:: :::::::: ::::.:	UGGUGGUGCAGCCUGGUGCGAAGU	Cleavage	cdna chromosome:IWGSC:2D:132065087:132068328:-1 gene:TraesCS2D02G188800 gene_biotype:protein_coding transcript_biotype:protein_coding description:Aldose 1-epimerase [Source:UniProtKB/TrEMBL;Acc:W5C753]	1	TRAESCS2D02G188800.2	TraesCS2D02G188800	N/A	N/A	N/A
lja-miR166-3p	TraesCS4A02G158900.1	3.5	-1.0	1	24	537	560	AUUUCGGACCAGGCUUCAUUCCCC	:: :.:::::::::: ::::. ::	GGUGGAUGAAGCCUGCUCCGGCAU	Cleavage	cdna chromosome:IWGSC:4A:329178457:329188700:1 gene:TraesCS4A02G158900 gene_biotype:protein_coding transcript_biotype:protein_coding	1	TRAESCS4A02G158900.1	TraesCS4A02G158900	N/A	N/A	N/A
lja-miR166-3p	TraesCS4A02G158900.2	3.5	-1.0	1	24	537	560	AUUUCGGACCAGGCUUCAUUCCCC	:: :.:::::::::: ::::. ::	GGUGGAUGAAGCCUGCUCCGGCAU	Cleavage	cdna chromosome:IWGSC:4A:329178457:329188360:1 gene:TraesCS4A02G158900 gene_biotype:protein_coding transcript_biotype:protein_coding	1	TRAESCS4A02G158900.2	TraesCS4A02G158900	N/A	N/A	N/A
lja-miR166-3p	TraesCS4A02G158900.3	3.5	-1.0	1	24	537	560	AUUUCGGACCAGGCUUCAUUCCCC	:: :.:::::::::: ::::. ::	GGUGGAUGAAGCCUGCUCCGGCAU	Cleavage	cdna chromosome:IWGSC:4A:329178457:329188446:1 gene:TraesCS4A02G158900 gene_biotype:protein_coding transcript_biotype:protein_coding	1	TRAESCS4A02G158900.3	TraesCS4A02G158900	N/A	N/A	N/A
lja-miR166-3p	TraesCS4A02G429400.1	3.5	-1.0	1	24	1282	1305	AUUUCGGACCAGGCUUCAUUCCCC	::: ::::: ::.::: :.:::::	GGGAAAUGAUGCUUGGCCUGAAAU	Cleavage	cdna chromosome:IWGSC:4A:700417693:700422474:1 gene:TraesCS4A02G429400 gene_biotype:protein_coding transcript_biotype:protein_coding	1	TRAESCS4A02G429400.1	TraesCS4A02G429400	AT5G01460	AT5G01460	LMBR1-like membrane protein [Source:NCBI gene (formerly Entrezgene);Acc:831815]
lja-miR166-3p	TraesCS4A02G429400.1	3.5	-1.0	1	24	1282	1305	AUUUCGGACCAGGCUUCAUUCCCC	::: ::::: ::.::: :.:::::	GGGAAAUGAUGCUUGGCCUGAAAU	Cleavage	cdna chromosome:IWGSC:4A:700417693:700422474:1 gene:TraesCS4A02G429400 gene_biotype:protein_coding transcript_biotype:protein_coding	1	TRAESCS4A02G429400.1	TraesCS4A02G429400	AT3G08930	AT3G08930	LMBR1-like membrane protein [Source:NCBI gene (formerly Entrezgene);Acc:820042]
lja-miR166-3p	TraesCS4A02G429400.2	3.5	-1.0	1	24	1282	1305	AUUUCGGACCAGGCUUCAUUCCCC	::: ::::: ::.::: :.:::::	GGGAAAUGAUGCUUGGCCUGAAAU	Cleavage	cdna chromosome:IWGSC:4A:700417693:700422474:1 gene:TraesCS4A02G429400 gene_biotype:protein_coding transcript_biotype:protein_coding	1	TRAESCS4A02G429400.2	TraesCS4A02G429400	AT3G08930	AT3G08930	LMBR1-like membrane protein [Source:NCBI gene (formerly Entrezgene);Acc:820042]
lja-miR166-3p	TraesCS4A02G429400.2	3.5	-1.0	1	24	1282	1305	AUUUCGGACCAGGCUUCAUUCCCC	::: ::::: ::.::: :.:::::	GGGAAAUGAUGCUUGGCCUGAAAU	Cleavage	cdna chromosome:IWGSC:4A:700417693:700422474:1 gene:TraesCS4A02G429400 gene_biotype:protein_coding transcript_biotype:protein_coding	1	TRAESCS4A02G429400.2	TraesCS4A02G429400	AT5G01460	AT5G01460	LMBR1-like membrane protein [Source:NCBI gene (formerly Entrezgene);Acc:831815]
lja-miR166-3p	TraesCS4A02G429400.4	3.5	-1.0	1	24	590	613	AUUUCGGACCAGGCUUCAUUCCCC	::: ::::: ::.::: :.:::::	GGGAAAUGAUGCUUGGCCUGAAAU	Cleavage	cdna chromosome:IWGSC:4A:700419781:700422201:1 gene:TraesCS4A02G429400 gene_biotype:protein_coding transcript_biotype:protein_coding	1	TRAESCS4A02G429400.4	TraesCS4A02G429400	AT5G01460	AT5G01460	LMBR1-like membrane protein [Source:NCBI gene (formerly Entrezgene);Acc:831815]
lja-miR166-3p	TraesCS4A02G429400.4	3.5	-1.0	1	24	590	613	AUUUCGGACCAGGCUUCAUUCCCC	::: ::::: ::.::: :.:::::	GGGAAAUGAUGCUUGGCCUGAAAU	Cleavage	cdna chromosome:IWGSC:4A:700419781:700422201:1 gene:TraesCS4A02G429400 gene_biotype:protein_coding transcript_biotype:protein_coding	1	TRAESCS4A02G429400.4	TraesCS4A02G429400	AT3G08930	AT3G08930	LMBR1-like membrane protein [Source:NCBI gene (formerly Entrezgene);Acc:820042]
lja-miR166-3p	TraesCS5A02G330600.1	3.5	-1.0	1	24	391	414	AUUUCGGACCAGGCUUCAUUCCCC	.:::.::. ::::..:::::	CACAGAUGGAGUGUGGUUUGAAAU	Cleavage	cdna chromosome:IWGSC:5A:540057142:540058162:1 gene:TraesCS5A02G330600 gene_biotype:protein_coding transcript_biotype:protein_coding	1	TRAESCS5A02G330600.1	TraesCS5A02G330600	N/A	N/A	N/A
lja-miR166-3p	TraesCS5B02G331000.1	3.5	-1.0	1	24	377	400	AUUUCGGACCAGGCUUCAUUCCCC	.:::.::. ::::..:::::	CAUAGAUGGAGUGUGGUUUGAAAU	Cleavage	cdna chromosome:IWGSC:5B:515191872:515192872:1 gene:TraesCS5B02G331000 gene_biotype:protein_coding transcript_biotype:protein_coding	1	TRAESCS5B02G331000.1	TraesCS5B02G331000	N/A	N/A	N/A
lja-miR166-3p	TraesCS6B02G317600.1	3.5	-1.0	1	24	186	209	AUUUCGGACCAGGCUUCAUUCCCC	: : ::::::: ::::::.:::	UGCGCAUGAAGCACGGUCCGGAAU	Translation	cdna chromosome:IWGSC:6B:565419275:565421395:-1 gene:TraesCS6B02G317600 gene_biotype:protein_coding transcript_biotype:protein_coding	1	TRAESCS6B02G317600.1	TraesCS6B02G317600	N/A	N/A	N/A
lja-miR166-3p	TraesCS6B02G317600.2	3.5	-1.0	1	24	306	329	AUUUCGGACCAGGCUUCAUUCCCC	: : ::::::: ::::::.:::	UGCGCAUGAAGCACGGUCCGGAAU	Translation	cdna chromosome:IWGSC:6B:565419275:565421917:-1 gene:TraesCS6B02G317600 gene_biotype:protein_coding transcript_biotype:protein_coding	1	TRAESCS6B02G317600.2	TraesCS6B02G317600	N/A	N/A	N/A
lja-miR166-3p	TraesCS7A02G060000.1	3.5	-1.0	1	24	1293	1316	AUUUCGGACCAGGCUUCAUUCCCC	: : ::::: ::.::: :.:::::	GAGAAAUGAUGCUUGGCCUGAAAU	Cleavage	cdna chromosome:IWGSC:7A:29532319:29537242:-1 gene:TraesCS7A02G060000 gene_biotype:protein_coding transcript_biotype:protein_coding	1	TRAESCS7A02G060000.1	TraesCS7A02G060000	AT3G08930	AT3G08930	LMBR1-like membrane protein [Source:NCBI gene (formerly Entrezgene);Acc:820042]
lja-miR166-3p	TraesCS7A02G060000.1	3.5	-1.0	1	24	1293	1316	AUUUCGGACCAGGCUUCAUUCCCC	: : ::::: ::.::: :.:::::	GAGAAAUGAUGCUUGGCCUGAAAU	Cleavage	cdna chromosome:IWGSC:7A:29532319:29537242:-1 gene:TraesCS7A02G060000 gene_biotype:protein_coding transcript_biotype:protein_coding	1	TRAESCS7A02G060000.1	TraesCS7A02G060000	AT5G01460	AT5G01460	LMBR1-like membrane protein [Source:NCBI gene (formerly Entrezgene);Acc:831815]
lja-miR166-3p	TraesCS7B02G491700.1	3.5	-1.0	1	24	1643	1666	AUUUCGGACCAGGCUUCAUUCCCC	:.:::: :.:::::..::::	GUUGGAUGAUGUCUGGUUUGAAAA	Cleavage	cdna chromosome:IWGSC:7B:744256422:744261866:-1 gene:TraesCS7B02G491700 gene_biotype:protein_coding transcript_biotype:protein_coding	1	TRAESCS7B02G491700.1	TraesCS7B02G491700	AT3G14460	AT3G14460	LRR and NB-ARC domains-containing disease resistance protein [Source:NCBI gene (formerly Entrezgene);Acc:820669]
lja-miR166-3p	TraesCS7B02G491700.1	3.5	-1.0	1	24	1643	1666	AUUUCGGACCAGGCUUCAUUCCCC	:.:::: :.:::::..::::	GUUGGAUGAUGUCUGGUUUGAAAA	Cleavage	cdna chromosome:IWGSC:7B:744256422:744261866:-1 gene:TraesCS7B02G491700 gene_biotype:protein_coding transcript_biotype:protein_coding	1	TRAESCS7B02G491700.1	TraesCS7B02G491700	AT3G14460	AT3G14460	LRR and NB-ARC domains-containing disease resistance protein [Source:NCBI gene (formerly Entrezgene);Acc:820669]
lja-miR166-3p	TraesCS7B02G491700.2	3.5	-1.0	1	24	1643	1666	AUUUCGGACCAGGCUUCAUUCCCC	:.:::: :.:::::..::::	GUUGGAUGAUGUCUGGUUUGAAAA	Cleavage	cdna chromosome:IWGSC:7B:744256422:744261866:-1 gene:TraesCS7B02G491700 gene_biotype:protein_coding transcript_biotype:protein_coding	1	TRAESCS7B02G491700.2	TraesCS7B02G491700	AT3G14460	AT3G14460	LRR and NB-ARC domains-containing disease resistance protein [Source:NCBI gene (formerly Entrezgene);Acc:820669]
lja-miR166-3p	TraesCS7B02G491700.2	3.5	-1.0	1	24	1643	1666	AUUUCGGACCAGGCUUCAUUCCCC	:.:::: :.:::::..::::	GUUGGAUGAUGUCUGGUUUGAAAA	Cleavage	cdna chromosome:IWGSC:7B:744256422:744261866:-1 gene:TraesCS7B02G491700 gene_biotype:protein_coding transcript_biotype:protein_coding	1	TRAESCS7B02G491700.2	TraesCS7B02G491700	AT3G14460	AT3G14460	LRR and NB-ARC domains-containing disease resistance protein [Source:NCBI gene (formerly Entrezgene);Acc:820669]
lja-miR166-3p	TraesCS7B02G491700.3	3.5	-1.0	1	24	1643	1666	AUUUCGGACCAGGCUUCAUUCCCC	:.:::: :.:::::..::::	GUUGGAUGAUGUCUGGUUUGAAAA	Cleavage	cdna chromosome:IWGSC:7B:744256422:744261866:-1 gene:TraesCS7B02G491700 gene_biotype:protein_coding transcript_biotype:protein_coding	1	TRAESCS7B02G491700.3	TraesCS7B02G491700	AT3G14460	AT3G14460	LRR and NB-ARC domains-containing disease resistance protein [Source:NCBI gene (formerly Entrezgene);Acc:820669]
lja-miR166-3p	TraesCS7B02G491700.3	3.5	-1.0	1	24	1643	1666	AUUUCGGACCAGGCUUCAUUCCCC	:.:::: :.:::::..::::	GUUGGAUGAUGUCUGGUUUGAAAA	Cleavage	cdna chromosome:IWGSC:7B:744256422:744261866:-1 gene:TraesCS7B02G491700 gene_biotype:protein_coding transcript_biotype:protein_coding	1	TRAESCS7B02G491700.3	TraesCS7B02G491700	AT3G14460	AT3G14460	LRR and NB-ARC domains-containing disease resistance protein [Source:NCBI gene (formerly Entrezgene);Acc:820669]
lja-miR166-3p	TraesCS7D02G054500.1	3.5	-1.0	1	24	1378	1401	AUUUCGGACCAGGCUUCAUUCCCC	: : ::::: ::.::: :.:::::	GAGAAAUGAUGCUUGGCCUGAAAU	Cleavage	cdna chromosome:IWGSC:7D:29264513:29268870:-1 gene:TraesCS7D02G054500 gene_biotype:protein_coding transcript_biotype:protein_coding	1	TRAESCS7D02G054500.1	TraesCS7D02G054500	AT3G08930	AT3G08930	LMBR1-like membrane protein [Source:NCBI gene (formerly Entrezgene);Acc:820042]
lja-miR166-3p	TraesCS7D02G054500.1	3.5	-1.0	1	24	1378	1401	AUUUCGGACCAGGCUUCAUUCCCC	: : ::::: ::.::: :.:::::	GAGAAAUGAUGCUUGGCCUGAAAU	Cleavage	cdna chromosome:IWGSC:7D:29264513:29268870:-1 gene:TraesCS7D02G054500 gene_biotype:protein_coding transcript_biotype:protein_coding	1	TRAESCS7D02G054500.1	TraesCS7D02G054500	AT5G01460	AT5G01460	LMBR1-like membrane protein [Source:NCBI gene (formerly Entrezgene);Acc:831815]
lja-miR166-3p	TraesCS7D02G501400.1	3.5	-1.0	1	24	782	805	AUUUCGGACCAGGCUUCAUUCCCC	:: .::::::::::: :::.:.	UGGAGAUGAAGCCUGGCCCGGAGG	Cleavage	cdna chromosome:IWGSC:7D:607132174:607134935:1 gene:TraesCS7D02G501400 gene_biotype:protein_coding transcript_biotype:protein_coding	1	TRAESCS7D02G501400.1	TraesCS7D02G501400	N/A	N/A	N/A
lja-miR166-3p	TraesCS4A02G371700.1	4.0	-1.0	1	24	643	666	AUUUCGGACCAGGCUUCAUUCCCC	:::::. :.::::::.:: ::	AAAGAAUGGUGUCUGGUCUGACAU	Cleavage	cdna chromosome:IWGSC:4A:646291797:646294187:-1 gene:TraesCS4A02G371700 gene_biotype:protein_coding transcript_biotype:protein_coding	1	TRAESCS4A02G371700.1	TraesCS4A02G371700	N/A	N/A	N/A
lja-miR166-3p	TraesCS4A02G376500.1	4.0	-1.0	1	24	1205	1228	AUUUCGGACCAGGCUUCAUUCCCC	::::.:::.::::..:.: :	UUAAAAUGGAGCUUGGUUUGGAUU	Cleavage	cdna chromosome:IWGSC:4A:650870217:650872091:-1 gene:TraesCS4A02G376500 gene_biotype:protein_coding transcript_biotype:protein_coding	1	TRAESCS4A02G376500.1	TraesCS4A02G376500	MUR1	AT3G51160	NAD(P)-binding Rossmann-fold superfamily protein [Source:NCBI gene (formerly Entrezgene);Acc:824280]
lja-miR166-3p	TraesCS4A02G376500.1	4.0	-1.0	1	24	1205	1228	AUUUCGGACCAGGCUUCAUUCCCC	::::.:::.::::..:.: :	UUAAAAUGGAGCUUGGUUUGGAUU	Cleavage	cdna chromosome:IWGSC:4A:650870217:650872091:-1 gene:TraesCS4A02G376500 gene_biotype:protein_coding transcript_biotype:protein_coding	1	TRAESCS4A02G376500.1	TraesCS4A02G376500	GMD1	AT5G66280	GDP-D-mannose 4,6-dehydratase 1 [Source:NCBI gene (formerly Entrezgene);Acc:836760]
lja-miR166-3p	TraesCS6A02G069300.1	4.0	-1.0	1	24	1091	1114	AUUUCGGACCAGGCUUCAUUCCCC	:::::.: :::::::::..	ACUCAAUGAGGACUGGUCCGAGGC	Cleavage	cdna chromosome:IWGSC:6A:37450616:37453724:1 gene:TraesCS6A02G069300 gene_biotype:protein_coding transcript_biotype:protein_coding	1	TRAESCS6A02G069300.1	TraesCS6A02G069300	N/A	N/A	N/A
lja-miR166-3p	TraesCS6A02G108300.1	4.0	-1.0	1	24	625	648	AUUUCGGACCAGGCUUCAUUCCCC	::..:: .::::::::::..:	ACGGGGUGCGGCCUGGUCCGGGAG	Cleavage	cdna chromosome:IWGSC:6A:77097709:77100361:-1 gene:TraesCS6A02G108300 gene_biotype:protein_coding transcript_biotype:protein_coding	1	TRAESCS6A02G108300.1	TraesCS6A02G108300	NAC2	AT3G15510	NAC domain containing protein 2 [Source:NCBI gene (formerly Entrezgene);Acc:820790]
lja-miR166-3p	TraesCS6A02G108300.1	4.0	-1.0	1	24	625	648	AUUUCGGACCAGGCUUCAUUCCCC	::..:: .::::::::::..:	ACGGGGUGCGGCCUGGUCCGGGAG	Cleavage	cdna chromosome:IWGSC:6A:77097709:77100361:-1 gene:TraesCS6A02G108300 gene_biotype:protein_coding transcript_biotype:protein_coding	1	TRAESCS6A02G108300.1	TraesCS6A02G108300	NAM	AT1G52880	NAC (No Apical Meristem) domain transcriptional regulator superfamily protein [Source:NCBI gene (formerly Entrezgene);Acc:841721]
lja-miR166-3p	TraesCS6A02G108300.1	4.0	-1.0	1	24	625	648	AUUUCGGACCAGGCUUCAUUCCCC	::..:: .::::::::::..:	ACGGGGUGCGGCCUGGUCCGGGAG	Cleavage	cdna chromosome:IWGSC:6A:77097709:77100361:-1 gene:TraesCS6A02G108300 gene_biotype:protein_coding transcript_biotype:protein_coding	1	TRAESCS6A02G108300.1	TraesCS6A02G108300	NAC025	AT1G61110	NAC domain containing protein 25 [Source:NCBI gene (formerly Entrezgene);Acc:842404]
lja-miR166-3p	TraesCS6A02G108300.2	4.0	-1.0	1	24	625	648	AUUUCGGACCAGGCUUCAUUCCCC	::..:: .::::::::::..:	ACGGGGUGCGGCCUGGUCCGGGAG	Cleavage	cdna chromosome:IWGSC:6A:77097709:77100361:-1 gene:TraesCS6A02G108300 gene_biotype:protein_coding transcript_biotype:protein_coding	1	TRAESCS6A02G108300.2	TraesCS6A02G108300	NAC025	AT1G61110	NAC domain containing protein 25 [Source:NCBI gene (formerly Entrezgene);Acc:842404]
lja-miR166-3p	TraesCS6A02G108300.2	4.0	-1.0	1	24	625	648	AUUUCGGACCAGGCUUCAUUCCCC	::..:: .::::::::::..:	ACGGGGUGCGGCCUGGUCCGGGAG	Cleavage	cdna chromosome:IWGSC:6A:77097709:77100361:-1 gene:TraesCS6A02G108300 gene_biotype:protein_coding transcript_biotype:protein_coding	1	TRAESCS6A02G108300.2	TraesCS6A02G108300	NAM	AT1G52880	NAC (No Apical Meristem) domain transcriptional regulator superfamily protein [Source:NCBI gene (formerly Entrezgene);Acc:841721]
lja-miR166-3p	TraesCS6A02G108300.2	4.0	-1.0	1	24	625	648	AUUUCGGACCAGGCUUCAUUCCCC	::..:: .::::::::::..:	ACGGGGUGCGGCCUGGUCCGGGAG	Cleavage	cdna chromosome:IWGSC:6A:77097709:77100361:-1 gene:TraesCS6A02G108300 gene_biotype:protein_coding transcript_biotype:protein_coding	1	TRAESCS6A02G108300.2	TraesCS6A02G108300	NAC2	AT3G15510	NAC domain containing protein 2 [Source:NCBI gene (formerly Entrezgene);Acc:820790]
lja-miR166-3p	TraesCS6B02G215400.1	4.0	-1.0	1	24	1156	1179	AUUUCGGACCAGGCUUCAUUCCCC	::.:::::::::: :.: ::.:	CAGGGAUGAAGCCUGCUUCCAAGU	Cleavage	cdna chromosome:IWGSC:6B:292757437:292818209:-1 gene:TraesCS6B02G215400 gene_biotype:protein_coding transcript_biotype:protein_coding description:Probable magnesium transporter [Source:UniProtKB/TrEMBL;Acc:A0A341WYQ7]	1	TRAESCS6B02G215400.1	TraesCS6B02G215400	AT4G13800	AT4G13800	magnesium transporter NIPA (DUF803) [Source:NCBI gene (formerly Entrezgene);Acc:827014]
lja-miR166-3p	TraesCS6B02G215400.1	4.0	-1.0	1	24	1156	1179	AUUUCGGACCAGGCUUCAUUCCCC	::.:::::::::: :.: ::.:	CAGGGAUGAAGCCUGCUUCCAAGU	Cleavage	cdna chromosome:IWGSC:6B:292757437:292818209:-1 gene:TraesCS6B02G215400 gene_biotype:protein_coding transcript_biotype:protein_coding description:Probable magnesium transporter [Source:UniProtKB/TrEMBL;Acc:A0A341WYQ7]	1	TRAESCS6B02G215400.1	TraesCS6B02G215400	AT3G23870	AT3G23870	magnesium transporter NIPA (DUF803) [Source:NCBI gene (formerly Entrezgene);Acc:821970]
lja-miR166-3p	TraesCS6D02G096300.1	4.0	-1.0	1	24	444	467	AUUUCGGACCAGGCUUCAUUCCCC	::..:: .::::::::::..:	ACGGGGUGCGGCCUGGUCCGGGAG	Cleavage	cdna chromosome:IWGSC:6D:60486167:60488033:-1 gene:TraesCS6D02G096300 gene_biotype:protein_coding transcript_biotype:protein_coding	1	TRAESCS6D02G096300.1	TraesCS6D02G096300	NAC2	AT3G15510	NAC domain containing protein 2 [Source:NCBI gene (formerly Entrezgene);Acc:820790]
lja-miR166-3p	TraesCS6D02G096300.1	4.0	-1.0	1	24	444	467	AUUUCGGACCAGGCUUCAUUCCCC	::..:: .::::::::::..:	ACGGGGUGCGGCCUGGUCCGGGAG	Cleavage	cdna chromosome:IWGSC:6D:60486167:60488033:-1 gene:TraesCS6D02G096300 gene_biotype:protein_coding transcript_biotype:protein_coding	1	TRAESCS6D02G096300.1	TraesCS6D02G096300	NAM	AT1G52880	NAC (No Apical Meristem) domain transcriptional regulator superfamily protein [Source:NCBI gene (formerly Entrezgene);Acc:841721]
lja-miR166-3p	TraesCS6D02G096300.1	4.0	-1.0	1	24	444	467	AUUUCGGACCAGGCUUCAUUCCCC	::..:: .::::::::::..:	ACGGGGUGCGGCCUGGUCCGGGAG	Cleavage	cdna chromosome:IWGSC:6D:60486167:60488033:-1 gene:TraesCS6D02G096300 gene_biotype:protein_coding transcript_biotype:protein_coding	1	TRAESCS6D02G096300.1	TraesCS6D02G096300	NAC025	AT1G61110	NAC domain containing protein 25 [Source:NCBI gene (formerly Entrezgene);Acc:842404]
lja-miR166-3p	TraesCS6D02G177800.1	4.0	-1.0	1	24	1265	1288	AUUUCGGACCAGGCUUCAUUCCCC	::.:::::::::: :.: ::.:	CAGGGAUGAAGCCUGCUUCCAAGU	Cleavage	cdna chromosome:IWGSC:6D:181678607:181731086:1 gene:TraesCS6D02G177800 gene_biotype:protein_coding transcript_biotype:protein_coding description:Probable magnesium transporter [Source:UniProtKB/TrEMBL;Acc:A0A341XTN1]	1	TRAESCS6D02G177800.1	TraesCS6D02G177800	AT3G23870	AT3G23870	magnesium transporter NIPA (DUF803) [Source:NCBI gene (formerly Entrezgene);Acc:821970]
lja-miR166-3p	TraesCS6D02G177800.1	4.0	-1.0	1	24	1265	1288	AUUUCGGACCAGGCUUCAUUCCCC	::.:::::::::: :.: ::.:	CAGGGAUGAAGCCUGCUUCCAAGU	Cleavage	cdna chromosome:IWGSC:6D:181678607:181731086:1 gene:TraesCS6D02G177800 gene_biotype:protein_coding transcript_biotype:protein_coding description:Probable magnesium transporter [Source:UniProtKB/TrEMBL;Acc:A0A341XTN1]	1	TRAESCS6D02G177800.1	TraesCS6D02G177800	AT4G13800	AT4G13800	magnesium transporter NIPA (DUF803) [Source:NCBI gene (formerly Entrezgene);Acc:827014]
lja-miR166-3p	TraesCS7A02G078000.1	4.0	-1.0	1	24	1111	1134	AUUUCGGACCAGGCUUCAUUCCCC	::::.:::.::::..:.: :	UUAAAAUGGAGCUUGGUUUGGAUU	Cleavage	cdna chromosome:IWGSC:7A:42963617:42965004:1 gene:TraesCS7A02G078000 gene_biotype:protein_coding transcript_biotype:protein_coding	1	TRAESCS7A02G078000.1	TraesCS7A02G078000	GMD1	AT5G66280	GDP-D-mannose 4,6-dehydratase 1 [Source:NCBI gene (formerly Entrezgene);Acc:836760]
lja-miR166-3p	TraesCS7A02G078000.1	4.0	-1.0	1	24	1111	1134	AUUUCGGACCAGGCUUCAUUCCCC	::::.:::.::::..:.: :	UUAAAAUGGAGCUUGGUUUGGAUU	Cleavage	cdna chromosome:IWGSC:7A:42963617:42965004:1 gene:TraesCS7A02G078000 gene_biotype:protein_coding transcript_biotype:protein_coding	1	TRAESCS7A02G078000.1	TraesCS7A02G078000	MUR1	AT3G51160	NAD(P)-binding Rossmann-fold superfamily protein [Source:NCBI gene (formerly Entrezgene);Acc:824280]
lja-miR166-3p	TraesCS7A02G078000.2	4.0	-1.0	1	24	1204	1227	AUUUCGGACCAGGCUUCAUUCCCC	::::.:::.::::..:.: :	UUAAAAUGGAGCUUGGUUUGGAUU	Cleavage	cdna chromosome:IWGSC:7A:42963605:42965380:1 gene:TraesCS7A02G078000 gene_biotype:protein_coding transcript_biotype:protein_coding	1	TRAESCS7A02G078000.2	TraesCS7A02G078000	MUR1	AT3G51160	NAD(P)-binding Rossmann-fold superfamily protein [Source:NCBI gene (formerly Entrezgene);Acc:824280]
lja-miR166-3p	TraesCS7A02G078000.2	4.0	-1.0	1	24	1204	1227	AUUUCGGACCAGGCUUCAUUCCCC	::::.:::.::::..:.: :	UUAAAAUGGAGCUUGGUUUGGAUU	Cleavage	cdna chromosome:IWGSC:7A:42963605:42965380:1 gene:TraesCS7A02G078000 gene_biotype:protein_coding transcript_biotype:protein_coding	1	TRAESCS7A02G078000.2	TraesCS7A02G078000	GMD1	AT5G66280	GDP-D-mannose 4,6-dehydratase 1 [Source:NCBI gene (formerly Entrezgene);Acc:836760]
lja-miR166-3p	TraesCS7A02G082100.1	4.0	-1.0	1	24	535	558	AUUUCGGACCAGGCUUCAUUCCCC	:: :.::.: :::::::::..:	UGGAAGUGGAACCUGGUCCGGGAG	Cleavage	cdna chromosome:IWGSC:7A:47341820:47343133:1 gene:TraesCS7A02G082100 gene_biotype:protein_coding transcript_biotype:protein_coding	1	TRAESCS7A02G082100.1	TraesCS7A02G082100	CAF1a	AT3G44260	Polynucleotidyl transferase, ribonuclease H-like superfamily protein [Source:NCBI gene (formerly Entrezgene);Acc:823551]
lja-miR166-3p	TraesCS7A02G082100.1	4.0	-1.0	1	24	535	558	AUUUCGGACCAGGCUUCAUUCCCC	:: :.::.: :::::::::..:	UGGAAGUGGAACCUGGUCCGGGAG	Cleavage	cdna chromosome:IWGSC:7A:47341820:47343133:1 gene:TraesCS7A02G082100 gene_biotype:protein_coding transcript_biotype:protein_coding	1	TRAESCS7A02G082100.1	TraesCS7A02G082100	CAF1b	AT5G22250	Polynucleotidyl transferase, ribonuclease H-like superfamily protein [Source:NCBI gene (formerly Entrezgene);Acc:832285]
lja-miR166-3p	TraesCS7B02G127800.1	4.0	-1.0	1	24	738	761	AUUUCGGACCAGGCUUCAUUCCCC	:: :::::::::: ::.::.:.	UGGCAAUGAAGCCUUGUUCGGAGG	Translation	cdna chromosome:IWGSC:7B:152781941:152796993:1 gene:TraesCS7B02G127800 gene_biotype:protein_coding transcript_biotype:protein_coding	1	TRAESCS7B02G127800.1	TraesCS7B02G127800	N/A	N/A	N/A
lja-miR166-3p	TraesCS7B02G127800.2	4.0	-1.0	1	24	738	761	AUUUCGGACCAGGCUUCAUUCCCC	:: :::::::::: ::.::.:.	UGGCAAUGAAGCCUUGUUCGGAGG	Translation	cdna chromosome:IWGSC:7B:152781941:152796993:1 gene:TraesCS7B02G127800 gene_biotype:protein_coding transcript_biotype:protein_coding	1	TRAESCS7B02G127800.2	TraesCS7B02G127800	N/A	N/A	N/A
lja-miR166-3p	TraesCS1A02G308100.1	4.5	-1.0	1	24	206	229	AUUUCGGACCAGGCUUCAUUCCCC	:..::: ::::::::::.:	ACCGGGUGAUGCCUGGUCCGGACC	Cleavage	cdna chromosome:IWGSC:1A:499446387:499451521:-1 gene:TraesCS1A02G308100 gene_biotype:protein_coding transcript_biotype:protein_coding	1	TRAESCS1A02G308100.1	TraesCS1A02G308100	MYB104	AT2G26950	myb domain protein 104 [Source:NCBI gene (formerly Entrezgene);Acc:817236]
lja-miR166-3p	TraesCS1A02G308100.1	4.5	-1.0	1	24	206	229	AUUUCGGACCAGGCUUCAUUCCCC	:..::: ::::::::::.:	ACCGGGUGAUGCCUGGUCCGGACC	Cleavage	cdna chromosome:IWGSC:1A:499446387:499451521:-1 gene:TraesCS1A02G308100 gene_biotype:protein_coding transcript_biotype:protein_coding	1	TRAESCS1A02G308100.1	TraesCS1A02G308100	MYB81	AT2G26960	myb domain protein 81 [Source:NCBI gene (formerly Entrezgene);Acc:817237]
lja-miR166-3p	TraesCS1A02G308100.2	4.5	-1.0	1	24	206	229	AUUUCGGACCAGGCUUCAUUCCCC	:..::: ::::::::::.:	ACCGGGUGAUGCCUGGUCCGGACC	Cleavage	cdna chromosome:IWGSC:1A:499446387:499451521:-1 gene:TraesCS1A02G308100 gene_biotype:protein_coding transcript_biotype:protein_coding	1	TRAESCS1A02G308100.2	TraesCS1A02G308100	MYB104	AT2G26950	myb domain protein 104 [Source:NCBI gene (formerly Entrezgene);Acc:817236]
lja-miR166-3p	TraesCS1A02G308100.2	4.5	-1.0	1	24	206	229	AUUUCGGACCAGGCUUCAUUCCCC	:..::: ::::::::::.:	ACCGGGUGAUGCCUGGUCCGGACC	Cleavage	cdna chromosome:IWGSC:1A:499446387:499451521:-1 gene:TraesCS1A02G308100 gene_biotype:protein_coding transcript_biotype:protein_coding	1	TRAESCS1A02G308100.2	TraesCS1A02G308100	MYB81	AT2G26960	myb domain protein 81 [Source:NCBI gene (formerly Entrezgene);Acc:817237]
lja-miR166-3p	TraesCS1B02G318800.2	4.5	-1.0	1	24	256	279	AUUUCGGACCAGGCUUCAUUCCCC	:..::: ::::::::::.:	ACCGGGUGAUGCCUGGUCCGGACC	Cleavage	cdna chromosome:IWGSC:1B:543178343:543183999:-1 gene:TraesCS1B02G318800 gene_biotype:protein_coding transcript_biotype:protein_coding	1	TRAESCS1B02G318800.2	TraesCS1B02G318800	MYB81	AT2G26960	myb domain protein 81 [Source:NCBI gene (formerly Entrezgene);Acc:817237]
lja-miR166-3p	TraesCS1B02G318800.2	4.5	-1.0	1	24	256	279	AUUUCGGACCAGGCUUCAUUCCCC	:..::: ::::::::::.:	ACCGGGUGAUGCCUGGUCCGGACC	Cleavage	cdna chromosome:IWGSC:1B:543178343:543183999:-1 gene:TraesCS1B02G318800 gene_biotype:protein_coding transcript_biotype:protein_coding	1	TRAESCS1B02G318800.2	TraesCS1B02G318800	MYB104	AT2G26950	myb domain protein 104 [Source:NCBI gene (formerly Entrezgene);Acc:817236]
lja-miR166-3p	TraesCS1B02G318800.3	4.5	-1.0	1	24	256	279	AUUUCGGACCAGGCUUCAUUCCCC	:..::: ::::::::::.:	ACCGGGUGAUGCCUGGUCCGGACC	Cleavage	cdna chromosome:IWGSC:1B:543178343:543183999:-1 gene:TraesCS1B02G318800 gene_biotype:protein_coding transcript_biotype:protein_coding	1	TRAESCS1B02G318800.3	TraesCS1B02G318800	MYB104	AT2G26950	myb domain protein 104 [Source:NCBI gene (formerly Entrezgene);Acc:817236]
lja-miR166-3p	TraesCS1B02G318800.3	4.5	-1.0	1	24	256	279	AUUUCGGACCAGGCUUCAUUCCCC	:..::: ::::::::::.:	ACCGGGUGAUGCCUGGUCCGGACC	Cleavage	cdna chromosome:IWGSC:1B:543178343:543183999:-1 gene:TraesCS1B02G318800 gene_biotype:protein_coding transcript_biotype:protein_coding	1	TRAESCS1B02G318800.3	TraesCS1B02G318800	MYB81	AT2G26960	myb domain protein 81 [Source:NCBI gene (formerly Entrezgene);Acc:817237]
lja-miR166-3p	TraesCS2A02G224200.1	4.5	-1.0	1	24	2058	2081	AUUUCGGACCAGGCUUCAUUCCCC	: :.::::.:.: ::::.::.:	AGUGGAUGAGGUCAGGUCUGAGAA	Translation	cdna chromosome:IWGSC:2A:222593597:222600352:-1 gene:TraesCS2A02G224200 gene_biotype:protein_coding transcript_biotype:protein_coding	1	TRAESCS2A02G224200.1	TraesCS2A02G224200	AT5G55040	AT5G55040	DNA-binding bromodomain-containing protein [Source:NCBI gene (formerly Entrezgene);Acc:835595]
lja-miR166-3p	TraesCS2A02G432700.1	4.5	-1.0	1	24	1881	1904	AUUUCGGACCAGGCUUCAUUCCCC	::::. :: :::.:::: .:::::	GGGGGUUGCAGCUUGGUAUGAAAU	Cleavage	cdna chromosome:IWGSC:2A:685957045:685969245:1 gene:TraesCS2A02G432700 gene_biotype:protein_coding transcript_biotype:protein_coding description:Calcium-transporting ATPase [Source:UniProtKB/TrEMBL;Acc:A0A1D5T636]	1	TRAESCS2A02G432700.1	TraesCS2A02G432700	ACA8	AT5G57110	autoinhibited Ca2+ -ATPase [Source:NCBI gene (formerly Entrezgene);Acc:835815]
lja-miR166-3p	TraesCS2A02G432700.1	4.5	-1.0	1	24	1881	1904	AUUUCGGACCAGGCUUCAUUCCCC	::::. :: :::.:::: .:::::	GGGGGUUGCAGCUUGGUAUGAAAU	Cleavage	cdna chromosome:IWGSC:2A:685957045:685969245:1 gene:TraesCS2A02G432700 gene_biotype:protein_coding transcript_biotype:protein_coding description:Calcium-transporting ATPase [Source:UniProtKB/TrEMBL;Acc:A0A1D5T636]	1	TRAESCS2A02G432700.1	TraesCS2A02G432700	ACA9	AT3G21180	autoinhibited Ca(2+)-ATPase 9 [Source:NCBI gene (formerly Entrezgene);Acc:821671]
lja-miR166-3p	TraesCS2A02G432700.1	4.5	-1.0	1	24	1881	1904	AUUUCGGACCAGGCUUCAUUCCCC	::::. :: :::.:::: .:::::	GGGGGUUGCAGCUUGGUAUGAAAU	Cleavage	cdna chromosome:IWGSC:2A:685957045:685969245:1 gene:TraesCS2A02G432700 gene_biotype:protein_coding transcript_biotype:protein_coding description:Calcium-transporting ATPase [Source:UniProtKB/TrEMBL;Acc:A0A1D5T636]	1	TRAESCS2A02G432700.1	TraesCS2A02G432700	ACA10	AT4G29900	autoinhibited Ca(2+)-ATPase 10 [Source:NCBI gene (formerly Entrezgene);Acc:829112]
lja-miR166-3p	TraesCS2B02G274400.1	4.5	-1.0	1	24	2034	2057	AUUUCGGACCAGGCUUCAUUCCCC	: :.::::.:.: ::::.::.:	AGUGGAUGAGGUCAGGUCUGAGAA	Translation	cdna chromosome:IWGSC:2B:377526036:377532812:-1 gene:TraesCS2B02G274400 gene_biotype:protein_coding transcript_biotype:protein_coding	1	TRAESCS2B02G274400.1	TraesCS2B02G274400	AT5G55040	AT5G55040	DNA-binding bromodomain-containing protein [Source:NCBI gene (formerly Entrezgene);Acc:835595]
lja-miR166-3p	TraesCS2B02G454000.1	4.5	-1.0	1	24	2018	2041	AUUUCGGACCAGGCUUCAUUCCCC	::::. :: :::.:::: .:::::	GGGGGUUGCAGCUUGGUAUGAAAU	Cleavage	cdna chromosome:IWGSC:2B:648073433:648085027:1 gene:TraesCS2B02G454000 gene_biotype:protein_coding transcript_biotype:protein_coding description:Calcium-transporting ATPase [Source:UniProtKB/TrEMBL;Acc:A0A1D5TXM0]	1	TRAESCS2B02G454000.1	TraesCS2B02G454000	ACA10	AT4G29900	autoinhibited Ca(2+)-ATPase 10 [Source:NCBI gene (formerly Entrezgene);Acc:829112]
lja-miR166-3p	TraesCS2B02G454000.1	4.5	-1.0	1	24	2018	2041	AUUUCGGACCAGGCUUCAUUCCCC	::::. :: :::.:::: .:::::	GGGGGUUGCAGCUUGGUAUGAAAU	Cleavage	cdna chromosome:IWGSC:2B:648073433:648085027:1 gene:TraesCS2B02G454000 gene_biotype:protein_coding transcript_biotype:protein_coding description:Calcium-transporting ATPase [Source:UniProtKB/TrEMBL;Acc:A0A1D5TXM0]	1	TRAESCS2B02G454000.1	TraesCS2B02G454000	ACA9	AT3G21180	autoinhibited Ca(2+)-ATPase 9 [Source:NCBI gene (formerly Entrezgene);Acc:821671]
lja-miR166-3p	TraesCS2B02G454000.1	4.5	-1.0	1	24	2018	2041	AUUUCGGACCAGGCUUCAUUCCCC	::::. :: :::.:::: .:::::	GGGGGUUGCAGCUUGGUAUGAAAU	Cleavage	cdna chromosome:IWGSC:2B:648073433:648085027:1 gene:TraesCS2B02G454000 gene_biotype:protein_coding transcript_biotype:protein_coding description:Calcium-transporting ATPase [Source:UniProtKB/TrEMBL;Acc:A0A1D5TXM0]	1	TRAESCS2B02G454000.1	TraesCS2B02G454000	ACA8	AT5G57110	autoinhibited Ca2+ -ATPase [Source:NCBI gene (formerly Entrezgene);Acc:835815]
lja-miR166-3p	TraesCS2B02G454000.2	4.5	-1.0	1	24	2018	2041	AUUUCGGACCAGGCUUCAUUCCCC	::::. :: :::.:::: .:::::	GGGGGUUGCAGCUUGGUAUGAAAU	Cleavage	cdna chromosome:IWGSC:2B:648073433:648085027:1 gene:TraesCS2B02G454000 gene_biotype:protein_coding transcript_biotype:protein_coding description:Calcium-transporting ATPase [Source:UniProtKB/TrEMBL;Acc:A0A1D5TXM0]	1	TRAESCS2B02G454000.2	TraesCS2B02G454000	ACA8	AT5G57110	autoinhibited Ca2+ -ATPase [Source:NCBI gene (formerly Entrezgene);Acc:835815]
lja-miR166-3p	TraesCS2B02G454000.2	4.5	-1.0	1	24	2018	2041	AUUUCGGACCAGGCUUCAUUCCCC	::::. :: :::.:::: .:::::	GGGGGUUGCAGCUUGGUAUGAAAU	Cleavage	cdna chromosome:IWGSC:2B:648073433:648085027:1 gene:TraesCS2B02G454000 gene_biotype:protein_coding transcript_biotype:protein_coding description:Calcium-transporting ATPase [Source:UniProtKB/TrEMBL;Acc:A0A1D5TXM0]	1	TRAESCS2B02G454000.2	TraesCS2B02G454000	ACA9	AT3G21180	autoinhibited Ca(2+)-ATPase 9 [Source:NCBI gene (formerly Entrezgene);Acc:821671]
lja-miR166-3p	TraesCS2B02G454000.2	4.5	-1.0	1	24	2018	2041	AUUUCGGACCAGGCUUCAUUCCCC	::::. :: :::.:::: .:::::	GGGGGUUGCAGCUUGGUAUGAAAU	Cleavage	cdna chromosome:IWGSC:2B:648073433:648085027:1 gene:TraesCS2B02G454000 gene_biotype:protein_coding transcript_biotype:protein_coding description:Calcium-transporting ATPase [Source:UniProtKB/TrEMBL;Acc:A0A1D5TXM0]	1	TRAESCS2B02G454000.2	TraesCS2B02G454000	ACA10	AT4G29900	autoinhibited Ca(2+)-ATPase 10 [Source:NCBI gene (formerly Entrezgene);Acc:829112]
lja-miR166-3p	TraesCS2D02G230500.1	4.5	-1.0	1	24	2147	2170	AUUUCGGACCAGGCUUCAUUCCCC	: :.::::.:.: ::::.::.:	AGUGGAUGAGGUCGGGUCUGAGAA	Translation	cdna chromosome:IWGSC:2D:201153439:201160234:-1 gene:TraesCS2D02G230500 gene_biotype:protein_coding transcript_biotype:protein_coding	1	TRAESCS2D02G230500.1	TraesCS2D02G230500	AT5G55040	AT5G55040	DNA-binding bromodomain-containing protein [Source:NCBI gene (formerly Entrezgene);Acc:835595]
lja-miR166-3p	TraesCS2D02G430700.1	4.5	-1.0	1	24	1816	1839	AUUUCGGACCAGGCUUCAUUCCCC	::::. :: :::.:::: .:::::	GGGGGUUGCAGCUUGGUAUGAAAU	Cleavage	cdna chromosome:IWGSC:2D:543189907:543201253:1 gene:TraesCS2D02G430700 gene_biotype:protein_coding transcript_biotype:protein_coding description:Calcium-transporting ATPase [Source:UniProtKB/TrEMBL;Acc:A0A341RHW8]	1	TRAESCS2D02G430700.1	TraesCS2D02G430700	ACA9	AT3G21180	autoinhibited Ca(2+)-ATPase 9 [Source:NCBI gene (formerly Entrezgene);Acc:821671]
lja-miR166-3p	TraesCS2D02G430700.1	4.5	-1.0	1	24	1816	1839	AUUUCGGACCAGGCUUCAUUCCCC	::::. :: :::.:::: .:::::	GGGGGUUGCAGCUUGGUAUGAAAU	Cleavage	cdna chromosome:IWGSC:2D:543189907:543201253:1 gene:TraesCS2D02G430700 gene_biotype:protein_coding transcript_biotype:protein_coding description:Calcium-transporting ATPase [Source:UniProtKB/TrEMBL;Acc:A0A341RHW8]	1	TRAESCS2D02G430700.1	TraesCS2D02G430700	ACA8	AT5G57110	autoinhibited Ca2+ -ATPase [Source:NCBI gene (formerly Entrezgene);Acc:835815]
lja-miR166-3p	TraesCS2D02G430700.1	4.5	-1.0	1	24	1816	1839	AUUUCGGACCAGGCUUCAUUCCCC	::::. :: :::.:::: .:::::	GGGGGUUGCAGCUUGGUAUGAAAU	Cleavage	cdna chromosome:IWGSC:2D:543189907:543201253:1 gene:TraesCS2D02G430700 gene_biotype:protein_coding transcript_biotype:protein_coding description:Calcium-transporting ATPase [Source:UniProtKB/TrEMBL;Acc:A0A341RHW8]	1	TRAESCS2D02G430700.1	TraesCS2D02G430700	ACA10	AT4G29900	autoinhibited Ca(2+)-ATPase 10 [Source:NCBI gene (formerly Entrezgene);Acc:829112]
lja-miR166-3p	TraesCS2D02G430700.2	4.5	-1.0	1	24	1766	1789	AUUUCGGACCAGGCUUCAUUCCCC	::::. :: :::.:::: .:::::	GGGGGUUGCAGCUUGGUAUGAAAU	Cleavage	cdna chromosome:IWGSC:2D:543189907:543201253:1 gene:TraesCS2D02G430700 gene_biotype:protein_coding transcript_biotype:protein_coding description:Calcium-transporting ATPase [Source:UniProtKB/TrEMBL;Acc:A0A341RHW8]	1	TRAESCS2D02G430700.2	TraesCS2D02G430700	ACA10	AT4G29900	autoinhibited Ca(2+)-ATPase 10 [Source:NCBI gene (formerly Entrezgene);Acc:829112]
lja-miR166-3p	TraesCS2D02G430700.2	4.5	-1.0	1	24	1766	1789	AUUUCGGACCAGGCUUCAUUCCCC	::::. :: :::.:::: .:::::	GGGGGUUGCAGCUUGGUAUGAAAU	Cleavage	cdna chromosome:IWGSC:2D:543189907:543201253:1 gene:TraesCS2D02G430700 gene_biotype:protein_coding transcript_biotype:protein_coding description:Calcium-transporting ATPase [Source:UniProtKB/TrEMBL;Acc:A0A341RHW8]	1	TRAESCS2D02G430700.2	TraesCS2D02G430700	ACA8	AT5G57110	autoinhibited Ca2+ -ATPase [Source:NCBI gene (formerly Entrezgene);Acc:835815]
lja-miR166-3p	TraesCS2D02G430700.2	4.5	-1.0	1	24	1766	1789	AUUUCGGACCAGGCUUCAUUCCCC	::::. :: :::.:::: .:::::	GGGGGUUGCAGCUUGGUAUGAAAU	Cleavage	cdna chromosome:IWGSC:2D:543189907:543201253:1 gene:TraesCS2D02G430700 gene_biotype:protein_coding transcript_biotype:protein_coding description:Calcium-transporting ATPase [Source:UniProtKB/TrEMBL;Acc:A0A341RHW8]	1	TRAESCS2D02G430700.2	TraesCS2D02G430700	ACA9	AT3G21180	autoinhibited Ca(2+)-ATPase 9 [Source:NCBI gene (formerly Entrezgene);Acc:821671]
lja-miR166-3p	TraesCS3D02G418900.1	4.5	-1.0	1	24	1961	1984	AUUUCGGACCAGGCUUCAUUCCCC	::::. :.: .:::::.:::.::	AGGGAGCGGAUUCUGGUUCGAGAU	Cleavage	cdna chromosome:IWGSC:3D:531369583:531372572:-1 gene:TraesCS3D02G418900 gene_biotype:protein_coding transcript_biotype:protein_coding	1	TRAESCS3D02G418900.1	TraesCS3D02G418900	AT1G56145	AT1G56145	Leucine-rich repeat transmembrane protein kinase [Source:NCBI gene (formerly Entrezgene);Acc:842067]
lja-miR166-3p	TraesCS3D02G418900.1	4.5	-1.0	1	24	1961	1984	AUUUCGGACCAGGCUUCAUUCCCC	::::. :.: .:::::.:::.::	AGGGAGCGGAUUCUGGUUCGAGAU	Cleavage	cdna chromosome:IWGSC:3D:531369583:531372572:-1 gene:TraesCS3D02G418900 gene_biotype:protein_coding transcript_biotype:protein_coding	1	TRAESCS3D02G418900.1	TraesCS3D02G418900	AT1G56130	AT1G56130	Leucine-rich repeat transmembrane protein kinase [Source:NCBI gene (formerly Entrezgene);Acc:842065]
lja-miR166-3p	TraesCS3D02G418900.1	4.5	-1.0	1	24	1961	1984	AUUUCGGACCAGGCUUCAUUCCCC	::::. :.: .:::::.:::.::	AGGGAGCGGAUUCUGGUUCGAGAU	Cleavage	cdna chromosome:IWGSC:3D:531369583:531372572:-1 gene:TraesCS3D02G418900 gene_biotype:protein_coding transcript_biotype:protein_coding	1	TRAESCS3D02G418900.1	TraesCS3D02G418900	AT1G56140	AT1G56140	Leucine-rich repeat transmembrane protein kinase [Source:NCBI gene (formerly Entrezgene);Acc:842066]
lja-miR166-3p	TraesCS3D02G418900.1	4.5	-1.0	1	24	1961	1984	AUUUCGGACCAGGCUUCAUUCCCC	::::. :.: .:::::.:::.::	AGGGAGCGGAUUCUGGUUCGAGAU	Cleavage	cdna chromosome:IWGSC:3D:531369583:531372572:-1 gene:TraesCS3D02G418900 gene_biotype:protein_coding transcript_biotype:protein_coding	1	TRAESCS3D02G418900.1	TraesCS3D02G418900	AT1G56120	AT1G56120	Leucine-rich repeat transmembrane protein kinase [Source:NCBI gene (formerly Entrezgene);Acc:842064]
lja-miR166-3p	TraesCS3D02G418900.2	4.5	-1.0	1	24	2258	2281	AUUUCGGACCAGGCUUCAUUCCCC	::::. :.: .:::::.:::.::	AGGGAGCGGAUUCUGGUUCGAGAU	Cleavage	cdna chromosome:IWGSC:3D:531369583:531373296:-1 gene:TraesCS3D02G418900 gene_biotype:protein_coding transcript_biotype:protein_coding	1	TRAESCS3D02G418900.2	TraesCS3D02G418900	AT1G56120	AT1G56120	Leucine-rich repeat transmembrane protein kinase [Source:NCBI gene (formerly Entrezgene);Acc:842064]
lja-miR166-3p	TraesCS3D02G418900.2	4.5	-1.0	1	24	2258	2281	AUUUCGGACCAGGCUUCAUUCCCC	::::. :.: .:::::.:::.::	AGGGAGCGGAUUCUGGUUCGAGAU	Cleavage	cdna chromosome:IWGSC:3D:531369583:531373296:-1 gene:TraesCS3D02G418900 gene_biotype:protein_coding transcript_biotype:protein_coding	1	TRAESCS3D02G418900.2	TraesCS3D02G418900	AT1G56140	AT1G56140	Leucine-rich repeat transmembrane protein kinase [Source:NCBI gene (formerly Entrezgene);Acc:842066]
lja-miR166-3p	TraesCS3D02G418900.2	4.5	-1.0	1	24	2258	2281	AUUUCGGACCAGGCUUCAUUCCCC	::::. :.: .:::::.:::.::	AGGGAGCGGAUUCUGGUUCGAGAU	Cleavage	cdna chromosome:IWGSC:3D:531369583:531373296:-1 gene:TraesCS3D02G418900 gene_biotype:protein_coding transcript_biotype:protein_coding	1	TRAESCS3D02G418900.2	TraesCS3D02G418900	AT1G56145	AT1G56145	Leucine-rich repeat transmembrane protein kinase [Source:NCBI gene (formerly Entrezgene);Acc:842067]
lja-miR166-3p	TraesCS3D02G418900.2	4.5	-1.0	1	24	2258	2281	AUUUCGGACCAGGCUUCAUUCCCC	::::. :.: .:::::.:::.::	AGGGAGCGGAUUCUGGUUCGAGAU	Cleavage	cdna chromosome:IWGSC:3D:531369583:531373296:-1 gene:TraesCS3D02G418900 gene_biotype:protein_coding transcript_biotype:protein_coding	1	TRAESCS3D02G418900.2	TraesCS3D02G418900	AT1G56130	AT1G56130	Leucine-rich repeat transmembrane protein kinase [Source:NCBI gene (formerly Entrezgene);Acc:842065]
lja-miR166-3p	TraesCS3D02G418900.3	4.5	-1.0	1	24	2051	2074	AUUUCGGACCAGGCUUCAUUCCCC	::::. :.: .:::::.:::.::	AGGGAGCGGAUUCUGGUUCGAGAU	Cleavage	cdna chromosome:IWGSC:3D:531369583:531372800:-1 gene:TraesCS3D02G418900 gene_biotype:protein_coding transcript_biotype:protein_coding	1	TRAESCS3D02G418900.3	TraesCS3D02G418900	AT1G56140	AT1G56140	Leucine-rich repeat transmembrane protein kinase [Source:NCBI gene (formerly Entrezgene);Acc:842066]
lja-miR166-3p	TraesCS3D02G418900.3	4.5	-1.0	1	24	2051	2074	AUUUCGGACCAGGCUUCAUUCCCC	::::. :.: .:::::.:::.::	AGGGAGCGGAUUCUGGUUCGAGAU	Cleavage	cdna chromosome:IWGSC:3D:531369583:531372800:-1 gene:TraesCS3D02G418900 gene_biotype:protein_coding transcript_biotype:protein_coding	1	TRAESCS3D02G418900.3	TraesCS3D02G418900	AT1G56145	AT1G56145	Leucine-rich repeat transmembrane protein kinase [Source:NCBI gene (formerly Entrezgene);Acc:842067]
lja-miR166-3p	TraesCS3D02G418900.3	4.5	-1.0	1	24	2051	2074	AUUUCGGACCAGGCUUCAUUCCCC	::::. :.: .:::::.:::.::	AGGGAGCGGAUUCUGGUUCGAGAU	Cleavage	cdna chromosome:IWGSC:3D:531369583:531372800:-1 gene:TraesCS3D02G418900 gene_biotype:protein_coding transcript_biotype:protein_coding	1	TRAESCS3D02G418900.3	TraesCS3D02G418900	AT1G56130	AT1G56130	Leucine-rich repeat transmembrane protein kinase [Source:NCBI gene (formerly Entrezgene);Acc:842065]
lja-miR166-3p	TraesCS3D02G418900.3	4.5	-1.0	1	24	2051	2074	AUUUCGGACCAGGCUUCAUUCCCC	::::. :.: .:::::.:::.::	AGGGAGCGGAUUCUGGUUCGAGAU	Cleavage	cdna chromosome:IWGSC:3D:531369583:531372800:-1 gene:TraesCS3D02G418900 gene_biotype:protein_coding transcript_biotype:protein_coding	1	TRAESCS3D02G418900.3	TraesCS3D02G418900	AT1G56120	AT1G56120	Leucine-rich repeat transmembrane protein kinase [Source:NCBI gene (formerly Entrezgene);Acc:842064]
lja-miR166-3p	TraesCS4A02G378400.1	4.5	-1.0	1	24	2081	2104	AUUUCGGACCAGGCUUCAUUCCCC	:: :.:::: :::::: :.::.:	GGCGGAUGACGCCUGGGCUGAGAA	Cleavage	cdna chromosome:IWGSC:4A:655623729:655627496:-1 gene:TraesCS4A02G378400 gene_biotype:protein_coding transcript_biotype:protein_coding description:Mediator of RNA polymerase II transcription subunit 17 [Source:UniProtKB/TrEMBL;Acc:A0A1D5X2K5]	1	TRAESCS4A02G378400.1	TraesCS4A02G378400	AT5G20170	AT5G20170	RNA polymerase II transcription mediator [Source:NCBI gene (formerly Entrezgene);Acc:832140]
lja-miR166-3p	TraesCS4B02G166300.1	4.5	-1.0	1	24	311	334	AUUUCGGACCAGGCUUCAUUCCCC	:: :.: :::::::: ::::. ::	GGUGGACGAAGCCUGCUCCGGCAU	Cleavage	cdna chromosome:IWGSC:4B:358474944:358484693:-1 gene:TraesCS4B02G166300 gene_biotype:protein_coding transcript_biotype:protein_coding	1	TRAESCS4B02G166300.1	TraesCS4B02G166300	N/A	N/A	N/A
lja-miR166-3p	TraesCS4B02G166300.2	4.5	-1.0	1	24	311	334	AUUUCGGACCAGGCUUCAUUCCCC	:: :.: :::::::: ::::. ::	GGUGGACGAAGCCUGCUCCGGCAU	Cleavage	cdna chromosome:IWGSC:4B:358474944:358484693:-1 gene:TraesCS4B02G166300 gene_biotype:protein_coding transcript_biotype:protein_coding	1	TRAESCS4B02G166300.2	TraesCS4B02G166300	N/A	N/A	N/A
lja-miR166-3p	TraesCS4D02G166400.1	4.5	-1.0	1	24	472	495	AUUUCGGACCAGGCUUCAUUCCCC	:: :.: :::::::: ::::. ::	GGUGGACGAAGCCUGCUCCGGCAU	Cleavage	cdna chromosome:IWGSC:4D:281292959:281303235:-1 gene:TraesCS4D02G166400 gene_biotype:protein_coding transcript_biotype:protein_coding	1	TRAESCS4D02G166400.1	TraesCS4D02G166400	N/A	N/A	N/A
lja-miR166-3p	TraesCS4D02G166400.2	4.5	-1.0	1	24	472	495	AUUUCGGACCAGGCUUCAUUCCCC	:: :.: :::::::: ::::. ::	GGUGGACGAAGCCUGCUCCGGCAU	Cleavage	cdna chromosome:IWGSC:4D:281292959:281303235:-1 gene:TraesCS4D02G166400 gene_biotype:protein_coding transcript_biotype:protein_coding	1	TRAESCS4D02G166400.2	TraesCS4D02G166400	N/A	N/A	N/A
lja-miR166-3p	TraesCS4D02G166400.3	4.5	-1.0	1	24	472	495	AUUUCGGACCAGGCUUCAUUCCCC	:: :.: :::::::: ::::. ::	GGUGGACGAAGCCUGCUCCGGCAU	Cleavage	cdna chromosome:IWGSC:4D:281292959:281303235:-1 gene:TraesCS4D02G166400 gene_biotype:protein_coding transcript_biotype:protein_coding	1	TRAESCS4D02G166400.3	TraesCS4D02G166400	N/A	N/A	N/A
lja-miR166-3p	TraesCS5B02G044700.1	4.5	-1.0	1	24	548	571	AUUUCGGACCAGGCUUCAUUCCCC	::::. :::::::::: ::::.	AGGGAGGGAAGCCUGGUGCGAAGA	Cleavage	cdna chromosome:IWGSC:5B:50275048:50275716:-1 gene:TraesCS5B02G044700 gene_biotype:protein_coding transcript_biotype:protein_coding	1	TRAESCS5B02G044700.1	TraesCS5B02G044700	N/A	N/A	N/A
lja-miR166-3p	TraesCS5B02G047200.1	4.5	-1.0	1	24	2431	2454	AUUUCGGACCAGGCUUCAUUCCCC	::::::::: ::::: .:	GCUCUCUGAAGCCUGCUCCGAUGU	Cleavage	cdna chromosome:IWGSC:5B:53246526:53252633:1 gene:TraesCS5B02G047200 gene_biotype:protein_coding transcript_biotype:protein_coding	2	TRAESCS5B02G047200.1	TraesCS5B02G047200	N/A	N/A	N/A
lja-miR166-3p	TraesCS5B02G047200.1	4.5	-1.0	1	24	2431	2454	AUUUCGGACCAGGCUUCAUUCCCC	::::::::: ::::: .:	GCUCUCUGAAGCCUGCUCCGAUGU	Cleavage	cdna chromosome:IWGSC:5B:53246526:53252633:1 gene:TraesCS5B02G047200 gene_biotype:protein_coding transcript_biotype:protein_coding	2	TRAESCS5B02G047200.1	TraesCS5B02G047200	N/A	N/A	N/A
lja-miR166-3p	TraesCS5B02G159900.1	4.5	-1.0	1	24	15	38	AUUUCGGACCAGGCUUCAUUCCCC	:: :. :.::::: ::::::::	CGGCAGAGGAGCCUCGUCCGAAAA	Translation	cdna chromosome:IWGSC:5B:294553577:294577527:1 gene:TraesCS5B02G159900 gene_biotype:protein_coding transcript_biotype:protein_coding description:Structural maintenance of chromosomes protein 6 [Source:UniProtKB/TrEMBL;Acc:A0A1D5Z7F3]	1	TRAESCS5B02G159900.1	TraesCS5B02G159900	MIM	AT5G61460	P-loop containing nucleoside triphosphate hydrolases superfamily protein [Source:NCBI gene (formerly Entrezgene);Acc:836267]
lja-miR166-3p	TraesCS5B02G159900.1	4.5	-1.0	1	24	15	38	AUUUCGGACCAGGCUUCAUUCCCC	:: :. :.::::: ::::::::	CGGCAGAGGAGCCUCGUCCGAAAA	Translation	cdna chromosome:IWGSC:5B:294553577:294577527:1 gene:TraesCS5B02G159900 gene_biotype:protein_coding transcript_biotype:protein_coding description:Structural maintenance of chromosomes protein 6 [Source:UniProtKB/TrEMBL;Acc:A0A1D5Z7F3]	1	TRAESCS5B02G159900.1	TraesCS5B02G159900	SMC6A	AT5G07660	structural maintenance of chromosomes 6A [Source:NCBI gene (formerly Entrezgene);Acc:830659]
lja-miR166-3p	TraesCS5B02G159900.2	4.5	-1.0	1	24	15	38	AUUUCGGACCAGGCUUCAUUCCCC	:: :. :.::::: ::::::::	CGGCAGAGGAGCCUCGUCCGAAAA	Translation	cdna chromosome:IWGSC:5B:294553577:294577527:1 gene:TraesCS5B02G159900 gene_biotype:protein_coding transcript_biotype:protein_coding description:Structural maintenance of chromosomes protein 6 [Source:UniProtKB/TrEMBL;Acc:A0A1D5Z7F3]	1	TRAESCS5B02G159900.2	TraesCS5B02G159900	MIM	AT5G61460	P-loop containing nucleoside triphosphate hydrolases superfamily protein [Source:NCBI gene (formerly Entrezgene);Acc:836267]
lja-miR166-3p	TraesCS5B02G159900.2	4.5	-1.0	1	24	15	38	AUUUCGGACCAGGCUUCAUUCCCC	:: :. :.::::: ::::::::	CGGCAGAGGAGCCUCGUCCGAAAA	Translation	cdna chromosome:IWGSC:5B:294553577:294577527:1 gene:TraesCS5B02G159900 gene_biotype:protein_coding transcript_biotype:protein_coding description:Structural maintenance of chromosomes protein 6 [Source:UniProtKB/TrEMBL;Acc:A0A1D5Z7F3]	1	TRAESCS5B02G159900.2	TraesCS5B02G159900	SMC6A	AT5G07660	structural maintenance of chromosomes 6A [Source:NCBI gene (formerly Entrezgene);Acc:830659]
lja-miR166-3p	TraesCS5B02G159900.3	4.5	-1.0	1	24	15	38	AUUUCGGACCAGGCUUCAUUCCCC	:: :. :.::::: ::::::::	CGGCAGAGGAGCCUCGUCCGAAAA	Translation	cdna chromosome:IWGSC:5B:294553577:294577532:1 gene:TraesCS5B02G159900 gene_biotype:protein_coding transcript_biotype:protein_coding description:Structural maintenance of chromosomes protein 6 [Source:UniProtKB/TrEMBL;Acc:A0A1D5Z7F3]	1	TRAESCS5B02G159900.3	TraesCS5B02G159900	SMC6A	AT5G07660	structural maintenance of chromosomes 6A [Source:NCBI gene (formerly Entrezgene);Acc:830659]
lja-miR166-3p	TraesCS5B02G159900.3	4.5	-1.0	1	24	15	38	AUUUCGGACCAGGCUUCAUUCCCC	:: :. :.::::: ::::::::	CGGCAGAGGAGCCUCGUCCGAAAA	Translation	cdna chromosome:IWGSC:5B:294553577:294577532:1 gene:TraesCS5B02G159900 gene_biotype:protein_coding transcript_biotype:protein_coding description:Structural maintenance of chromosomes protein 6 [Source:UniProtKB/TrEMBL;Acc:A0A1D5Z7F3]	1	TRAESCS5B02G159900.3	TraesCS5B02G159900	MIM	AT5G61460	P-loop containing nucleoside triphosphate hydrolases superfamily protein [Source:NCBI gene (formerly Entrezgene);Acc:836267]
lja-miR166-3p	TraesCS5B02G159900.4	4.5	-1.0	1	24	15	38	AUUUCGGACCAGGCUUCAUUCCCC	:: :. :.::::: ::::::::	CGGCAGAGGAGCCUCGUCCGAAAA	Translation	cdna chromosome:IWGSC:5B:294553577:294577532:1 gene:TraesCS5B02G159900 gene_biotype:protein_coding transcript_biotype:protein_coding description:Structural maintenance of chromosomes protein 6 [Source:UniProtKB/TrEMBL;Acc:A0A1D5Z7F3]	1	TRAESCS5B02G159900.4	TraesCS5B02G159900	MIM	AT5G61460	P-loop containing nucleoside triphosphate hydrolases superfamily protein [Source:NCBI gene (formerly Entrezgene);Acc:836267]
lja-miR166-3p	TraesCS5B02G159900.4	4.5	-1.0	1	24	15	38	AUUUCGGACCAGGCUUCAUUCCCC	:: :. :.::::: ::::::::	CGGCAGAGGAGCCUCGUCCGAAAA	Translation	cdna chromosome:IWGSC:5B:294553577:294577532:1 gene:TraesCS5B02G159900 gene_biotype:protein_coding transcript_biotype:protein_coding description:Structural maintenance of chromosomes protein 6 [Source:UniProtKB/TrEMBL;Acc:A0A1D5Z7F3]	1	TRAESCS5B02G159900.4	TraesCS5B02G159900	SMC6A	AT5G07660	structural maintenance of chromosomes 6A [Source:NCBI gene (formerly Entrezgene);Acc:830659]
lja-miR166-3p	TraesCS5B02G159900.5	4.5	-1.0	1	24	15	38	AUUUCGGACCAGGCUUCAUUCCCC	:: :. :.::::: ::::::::	CGGCAGAGGAGCCUCGUCCGAAAA	Translation	cdna chromosome:IWGSC:5B:294553577:294577801:1 gene:TraesCS5B02G159900 gene_biotype:protein_coding transcript_biotype:protein_coding description:Structural maintenance of chromosomes protein 6 [Source:UniProtKB/TrEMBL;Acc:A0A1D5Z7F3]	1	TRAESCS5B02G159900.5	TraesCS5B02G159900	SMC6A	AT5G07660	structural maintenance of chromosomes 6A [Source:NCBI gene (formerly Entrezgene);Acc:830659]
lja-miR166-3p	TraesCS5B02G159900.5	4.5	-1.0	1	24	15	38	AUUUCGGACCAGGCUUCAUUCCCC	:: :. :.::::: ::::::::	CGGCAGAGGAGCCUCGUCCGAAAA	Translation	cdna chromosome:IWGSC:5B:294553577:294577801:1 gene:TraesCS5B02G159900 gene_biotype:protein_coding transcript_biotype:protein_coding description:Structural maintenance of chromosomes protein 6 [Source:UniProtKB/TrEMBL;Acc:A0A1D5Z7F3]	1	TRAESCS5B02G159900.5	TraesCS5B02G159900	MIM	AT5G61460	P-loop containing nucleoside triphosphate hydrolases superfamily protein [Source:NCBI gene (formerly Entrezgene);Acc:836267]
lja-miR166-3p	TraesCS5D02G052300.1	4.5	-1.0	1	24	2339	2362	AUUUCGGACCAGGCUUCAUUCCCC	::::::::: ::::: .:	GCUCUCUGAAGCCUGCUCCGAUGU	Cleavage	cdna chromosome:IWGSC:5D:50483246:50488859:1 gene:TraesCS5D02G052300 gene_biotype:protein_coding transcript_biotype:protein_coding	2	TRAESCS5D02G052300.1	TraesCS5D02G052300	N/A	N/A	N/A
lja-miR166-3p	TraesCS5D02G052300.1	4.5	-1.0	1	24	2339	2362	AUUUCGGACCAGGCUUCAUUCCCC	::::::::: ::::: .:	GCUCUCUGAAGCCUGCUCCGAUGU	Cleavage	cdna chromosome:IWGSC:5D:50483246:50488859:1 gene:TraesCS5D02G052300 gene_biotype:protein_coding transcript_biotype:protein_coding	2	TRAESCS5D02G052300.1	TraesCS5D02G052300	N/A	N/A	N/A
lja-miR166-3p	TraesCS6A02G286000.1	4.5	-1.0	1	24	1313	1336	AUUUCGGACCAGGCUUCAUUCCCC	:: ::::::::..::: :.:::.	GGUGAAUGAAGUUUGGGCUGAAGC	Cleavage	cdna chromosome:IWGSC:6A:517668548:517673128:-1 gene:TraesCS6A02G286000 gene_biotype:protein_coding transcript_biotype:protein_coding	1	TRAESCS6A02G286000.1	TraesCS6A02G286000	N/A	N/A	N/A
lja-miR166-3p	TraesCS6D02G266400.1	4.5	-1.0	1	24	1182	1205	AUUUCGGACCAGGCUUCAUUCCCC	:: ::::::::..::: :.:::.	GGUGAAUGAAGUUUGGGCUGAAGC	Cleavage	cdna chromosome:IWGSC:6D:375819606:375831915:-1 gene:TraesCS6D02G266400 gene_biotype:protein_coding transcript_biotype:protein_coding	1	TRAESCS6D02G266400.1	TraesCS6D02G266400	N/A	N/A	N/A
lja-miR166-3p	TraesCS1A02G030100.1	5.0	-1.0	1	24	1038	1061	AUUUCGGACCAGGCUUCAUUCCCC	:: ::::::::: : :.::.::	AGGCAAUGAAGCCAGAUUCGGAAG	Translation	cdna chromosome:IWGSC:1A:14045678:14056197:1 gene:TraesCS1A02G030100 gene_biotype:protein_coding transcript_biotype:protein_coding	1	TRAESCS1A02G030100.1	TraesCS1A02G030100	AT2G37660	AT2G37660	NAD(P)-binding Rossmann-fold superfamily protein [Source:NCBI gene (formerly Entrezgene);Acc:818343]
lja-miR166-3p	TraesCS1A02G135300.1	5.0	-1.0	1	24	4506	4529	AUUUCGGACCAGGCUUCAUUCCCC	::.::::::::::::. ::.	UCGGGAUGAAGCCUGGUUGGAGCA	Cleavage	cdna chromosome:IWGSC:1A:208209176:208219356:-1 gene:TraesCS1A02G135300 gene_biotype:protein_coding transcript_biotype:protein_coding	1	TRAESCS1A02G135300.1	TraesCS1A02G135300	AT2G19120	AT2G19120	P-loop containing nucleoside triphosphate hydrolases superfamily protein [Source:NCBI gene (formerly Entrezgene);Acc:816429]
lja-miR166-3p	TraesCS1A02G135300.1	5.0	-1.0	1	24	4506	4529	AUUUCGGACCAGGCUUCAUUCCCC	::.::::::::::::. ::.	UCGGGAUGAAGCCUGGUUGGAGCA	Cleavage	cdna chromosome:IWGSC:1A:208209176:208219356:-1 gene:TraesCS1A02G135300 gene_biotype:protein_coding transcript_biotype:protein_coding	1	TRAESCS1A02G135300.1	TraesCS1A02G135300	AT4G30100	AT4G30100	P-loop containing nucleoside triphosphate hydrolases superfamily protein [Source:NCBI gene (formerly Entrezgene);Acc:829133]
lja-miR166-3p	TraesCS1A02G135300.2	5.0	-1.0	1	24	4563	4586	AUUUCGGACCAGGCUUCAUUCCCC	::.::::::::::::. ::.	UCGGGAUGAAGCCUGGUUGGAGCA	Cleavage	cdna chromosome:IWGSC:1A:208209176:208219356:-1 gene:TraesCS1A02G135300 gene_biotype:protein_coding transcript_biotype:protein_coding	1	TRAESCS1A02G135300.2	TraesCS1A02G135300	AT4G30100	AT4G30100	P-loop containing nucleoside triphosphate hydrolases superfamily protein [Source:NCBI gene (formerly Entrezgene);Acc:829133]
lja-miR166-3p	TraesCS1A02G135300.2	5.0	-1.0	1	24	4563	4586	AUUUCGGACCAGGCUUCAUUCCCC	::.::::::::::::. ::.	UCGGGAUGAAGCCUGGUUGGAGCA	Cleavage	cdna chromosome:IWGSC:1A:208209176:208219356:-1 gene:TraesCS1A02G135300 gene_biotype:protein_coding transcript_biotype:protein_coding	1	TRAESCS1A02G135300.2	TraesCS1A02G135300	AT2G19120	AT2G19120	P-loop containing nucleoside triphosphate hydrolases superfamily protein [Source:NCBI gene (formerly Entrezgene);Acc:816429]
lja-miR166-3p	TraesCS1A02G135300.3	5.0	-1.0	1	24	4714	4737	AUUUCGGACCAGGCUUCAUUCCCC	::.::::::::::::. ::.	UCGGGAUGAAGCCUGGUUGGAGCA	Cleavage	cdna chromosome:IWGSC:1A:208208304:208219356:-1 gene:TraesCS1A02G135300 gene_biotype:protein_coding transcript_biotype:protein_coding	1	TRAESCS1A02G135300.3	TraesCS1A02G135300	AT2G19120	AT2G19120	P-loop containing nucleoside triphosphate hydrolases superfamily protein [Source:NCBI gene (formerly Entrezgene);Acc:816429]
lja-miR166-3p	TraesCS1A02G135300.3	5.0	-1.0	1	24	4714	4737	AUUUCGGACCAGGCUUCAUUCCCC	::.::::::::::::. ::.	UCGGGAUGAAGCCUGGUUGGAGCA	Cleavage	cdna chromosome:IWGSC:1A:208208304:208219356:-1 gene:TraesCS1A02G135300 gene_biotype:protein_coding transcript_biotype:protein_coding	1	TRAESCS1A02G135300.3	TraesCS1A02G135300	AT4G30100	AT4G30100	P-loop containing nucleoside triphosphate hydrolases superfamily protein [Source:NCBI gene (formerly Entrezgene);Acc:829133]
lja-miR166-3p	TraesCS1B02G381900.1	5.0	-1.0	1	24	198	221	AUUUCGGACCAGGCUUCAUUCCCC	:: ::::::. :: :: .::::::	GGAGAAUGAGACCCGGAUCGAAAU	Translation	cdna chromosome:IWGSC:1B:614444221:614448016:-1 gene:TraesCS1B02G381900 gene_biotype:protein_coding transcript_biotype:protein_coding	1	TRAESCS1B02G381900.1	TraesCS1B02G381900	N/A	N/A	N/A
lja-miR166-3p	TraesCS2B02G067600.1	5.0	-1.0	1	24	551	574	AUUUCGGACCAGGCUUCAUUCCCC	::: .::.:::.::: :::.:.	UGGGCGUGGAGCUUGGGCCGGAGG	Cleavage	cdna chromosome:IWGSC:2B:34416900:34420761:-1 gene:TraesCS2B02G067600 gene_biotype:protein_coding transcript_biotype:protein_coding	1	TRAESCS2B02G067600.1	TraesCS2B02G067600	N/A	N/A	N/A
lja-miR166-3p	TraesCS2B02G067600.2	5.0	-1.0	1	24	551	574	AUUUCGGACCAGGCUUCAUUCCCC	::: .::.:::.::: :::.:.	UGGGCGUGGAGCUUGGGCCGGAGG	Cleavage	cdna chromosome:IWGSC:2B:34418869:34420761:-1 gene:TraesCS2B02G067600 gene_biotype:protein_coding transcript_biotype:protein_coding	1	TRAESCS2B02G067600.2	TraesCS2B02G067600	N/A	N/A	N/A
lja-miR166-3p	TraesCS2B02G068700.1	5.0	-1.0	1	24	515	538	AUUUCGGACCAGGCUUCAUUCCCC	::: .::.:::. ::::::.:.	UGGGCGUGGAGCUGGGUCCGGAGG	Translation	cdna chromosome:IWGSC:2B:35274779:35278798:1 gene:TraesCS2B02G068700 gene_biotype:protein_coding transcript_biotype:protein_coding description:Glycosyltransferase [Source:UniProtKB/TrEMBL;Acc:A0A341QQJ6]	1	TRAESCS2B02G068700.1	TraesCS2B02G068700	N/A	N/A	N/A
lja-miR166-3p	TraesCS2D02G055000.1	5.0	-1.0	1	24	538	561	AUUUCGGACCAGGCUUCAUUCCCC	::: .::.:::. ::::::.:.	UGGGCGUGGAGCUGGGUCCGGAGG	Translation	cdna chromosome:IWGSC:2D:22144303:22146318:1 gene:TraesCS2D02G055000 gene_biotype:protein_coding transcript_biotype:protein_coding description:Glycosyltransferase [Source:UniProtKB/TrEMBL;Acc:A0A1D5UXW9]	1	TRAESCS2D02G055000.1	TraesCS2D02G055000	N/A	N/A	N/A
lja-miR166-3p	TraesCS3A02G201000.1	5.0	-1.0	1	24	794	817	AUUUCGGACCAGGCUUCAUUCCCC	::: :::::: ::::..:::.	AAGGACUGAAGCAUGGUUUGAAGA	Cleavage	cdna chromosome:IWGSC:3A:334175703:334182692:1 gene:TraesCS3A02G201000 gene_biotype:protein_coding transcript_biotype:protein_coding	1	TRAESCS3A02G201000.1	TraesCS3A02G201000	UBP6	AT1G51710	ubiquitin-specific protease 6 [Source:NCBI gene (formerly Entrezgene);Acc:841596]
lja-miR166-3p	TraesCS3A02G201000.1	5.0	-1.0	1	24	794	817	AUUUCGGACCAGGCUUCAUUCCCC	::: :::::: ::::..:::.	AAGGACUGAAGCAUGGUUUGAAGA	Cleavage	cdna chromosome:IWGSC:3A:334175703:334182692:1 gene:TraesCS3A02G201000 gene_biotype:protein_coding transcript_biotype:protein_coding	1	TRAESCS3A02G201000.1	TraesCS3A02G201000	UBP7	AT3G21280	ubiquitin carboxyl-terminal hydrolase [Source:NCBI gene (formerly Entrezgene);Acc:821682]
lja-miR166-3p	TraesCS3A02G201000.2	5.0	-1.0	1	24	731	754	AUUUCGGACCAGGCUUCAUUCCCC	::: :::::: ::::..:::.	AAGGACUGAAGCAUGGUUUGAAGA	Cleavage	cdna chromosome:IWGSC:3A:334175766:334182692:1 gene:TraesCS3A02G201000 gene_biotype:protein_coding transcript_biotype:protein_coding	1	TRAESCS3A02G201000.2	TraesCS3A02G201000	UBP6	AT1G51710	ubiquitin-specific protease 6 [Source:NCBI gene (formerly Entrezgene);Acc:841596]
lja-miR166-3p	TraesCS3A02G201000.2	5.0	-1.0	1	24	731	754	AUUUCGGACCAGGCUUCAUUCCCC	::: :::::: ::::..:::.	AAGGACUGAAGCAUGGUUUGAAGA	Cleavage	cdna chromosome:IWGSC:3A:334175766:334182692:1 gene:TraesCS3A02G201000 gene_biotype:protein_coding transcript_biotype:protein_coding	1	TRAESCS3A02G201000.2	TraesCS3A02G201000	UBP7	AT3G21280	ubiquitin carboxyl-terminal hydrolase [Source:NCBI gene (formerly Entrezgene);Acc:821682]
lja-miR166-3p	TraesCS3A02G201000.3	5.0	-1.0	1	24	461	484	AUUUCGGACCAGGCUUCAUUCCCC	::: :::::: ::::..:::.	AAGGACUGAAGCAUGGUUUGAAGA	Cleavage	cdna chromosome:IWGSC:3A:334177115:334182692:1 gene:TraesCS3A02G201000 gene_biotype:protein_coding transcript_biotype:protein_coding	1	TRAESCS3A02G201000.3	TraesCS3A02G201000	UBP6	AT1G51710	ubiquitin-specific protease 6 [Source:NCBI gene (formerly Entrezgene);Acc:841596]
lja-miR166-3p	TraesCS3A02G201000.3	5.0	-1.0	1	24	461	484	AUUUCGGACCAGGCUUCAUUCCCC	::: :::::: ::::..:::.	AAGGACUGAAGCAUGGUUUGAAGA	Cleavage	cdna chromosome:IWGSC:3A:334177115:334182692:1 gene:TraesCS3A02G201000 gene_biotype:protein_coding transcript_biotype:protein_coding	1	TRAESCS3A02G201000.3	TraesCS3A02G201000	UBP7	AT3G21280	ubiquitin carboxyl-terminal hydrolase [Source:NCBI gene (formerly Entrezgene);Acc:821682]
lja-miR166-3p	TraesCS3A02G371800.1	5.0	-1.0	1	24	372	395	AUUUCGGACCAGGCUUCAUUCCCC	:: :.::::.:. ::: :.::.::	GGUGGAUGAGGUGUGGGCUGAGAU	Cleavage	cdna chromosome:IWGSC:3A:622277558:622279313:1 gene:TraesCS3A02G371800 gene_biotype:protein_coding transcript_biotype:protein_coding description:ABA response element binding factor [Source:UniProtKB/TrEMBL;Acc:Q8LK78]	1	TRAESCS3A02G371800.1	TraesCS3A02G371800	ABI5	AT2G36270	Basic-leucine zipper (bZIP) transcription factor family protein [Source:NCBI gene (formerly Entrezgene);Acc:818199]
lja-miR166-3p	TraesCS3B02G160700.1	5.0	-1.0	1	24	444	468	AUUUCGGACCAGGCU-UCAUUCCCC	::::: ::: :::::::::::. ::	GGGGACUGAGAGCCUGGUCCGGCAU	Cleavage	cdna chromosome:IWGSC:3B:156623511:156653269:1 gene:TraesCS3B02G160700 gene_biotype:protein_coding transcript_biotype:protein_coding description:RNA-dependent RNA polymerase [Source:UniProtKB/TrEMBL;Acc:A0A341SAX8]	1	TRAESCS3B02G160700.1	TraesCS3B02G160700	AT2G19930	AT2G19930	RNA-dependent RNA polymerase family protein [Source:NCBI gene (formerly Entrezgene);Acc:816512]
lja-miR166-3p	TraesCS3B02G160700.1	5.0	-1.0	1	24	444	468	AUUUCGGACCAGGCU-UCAUUCCCC	::::: ::: :::::::::::. ::	GGGGACUGAGAGCCUGGUCCGGCAU	Cleavage	cdna chromosome:IWGSC:3B:156623511:156653269:1 gene:TraesCS3B02G160700 gene_biotype:protein_coding transcript_biotype:protein_coding description:RNA-dependent RNA polymerase [Source:UniProtKB/TrEMBL;Acc:A0A341SAX8]	1	TRAESCS3B02G160700.1	TraesCS3B02G160700	AT2G19920	AT2G19920	RNA-dependent RNA polymerase family protein [Source:NCBI gene (formerly Entrezgene);Acc:816511]
lja-miR166-3p	TraesCS3B02G160700.1	5.0	-1.0	1	24	444	468	AUUUCGGACCAGGCU-UCAUUCCCC	::::: ::: :::::::::::. ::	GGGGACUGAGAGCCUGGUCCGGCAU	Cleavage	cdna chromosome:IWGSC:3B:156623511:156653269:1 gene:TraesCS3B02G160700 gene_biotype:protein_coding transcript_biotype:protein_coding description:RNA-dependent RNA polymerase [Source:UniProtKB/TrEMBL;Acc:A0A341SAX8]	1	TRAESCS3B02G160700.1	TraesCS3B02G160700	AT2G19910	AT2G19910	RNA-dependent RNA polymerase family protein [Source:NCBI gene (formerly Entrezgene);Acc:816510]
lja-miR166-3p	TraesCS3B02G226300.1	5.0	-1.0	1	24	833	856	AUUUCGGACCAGGCUUCAUUCCCC	::: :::::: ::::..:::.	AAGGACUGAAGCAUGGUUUGAAGA	Cleavage	cdna chromosome:IWGSC:3B:314348768:314357233:1 gene:TraesCS3B02G226300 gene_biotype:protein_coding transcript_biotype:protein_coding	1	TRAESCS3B02G226300.1	TraesCS3B02G226300	UBP7	AT3G21280	ubiquitin carboxyl-terminal hydrolase [Source:NCBI gene (formerly Entrezgene);Acc:821682]
lja-miR166-3p	TraesCS3B02G226300.1	5.0	-1.0	1	24	833	856	AUUUCGGACCAGGCUUCAUUCCCC	::: :::::: ::::..:::.	AAGGACUGAAGCAUGGUUUGAAGA	Cleavage	cdna chromosome:IWGSC:3B:314348768:314357233:1 gene:TraesCS3B02G226300 gene_biotype:protein_coding transcript_biotype:protein_coding	1	TRAESCS3B02G226300.1	TraesCS3B02G226300	UBP6	AT1G51710	ubiquitin-specific protease 6 [Source:NCBI gene (formerly Entrezgene);Acc:841596]
lja-miR166-3p	TraesCS3B02G226300.2	5.0	-1.0	1	24	833	856	AUUUCGGACCAGGCUUCAUUCCCC	::: :::::: ::::..:::.	AAGGACUGAAGCAUGGUUUGAAGA	Cleavage	cdna chromosome:IWGSC:3B:314348768:314357233:1 gene:TraesCS3B02G226300 gene_biotype:protein_coding transcript_biotype:protein_coding	1	TRAESCS3B02G226300.2	TraesCS3B02G226300	UBP6	AT1G51710	ubiquitin-specific protease 6 [Source:NCBI gene (formerly Entrezgene);Acc:841596]
lja-miR166-3p	TraesCS3B02G226300.2	5.0	-1.0	1	24	833	856	AUUUCGGACCAGGCUUCAUUCCCC	::: :::::: ::::..:::.	AAGGACUGAAGCAUGGUUUGAAGA	Cleavage	cdna chromosome:IWGSC:3B:314348768:314357233:1 gene:TraesCS3B02G226300 gene_biotype:protein_coding transcript_biotype:protein_coding	1	TRAESCS3B02G226300.2	TraesCS3B02G226300	UBP7	AT3G21280	ubiquitin carboxyl-terminal hydrolase [Source:NCBI gene (formerly Entrezgene);Acc:821682]
lja-miR166-3p	TraesCS3B02G226300.3	5.0	-1.0	1	24	833	856	AUUUCGGACCAGGCUUCAUUCCCC	::: :::::: ::::..:::.	AAGGACUGAAGCAUGGUUUGAAGA	Cleavage	cdna chromosome:IWGSC:3B:314348768:314357233:1 gene:TraesCS3B02G226300 gene_biotype:protein_coding transcript_biotype:protein_coding	1	TRAESCS3B02G226300.3	TraesCS3B02G226300	UBP7	AT3G21280	ubiquitin carboxyl-terminal hydrolase [Source:NCBI gene (formerly Entrezgene);Acc:821682]
lja-miR166-3p	TraesCS3B02G226300.3	5.0	-1.0	1	24	833	856	AUUUCGGACCAGGCUUCAUUCCCC	::: :::::: ::::..:::.	AAGGACUGAAGCAUGGUUUGAAGA	Cleavage	cdna chromosome:IWGSC:3B:314348768:314357233:1 gene:TraesCS3B02G226300 gene_biotype:protein_coding transcript_biotype:protein_coding	1	TRAESCS3B02G226300.3	TraesCS3B02G226300	UBP6	AT1G51710	ubiquitin-specific protease 6 [Source:NCBI gene (formerly Entrezgene);Acc:841596]
lja-miR166-3p	TraesCS3B02G226300.4	5.0	-1.0	1	24	833	856	AUUUCGGACCAGGCUUCAUUCCCC	::: :::::: ::::..:::.	AAGGACUGAAGCAUGGUUUGAAGA	Cleavage	cdna chromosome:IWGSC:3B:314348768:314357233:1 gene:TraesCS3B02G226300 gene_biotype:protein_coding transcript_biotype:protein_coding	1	TRAESCS3B02G226300.4	TraesCS3B02G226300	UBP7	AT3G21280	ubiquitin carboxyl-terminal hydrolase [Source:NCBI gene (formerly Entrezgene);Acc:821682]
lja-miR166-3p	TraesCS3B02G226300.4	5.0	-1.0	1	24	833	856	AUUUCGGACCAGGCUUCAUUCCCC	::: :::::: ::::..:::.	AAGGACUGAAGCAUGGUUUGAAGA	Cleavage	cdna chromosome:IWGSC:3B:314348768:314357233:1 gene:TraesCS3B02G226300 gene_biotype:protein_coding transcript_biotype:protein_coding	1	TRAESCS3B02G226300.4	TraesCS3B02G226300	UBP6	AT1G51710	ubiquitin-specific protease 6 [Source:NCBI gene (formerly Entrezgene);Acc:841596]
lja-miR166-3p	TraesCS3B02G226300.5	5.0	-1.0	1	24	461	484	AUUUCGGACCAGGCUUCAUUCCCC	::: :::::: ::::..:::.	AAGGACUGAAGCAUGGUUUGAAGA	Cleavage	cdna chromosome:IWGSC:3B:314351929:314357233:1 gene:TraesCS3B02G226300 gene_biotype:protein_coding transcript_biotype:protein_coding	1	TRAESCS3B02G226300.5	TraesCS3B02G226300	UBP7	AT3G21280	ubiquitin carboxyl-terminal hydrolase [Source:NCBI gene (formerly Entrezgene);Acc:821682]
lja-miR166-3p	TraesCS3B02G226300.5	5.0	-1.0	1	24	461	484	AUUUCGGACCAGGCUUCAUUCCCC	::: :::::: ::::..:::.	AAGGACUGAAGCAUGGUUUGAAGA	Cleavage	cdna chromosome:IWGSC:3B:314351929:314357233:1 gene:TraesCS3B02G226300 gene_biotype:protein_coding transcript_biotype:protein_coding	1	TRAESCS3B02G226300.5	TraesCS3B02G226300	UBP6	AT1G51710	ubiquitin-specific protease 6 [Source:NCBI gene (formerly Entrezgene);Acc:841596]
lja-miR166-3p	TraesCS3B02G468000.1	5.0	-1.0	1	24	184	207	AUUUCGGACCAGGCUUCAUUCCCC	: ::.::: .::::: :.::.::	GAGGGAUGCGGCCUGCUUCGGAAG	Cleavage	cdna chromosome:IWGSC:3B:711883318:711884932:-1 gene:TraesCS3B02G468000 gene_biotype:protein_coding transcript_biotype:protein_coding	1	TRAESCS3B02G468000.1	TraesCS3B02G468000	AT1G67340	AT1G67340	HCP-like superfamily protein with MYND-type zinc finger [Source:NCBI gene (formerly Entrezgene);Acc:843055]
lja-miR166-3p	TraesCS3D02G202800.1	5.0	-1.0	1	24	731	754	AUUUCGGACCAGGCUUCAUUCCCC	::: :::::: ::::..:::.	AAGGACUGAAGCAUGGUUUGAAGA	Cleavage	cdna chromosome:IWGSC:3D:250041284:250048510:-1 gene:TraesCS3D02G202800 gene_biotype:protein_coding transcript_biotype:protein_coding	1	TRAESCS3D02G202800.1	TraesCS3D02G202800	UBP7	AT3G21280	ubiquitin carboxyl-terminal hydrolase [Source:NCBI gene (formerly Entrezgene);Acc:821682]
lja-miR166-3p	TraesCS3D02G202800.1	5.0	-1.0	1	24	731	754	AUUUCGGACCAGGCUUCAUUCCCC	::: :::::: ::::..:::.	AAGGACUGAAGCAUGGUUUGAAGA	Cleavage	cdna chromosome:IWGSC:3D:250041284:250048510:-1 gene:TraesCS3D02G202800 gene_biotype:protein_coding transcript_biotype:protein_coding	1	TRAESCS3D02G202800.1	TraesCS3D02G202800	UBP6	AT1G51710	ubiquitin-specific protease 6 [Source:NCBI gene (formerly Entrezgene);Acc:841596]
lja-miR166-3p	TraesCS3D02G202800.2	5.0	-1.0	1	24	985	1008	AUUUCGGACCAGGCUUCAUUCCCC	::: :::::: ::::..:::.	AAGGACUGAAGCAUGGUUUGAAGA	Cleavage	cdna chromosome:IWGSC:3D:250041284:250050638:-1 gene:TraesCS3D02G202800 gene_biotype:protein_coding transcript_biotype:protein_coding	1	TRAESCS3D02G202800.2	TraesCS3D02G202800	UBP6	AT1G51710	ubiquitin-specific protease 6 [Source:NCBI gene (formerly Entrezgene);Acc:841596]
lja-miR166-3p	TraesCS3D02G202800.2	5.0	-1.0	1	24	985	1008	AUUUCGGACCAGGCUUCAUUCCCC	::: :::::: ::::..:::.	AAGGACUGAAGCAUGGUUUGAAGA	Cleavage	cdna chromosome:IWGSC:3D:250041284:250050638:-1 gene:TraesCS3D02G202800 gene_biotype:protein_coding transcript_biotype:protein_coding	1	TRAESCS3D02G202800.2	TraesCS3D02G202800	UBP7	AT3G21280	ubiquitin carboxyl-terminal hydrolase [Source:NCBI gene (formerly Entrezgene);Acc:821682]
lja-miR166-3p	TraesCS3D02G265400.1	5.0	-1.0	1	24	1415	1438	AUUUCGGACCAGGCUUCAUUCCCC	:: ::::.::.::: .:::.::	AGGCAAUGGAGUCUGAGUCGAGAU	Cleavage	cdna chromosome:IWGSC:3D:367357140:367360253:1 gene:TraesCS3D02G265400 gene_biotype:protein_coding transcript_biotype:protein_coding description:Protein DETOXIFICATION [Source:UniProtKB/TrEMBL;Acc:A0A341T862]	1	TRAESCS3D02G265400.1	TraesCS3D02G265400	AT1G15150	AT1G15150	MATE efflux family protein [Source:NCBI gene (formerly Entrezgene);Acc:838080]
lja-miR166-3p	TraesCS3D02G265400.1	5.0	-1.0	1	24	1415	1438	AUUUCGGACCAGGCUUCAUUCCCC	:: ::::.::.::: .:::.::	AGGCAAUGGAGUCUGAGUCGAGAU	Cleavage	cdna chromosome:IWGSC:3D:367357140:367360253:1 gene:TraesCS3D02G265400 gene_biotype:protein_coding transcript_biotype:protein_coding description:Protein DETOXIFICATION [Source:UniProtKB/TrEMBL;Acc:A0A341T862]	1	TRAESCS3D02G265400.1	TraesCS3D02G265400	AT1G15160	AT1G15160	MATE efflux family protein [Source:NCBI gene (formerly Entrezgene);Acc:838081]
lja-miR166-3p	TraesCS3D02G265400.1	5.0	-1.0	1	24	1415	1438	AUUUCGGACCAGGCUUCAUUCCCC	:: ::::.::.::: .:::.::	AGGCAAUGGAGUCUGAGUCGAGAU	Cleavage	cdna chromosome:IWGSC:3D:367357140:367360253:1 gene:TraesCS3D02G265400 gene_biotype:protein_coding transcript_biotype:protein_coding description:Protein DETOXIFICATION [Source:UniProtKB/TrEMBL;Acc:A0A341T862]	1	TRAESCS3D02G265400.1	TraesCS3D02G265400	AT1G15170	AT1G15170	MATE efflux family protein [Source:NCBI gene (formerly Entrezgene);Acc:838083]
lja-miR166-3p	TraesCS3D02G265400.1	5.0	-1.0	1	24	1415	1438	AUUUCGGACCAGGCUUCAUUCCCC	:: ::::.::.::: .:::.::	AGGCAAUGGAGUCUGAGUCGAGAU	Cleavage	cdna chromosome:IWGSC:3D:367357140:367360253:1 gene:TraesCS3D02G265400 gene_biotype:protein_coding transcript_biotype:protein_coding description:Protein DETOXIFICATION [Source:UniProtKB/TrEMBL;Acc:A0A341T862]	1	TRAESCS3D02G265400.1	TraesCS3D02G265400	AT1G15180	AT1G15180	MATE efflux family protein [Source:NCBI gene (formerly Entrezgene);Acc:838084]
lja-miR166-3p	TraesCS3D02G265400.1	5.0	-1.0	1	24	1415	1438	AUUUCGGACCAGGCUUCAUUCCCC	:: ::::.::.::: .:::.::	AGGCAAUGGAGUCUGAGUCGAGAU	Cleavage	cdna chromosome:IWGSC:3D:367357140:367360253:1 gene:TraesCS3D02G265400 gene_biotype:protein_coding transcript_biotype:protein_coding description:Protein DETOXIFICATION [Source:UniProtKB/TrEMBL;Acc:A0A341T862]	1	TRAESCS3D02G265400.1	TraesCS3D02G265400	AT1G71140	AT1G71140	MATE efflux family protein [Source:NCBI gene (formerly Entrezgene);Acc:843454]
lja-miR166-3p	TraesCS4A02G167800.1	5.0	-1.0	1	24	1630	1653	AUUUCGGACCAGGCUUCAUUCCCC	: :::::: ::::::: :: :::	GAGGAAUGCAGCCUGGCCCAAAAA	Cleavage	cdna chromosome:IWGSC:4A:418060158:418079068:1 gene:TraesCS4A02G167800 gene_biotype:protein_coding transcript_biotype:protein_coding	1	TRAESCS4A02G167800.1	TraesCS4A02G167800	AT5G18590	AT5G18590	Galactose oxidase/kelch repeat superfamily protein [Source:NCBI gene (formerly Entrezgene);Acc:831977]
lja-miR166-3p	TraesCS4D02G147200.1	5.0	-1.0	1	24	1619	1642	AUUUCGGACCAGGCUUCAUUCCCC	: :::::: ::::::: :: :::	GAGGAAUGCAGCCUGGCCCAAAAA	Cleavage	cdna chromosome:IWGSC:4D:138278463:138290170:-1 gene:TraesCS4D02G147200 gene_biotype:protein_coding transcript_biotype:protein_coding	1	TRAESCS4D02G147200.1	TraesCS4D02G147200	AT5G18590	AT5G18590	Galactose oxidase/kelch repeat superfamily protein [Source:NCBI gene (formerly Entrezgene);Acc:831977]
lja-miR166-3p	TraesCS6A02G215500.1	5.0	-1.0	1	24	728	751	AUUUCGGACCAGGCUUCAUUCCCC	:: :. ::: ::::: :..::.::	GGAGGCUGAUGCCUGCUUUGAGAU	Cleavage	cdna chromosome:IWGSC:6A:396296196:396302043:-1 gene:TraesCS6A02G215500 gene_biotype:protein_coding transcript_biotype:protein_coding	1	TRAESCS6A02G215500.1	TraesCS6A02G215500	HDS	AT5G60600	4-hydroxy-3-methylbut-2-enyl diphosphate synthase [Source:NCBI gene (formerly Entrezgene);Acc:836181]
lja-miR166-3p	TraesCS6B02G245100.1	5.0	-1.0	1	24	435	458	AUUUCGGACCAGGCUUCAUUCCCC	:: :. ::: ::::: :..::.::	GGAGGCUGAUGCCUGCUUUGAGAU	Cleavage	cdna chromosome:IWGSC:6B:437480291:437486873:-1 gene:TraesCS6B02G245100 gene_biotype:protein_coding transcript_biotype:protein_coding	1	TRAESCS6B02G245100.1	TraesCS6B02G245100	HDS	AT5G60600	4-hydroxy-3-methylbut-2-enyl diphosphate synthase [Source:NCBI gene (formerly Entrezgene);Acc:836181]
lja-miR166-3p	TraesCS7A02G293700.1	5.0	-1.0	1	24	293	316	AUUUCGGACCAGGCUUCAUUCCCC	:::: ::::.::::::: :..	AUGGAAGGAAGUCUGGUCCCAGGG	Cleavage	cdna chromosome:IWGSC:7A:376869867:376870968:1 gene:TraesCS7A02G293700 gene_biotype:protein_coding transcript_biotype:protein_coding	1	TRAESCS7A02G293700.1	TraesCS7A02G293700	N/A	N/A	N/A
lja-miR166-3p	TraesCSU02G068300.1	5.0	-1.0	1	24	1417	1440	AUUUCGGACCAGGCUUCAUUCCCC	: :::::: ::::::: :: :::	GAGGAAUGCAGCCUGGCCCAAAAA	Cleavage	cdna chromosome:IWGSC:Un:55796338:55809107:-1 gene:TraesCSU02G068300 gene_biotype:protein_coding transcript_biotype:protein_coding	1	TRAESCSU02G068300.1	TraesCSU02G068300	AT5G18590	AT5G18590	Galactose oxidase/kelch repeat superfamily protein [Source:NCBI gene (formerly Entrezgene);Acc:831977]

## Sheet: osa-miR6250
miRNA_Acc.	Target_Acc.	Expectation	UPE$	miRNA_start	miRNA_end	Target_start	Target_end	miRNA_aligned_fragment	alignment	Target_aligned_fragment	Inhibition	Target_Desc.	Multiplicity	initial_alias	initial_ensg	ortholog_name	ortholog_ensg	description
osa-miR6250	TraesCS6B02G160200.1	2.0	-1.0	1	22	1284	1305	GGGGAUAGAUCGACGCGUCAAG	::.: ::::.:::::::::	UCAGAUGGGUCGGUCUAUCCCC	Cleavage	cdna chromosome:IWGSC:6B:164033761:164035246:-1 gene:TraesCS6B02G160200 gene_biotype:protein_coding transcript_biotype:protein_coding	1	TRAESCS6B02G160200.1	TraesCS6B02G160200	AT2G15440	AT2G15440	polysaccharide biosynthesis protein (DUF579) [Source:NCBI gene (formerly Entrezgene);Acc:816036]
osa-miR6250	TraesCS6B02G160200.1	2.0	-1.0	1	22	1284	1305	GGGGAUAGAUCGACGCGUCAAG	::.: ::::.:::::::::	UCAGAUGGGUCGGUCUAUCCCC	Cleavage	cdna chromosome:IWGSC:6B:164033761:164035246:-1 gene:TraesCS6B02G160200 gene_biotype:protein_coding transcript_biotype:protein_coding	1	TRAESCS6B02G160200.1	TraesCS6B02G160200	IRX15	AT3G50220	IRREGULAR XYLEM protein (DUF579) [Source:NCBI gene (formerly Entrezgene);Acc:824184]
osa-miR6250	TraesCS6B02G160200.1	2.0	-1.0	1	22	1284	1305	GGGGAUAGAUCGACGCGUCAAG	::.: ::::.:::::::::	UCAGAUGGGUCGGUCUAUCCCC	Cleavage	cdna chromosome:IWGSC:6B:164033761:164035246:-1 gene:TraesCS6B02G160200 gene_biotype:protein_coding transcript_biotype:protein_coding	1	TRAESCS6B02G160200.1	TraesCS6B02G160200	IRX15-L	AT5G67210	IRREGULAR XYLEM protein (DUF579) [Source:NCBI gene (formerly Entrezgene);Acc:836856]
osa-miR6250	TraesCS5A02G405700.1	2.5	-1.0	1	22	53	74	GGGGAUAGAUCGACGCGUCAAG	:::::::::: ::.:.:::	GGAGACGCGUCGAGCUGUUCCC	Cleavage	cdna chromosome:IWGSC:5A:597288842:597292786:-1 gene:TraesCS5A02G405700 gene_biotype:protein_coding transcript_biotype:protein_coding	1	TRAESCS5A02G405700.1	TraesCS5A02G405700	CSLC12	AT4G07960	Cellulose-synthase-like C12 [Source:NCBI gene (formerly Entrezgene);Acc:826301]
osa-miR6250	TraesCS5A02G405700.2	2.5	-1.0	1	22	53	74	GGGGAUAGAUCGACGCGUCAAG	:::::::::: ::.:.:::	GGAGACGCGUCGAGCUGUUCCC	Cleavage	cdna chromosome:IWGSC:5A:597288842:597292786:-1 gene:TraesCS5A02G405700 gene_biotype:protein_coding transcript_biotype:protein_coding	1	TRAESCS5A02G405700.2	TraesCS5A02G405700	CSLC12	AT4G07960	Cellulose-synthase-like C12 [Source:NCBI gene (formerly Entrezgene);Acc:826301]
osa-miR6250	TraesCS5D02G415700.1	2.5	-1.0	1	22	22	43	GGGGAUAGAUCGACGCGUCAAG	:::::::::: ::.:.:::	CGAGACGCGUCGAGCUGUUCCC	Cleavage	cdna chromosome:IWGSC:5D:478162897:478166714:-1 gene:TraesCS5D02G415700 gene_biotype:protein_coding transcript_biotype:protein_coding	1	TRAESCS5D02G415700.1	TraesCS5D02G415700	CSLC12	AT4G07960	Cellulose-synthase-like C12 [Source:NCBI gene (formerly Entrezgene);Acc:826301]
osa-miR6250	TraesCS5D02G415700.2	2.5	-1.0	1	22	22	43	GGGGAUAGAUCGACGCGUCAAG	:::::::::: ::.:.:::	CGAGACGCGUCGAGCUGUUCCC	Cleavage	cdna chromosome:IWGSC:5D:478162897:478166714:-1 gene:TraesCS5D02G415700 gene_biotype:protein_coding transcript_biotype:protein_coding	1	TRAESCS5D02G415700.2	TraesCS5D02G415700	CSLC12	AT4G07960	Cellulose-synthase-like C12 [Source:NCBI gene (formerly Entrezgene);Acc:826301]
osa-miR6250	TraesCS2A02G210500.1	3.0	-1.0	1	22	184	205	GGGGAUAGAUCGACGCGUCAAG	:::::::::::: :::::.:	AUUGACGCGUCGAACUAUCUCA	Cleavage	cdna chromosome:IWGSC:2A:194523701:194525367:1 gene:TraesCS2A02G210500 gene_biotype:protein_coding transcript_biotype:protein_coding	1	TRAESCS2A02G210500.1	TraesCS2A02G210500	N/A	N/A	N/A
osa-miR6250	TraesCS3D02G495000.1	3.0	-1.0	1	22	301	322	GGGGAUAGAUCGACGCGUCAAG	: ::::::::: .:::.:::.:	CCUGACGCGUCCGUCUGUCCUC	Translation	cdna chromosome:IWGSC:3D:587433577:587442111:1 gene:TraesCS3D02G495000 gene_biotype:protein_coding transcript_biotype:protein_coding	1	TRAESCS3D02G495000.1	TraesCS3D02G495000	AT3G54440	AT3G54440	glycoside hydrolase family 2 protein [Source:NCBI gene (formerly Entrezgene);Acc:824610]
osa-miR6250	TraesCS3D02G495000.2	3.0	-1.0	1	22	301	322	GGGGAUAGAUCGACGCGUCAAG	: ::::::::: .:::.:::.:	CCUGACGCGUCCGUCUGUCCUC	Translation	cdna chromosome:IWGSC:3D:587433577:587442111:1 gene:TraesCS3D02G495000 gene_biotype:protein_coding transcript_biotype:protein_coding	1	TRAESCS3D02G495000.2	TraesCS3D02G495000	AT3G54440	AT3G54440	glycoside hydrolase family 2 protein [Source:NCBI gene (formerly Entrezgene);Acc:824610]
osa-miR6250	TraesCS4A02G285800.2	3.0	-1.0	1	22	2	23	GGGGAUAGAUCGACGCGUCAAG	:::::::: ::::.::.:.	GCGGACGCGUCCAUCUGUCUCU	Translation	cdna chromosome:IWGSC:4A:591699693:591709939:-1 gene:TraesCS4A02G285800 gene_biotype:protein_coding transcript_biotype:protein_coding	1	TRAESCS4A02G285800.2	TraesCS4A02G285800	UPL7	AT3G53090	ubiquitin-protein ligase 7 [Source:NCBI gene (formerly Entrezgene);Acc:824475]
osa-miR6250	TraesCS4B02G244400.1	3.0	-1.0	1	22	2550	2571	GGGGAUAGAUCGACGCGUCAAG	::::. :::.:.::::::::.	AUUGAUACGUUGGUCUAUCCCU	Cleavage	cdna chromosome:IWGSC:4B:506133418:506143589:1 gene:TraesCS4B02G244400 gene_biotype:protein_coding transcript_biotype:protein_coding description:Protein DETOXIFICATION [Source:UniProtKB/TrEMBL;Acc:W5E135]	1	TRAESCS4B02G244400.1	TraesCS4B02G244400	FRD3	AT3G08040	MATE efflux family protein [Source:NCBI gene (formerly Entrezgene);Acc:819995]
[truncated: 189 more rows]

## Sheet: pab-miR11479
miRNA_Acc.	Target_Acc.	Expectation	UPE$	miRNA_start	miRNA_end	Target_start	Target_end	miRNA_aligned_fragment	alignment	Target_aligned_fragment	Inhibition	Target_Desc.	Multiplicity	initial_alias	initial_ensg	ortholog_name	ortholog_ensg	description
[truncated: 305 more rows]

[truncated: 5 more sheets: ptc-miR6454, tae-miR9652-5p, tae-miR9664-3p, tae-miR9675-3p, tae-miR9779]
